# Supplementary material for: Interrogating the viral dark matter of the rumen ecosystem with a global virome database
Source: Nat Commun. 2023 Aug 29;14:5254. doi: 10.1038/s41467-023-41075-2 (PMC10465536; doi:10.1038/s41467-023-41075-2)
Supplement: Supplementary file 4 — Supplementary Data 1 - 6 [file 41467_2023_41075_MOESM4_ESM.zip]

Archive with 6 entries (6 files):
- Supplementary Tables/Supplementary Table. 1.xlsx
- Supplementary Tables/Supplementary Table. 2.xlsx
- Supplementary Tables/Supplementary Table. 3.xlsx
- Supplementary Tables/Supplementary Table. 4.xlsx
- Supplementary Tables/Supplementary Table. 5.xlsx
- Supplementary Tables/Supplementary Table. 6.xlsx
