# Supplementary material for: Interrogating the viral dark matter of the rumen ecosystem with a global virome database
Source: Nat Commun. 2023 Aug 29;14:5254. doi: 10.1038/s41467-023-41075-2 (PMC10465536; doi:10.1038/s41467-023-41075-2)
Supplement: Supplementary file 4 — Supplementary Data 1 - 6 [file 41467_2023_41075_MOESM4_ESM.zip › Supplementary Tables/Supplementary Table. 1.xlsx]

## Sheet: metadata
Suppl. Table 1. The rumen metagenomes analyzed in this study
id	species	beef_or_dairy	grazing_or_not	collection_method	geography	project
D500	Bos_taurus	dairy	no	slaughter	China	PRJEB23561
D501	Bos_taurus	dairy	no	slaughter	China	PRJEB23561
D502	Bos_taurus	dairy	no	slaughter	China	PRJEB23561
D503	Bos_taurus	dairy	no	slaughter	China	PRJEB23561
D504	Bos_taurus	dairy	no	slaughter	China	PRJEB23561
D505	Bos_taurus	dairy	no	slaughter	China	PRJEB23561
D506	Bos_taurus	dairy	no	slaughter	China	PRJEB23561
D507	Bos_taurus	dairy	no	slaughter	China	PRJEB23561
D508	Bos_taurus	dairy	no	slaughter	China	PRJEB23561
D509	Bos_taurus	dairy	no	slaughter	China	PRJEB23561
D510	Bos_taurus	dairy	no	slaughter	China	PRJEB23561
D511	Bos_taurus	dairy	no	slaughter	China	PRJEB23561
D513	Bos_taurus	dairy	no	slaughter	China	PRJEB23561
D514	Bos_taurus	dairy	no	slaughter	China	PRJEB23561
D515	Bos_taurus	dairy	no	slaughter	China	PRJEB23561
D516	Bos_taurus	dairy	no	slaughter	China	PRJEB23561
D517	Bos_taurus	dairy	no	slaughter	China	PRJEB23561
D518	Bos_taurus	dairy	no	slaughter	China	PRJEB23561
D519	Bos_taurus	dairy	no	slaughter	China	PRJEB23561
D520	Bos_taurus	dairy	no	slaughter	China	PRJEB23561
D521	Bos_taurus	dairy	no	slaughter	China	PRJEB23561
D522	Bos_taurus	dairy	no	slaughter	China	PRJEB23561
D523	Bos_taurus	dairy	no	slaughter	China	PRJEB23561
ERR1278072	Alces_alces	na	yes	slaughter	Swedan	PRJEB12797
ERR1278073	Alces_alces	na	yes	slaughter	Swedan	PRJEB12797
ERR1278074	Alces_alces	na	yes	slaughter	Swedan	PRJEB12797
ERR1278103	Alces_alces	na	yes	slaughter	Swedan	PRJEB12797
ERR1278104	Alces_alces	na	yes	slaughter	Swedan	PRJEB12797
ERR1278105	Alces_alces	na	yes	slaughter	Swedan	PRJEB12797
ERR2027889	Bos_taurus	beef	no	slaughter	UK	PRJEB21624
ERR2027890	Bos_taurus	beef	no	slaughter	UK	PRJEB21624
ERR2027891	Bos_taurus	beef	no	slaughter	UK	PRJEB21624
ERR2027892	Bos_taurus	beef	no	slaughter	UK	PRJEB21624
ERR2027893	Bos_taurus	beef	no	slaughter	UK	PRJEB21624
ERR2027894	Bos_taurus	beef	no	slaughter	UK	PRJEB21624
ERR2027895	Bos_taurus	beef	no	slaughter	UK	PRJEB21624
ERR2027896	Bos_taurus	beef	no	slaughter	UK	PRJEB21624
ERR2027897	Bos_taurus	beef	no	slaughter	UK	PRJEB21624
ERR2027898	Bos_taurus	beef	no	slaughter	UK	PRJEB21624
ERR2027899	Bos_taurus	beef	no	slaughter	UK	PRJEB21624
ERR2027900	Bos_taurus	beef	no	slaughter	UK	PRJEB21624
ERR2027901	Bos_taurus	beef	no	slaughter	UK	PRJEB21624
ERR2027902	Bos_taurus	beef	no	slaughter	UK	PRJEB21624
ERR2027903	Bos_taurus	beef	no	slaughter	UK	PRJEB21624
ERR2027904	Bos_taurus	beef	no	slaughter	UK	PRJEB21624
ERR2027905	Bos_taurus	beef	no	slaughter	UK	PRJEB21624
ERR2027906	Bos_taurus	beef	no	slaughter	UK	PRJEB21624
ERR2027907	Bos_taurus	beef	no	slaughter	UK	PRJEB21624
ERR2027908	Bos_taurus	beef	no	slaughter	UK	PRJEB21624
ERR2027909	Bos_taurus	beef	no	slaughter	UK	PRJEB21624
ERR2027910	Bos_taurus	beef	no	slaughter	UK	PRJEB21624
ERR2027911	Bos_taurus	beef	no	slaughter	UK	PRJEB21624
ERR2027912	Bos_taurus	beef	no	slaughter	UK	PRJEB21624
ERR2027913	Bos_taurus	beef	no	slaughter	UK	PRJEB21624
ERR2027914	Bos_taurus	beef	no	slaughter	UK	PRJEB21624
ERR2027915	Bos_taurus	beef	no	slaughter	UK	PRJEB21624
ERR2027916	Bos_taurus	beef	no	slaughter	UK	PRJEB21624
ERR2027917	Bos_taurus	beef	no	slaughter	UK	PRJEB21624
ERR2027918	Bos_taurus	beef	no	slaughter	UK	PRJEB21624
ERR2027919	Bos_taurus	beef	no	slaughter	UK	PRJEB21624
ERR2027920	Bos_taurus	beef	no	slaughter	UK	PRJEB21624
ERR2027921	Bos_taurus	beef	no	slaughter	UK	PRJEB21624
ERR2027922	Bos_taurus	beef	no	slaughter	UK	PRJEB21624
ERR2027923	Bos_taurus	beef	no	slaughter	UK	PRJEB21624
ERR2027924	Bos_taurus	beef	no	slaughter	UK	PRJEB21624
ERR2027925	Bos_taurus	beef	no	slaughter	UK	PRJEB21624
ERR2027926	Bos_taurus	beef	no	slaughter	UK	PRJEB21624
ERR2027927	Bos_taurus	beef	no	slaughter	UK	PRJEB21624
ERR2027928	Bos_taurus	beef	no	slaughter	UK	PRJEB21624
ERR2027929	Bos_taurus	beef	no	slaughter	UK	PRJEB21624
ERR2027930	Bos_taurus	beef	no	slaughter	UK	PRJEB21624
ERR2282092	Bos_taurus	beef	no	slaughter	UK	PRJEB21624
ERR2530126	Bos_taurus	beef	no	slaughter	UK	PRJEB21624
ERR2530127	Bos_taurus	beef	no	slaughter	UK	PRJEB21624
ERR3201375	Bos_taurus	beef	no	slaughter	UK	PRJEB31266
ERR3201376	Bos_taurus	beef	no	slaughter	UK	PRJEB31266
ERR3201377	Bos_taurus	beef	no	slaughter	UK	PRJEB31266
ERR3201378	Bos_taurus	beef	no	slaughter	UK	PRJEB31266
ERR3201379	Bos_taurus	beef	no	slaughter	UK	PRJEB31266
ERR3201380	Bos_taurus	beef	no	slaughter	UK	PRJEB31266
ERR3201381	Bos_taurus	beef	no	slaughter	UK	PRJEB31266
ERR3201382	Bos_taurus	beef	no	slaughter	UK	PRJEB31266
ERR3201383	Bos_taurus	beef	no	slaughter	UK	PRJEB31266
ERR3201384	Bos_taurus	beef	no	slaughter	UK	PRJEB31266
ERR3201385	Bos_taurus	beef	no	slaughter	UK	PRJEB31266
ERR3201386	Bos_taurus	beef	no	slaughter	UK	PRJEB31266
ERR3201387	Bos_taurus	beef	no	slaughter	UK	PRJEB31266
ERR3201388	Bos_taurus	beef	no	slaughter	UK	PRJEB31266
ERR3201389	Bos_taurus	beef	no	slaughter	UK	PRJEB31266
ERR3201390	Bos_taurus	beef	no	slaughter	UK	PRJEB31266
ERR3201391	Bos_taurus	beef	no	slaughter	UK	PRJEB31266
ERR3201392	Bos_taurus	beef	no	slaughter	UK	PRJEB31266
ERR3201393	Bos_taurus	beef	no	slaughter	UK	PRJEB31266
ERR3201394	Bos_taurus	beef	no	slaughter	UK	PRJEB31266
ERR3201395	Bos_taurus	beef	no	slaughter	UK	PRJEB31266
ERR3201396	Bos_taurus	beef	no	slaughter	UK	PRJEB31266
ERR3201397	Bos_taurus	beef	no	slaughter	UK	PRJEB31266
ERR3201398	Bos_taurus	beef	no	slaughter	UK	PRJEB31266
ERR3201399	Bos_taurus	beef	no	slaughter	UK	PRJEB31266
ERR3201400	Bos_taurus	beef	no	slaughter	UK	PRJEB31266
ERR3201401	Bos_taurus	beef	no	slaughter	UK	PRJEB31266
ERR3201402	Bos_taurus	beef	no	slaughter	UK	PRJEB31266
ERR3201403	Bos_taurus	beef	no	slaughter	UK	PRJEB31266
ERR3201404	Bos_taurus	beef	no	slaughter	UK	PRJEB31266
ERR3201405	Bos_taurus	beef	no	slaughter	UK	PRJEB31266
ERR3201406	Bos_taurus	beef	no	slaughter	UK	PRJEB31266
ERR3201407	Bos_taurus	beef	no	slaughter	UK	PRJEB31266
ERR3201408	Bos_taurus	beef	no	slaughter	UK	PRJEB31266
ERR3201409	Bos_taurus	beef	no	slaughter	UK	PRJEB31266
ERR3201410	Bos_taurus	beef	no	slaughter	UK	PRJEB31266
ERR3201411	Bos_taurus	beef	no	slaughter	UK	PRJEB31266
ERR3201412	Bos_taurus	beef	no	slaughter	UK	PRJEB31266
ERR3201413	Bos_taurus	beef	no	slaughter	UK	PRJEB31266
ERR3201414	Bos_taurus	beef	no	slaughter	UK	PRJEB31266
ERR3201415	Bos_taurus	beef	no	slaughter	UK	PRJEB31266
ERR3201416	Bos_taurus	beef	no	slaughter	UK	PRJEB31266
ERR3201417	Bos_taurus	beef	no	slaughter	UK	PRJEB31266
ERR3201418	Bos_taurus	beef	no	slaughter	UK	PRJEB31266
ERR3201419	Bos_taurus	beef	no	slaughter	UK	PRJEB31266
ERR3201420	Bos_taurus	beef	no	slaughter	UK	PRJEB31266
ERR3201421	Bos_taurus	beef	no	slaughter	UK	PRJEB31266
ERR3201422	Bos_taurus	beef	no	slaughter	UK	PRJEB31266
ERR3211439	Bos_taurus	beef	no	slaughter	UK	PRJEB31266
ERR3211440	Bos_taurus	beef	no	slaughter	UK	PRJEB31266
ERR3211441	Bos_taurus	beef	no	slaughter	UK	PRJEB31266
ERR3211442	Bos_taurus	beef	no	slaughter	UK	PRJEB31266
ERR3211443	Bos_taurus	beef	no	slaughter	UK	PRJEB31266
ERR3211444	Bos_taurus	beef	no	slaughter	UK	PRJEB31266
ERR3211445	Bos_taurus	beef	no	slaughter	UK	PRJEB31266
ERR3211446	Bos_taurus	beef	no	slaughter	UK	PRJEB31266
ERR3211447	Bos_taurus	beef	no	slaughter	UK	PRJEB31266
ERR3211448	Bos_taurus	beef	no	slaughter	UK	PRJEB31266
ERR3211449	Bos_taurus	beef	no	slaughter	UK	PRJEB31266
ERR3211450	Bos_taurus	beef	no	slaughter	UK	PRJEB31266
ERR3211451	Bos_taurus	beef	no	slaughter	UK	PRJEB31266
ERR3211452	Bos_taurus	beef	no	slaughter	UK	PRJEB31266
ERR3211453	Bos_taurus	beef	no	slaughter	UK	PRJEB31266
ERR3211454	Bos_taurus	beef	no	slaughter	UK	PRJEB31266
ERR3211455	Bos_taurus	beef	no	slaughter	UK	PRJEB31266
ERR3211456	Bos_taurus	beef	no	slaughter	UK	PRJEB31266
ERR3211457	Bos_taurus	beef	no	slaughter	UK	PRJEB31266
ERR3211458	Bos_taurus	beef	no	slaughter	UK	PRJEB31266
ERR3211459	Bos_taurus	beef	no	slaughter	UK	PRJEB31266
ERR3211460	Bos_taurus	beef	no	slaughter	UK	PRJEB31266
ERR3211461	Bos_taurus	beef	no	slaughter	UK	PRJEB31266
ERR3211462	Bos_taurus	beef	no	slaughter	UK	PRJEB31266
ERR3211463	Bos_taurus	beef	no	slaughter	UK	PRJEB31266
ERR3211464	Bos_taurus	beef	no	slaughter	UK	PRJEB31266
ERR3211465	Bos_taurus	beef	no	slaughter	UK	PRJEB31266
ERR3211466	Bos_taurus	beef	no	slaughter	UK	PRJEB31266
ERR3211467	Bos_taurus	beef	no	slaughter	UK	PRJEB31266
ERR3211468	Bos_taurus	beef	no	slaughter	UK	PRJEB31266
ERR3211469	Bos_taurus	beef	no	slaughter	UK	PRJEB31266
ERR3211470	Bos_taurus	beef	no	slaughter	UK	PRJEB31266
ERR3211471	Bos_taurus	beef	no	slaughter	UK	PRJEB31266
ERR3211472	Bos_taurus	beef	no	slaughter	UK	PRJEB31266
ERR3211473	Bos_taurus	beef	no	slaughter	UK	PRJEB31266
ERR3211474	Bos_taurus	beef	no	slaughter	UK	PRJEB31266
ERR3211475	Bos_taurus	beef	no	slaughter	UK	PRJEB31266
ERR3211476	Bos_taurus	beef	no	slaughter	UK	PRJEB31266
ERR3211477	Bos_taurus	beef	no	slaughter	UK	PRJEB31266
ERR3211478	Bos_taurus	beef	no	slaughter	UK	PRJEB31266
ERR3211479	Bos_taurus	beef	no	slaughter	UK	PRJEB31266
ERR3211480	Bos_taurus	beef	no	slaughter	UK	PRJEB31266
ERR3211481	Bos_taurus	beef	no	slaughter	UK	PRJEB31266
ERR3211482	Bos_taurus	beef	no	slaughter	UK	PRJEB31266
ERR3211483	Bos_taurus	beef	no	slaughter	UK	PRJEB31266
ERR3211484	Bos_taurus	beef	no	slaughter	UK	PRJEB31266
ERR3211485	Bos_taurus	beef	no	slaughter	UK	PRJEB31266
ERR3211486	Bos_taurus	beef	no	slaughter	UK	PRJEB31266
ERR3220178	Bos_taurus	beef	no	slaughter	UK	PRJEB31266
ERR3220179	Bos_taurus	beef	no	slaughter	UK	PRJEB31266
ERR3220180	Bos_taurus	beef	no	slaughter	UK	PRJEB31266
ERR3220181	Bos_taurus	beef	no	slaughter	UK	PRJEB31266
ERR3220182	Bos_taurus	beef	no	slaughter	UK	PRJEB31266
ERR3220183	Bos_taurus	beef	no	slaughter	UK	PRJEB31266
ERR3220184	Bos_taurus	beef	no	slaughter	UK	PRJEB31266
ERR3220185	Bos_taurus	beef	no	slaughter	UK	PRJEB31266
ERR3220186	Bos_taurus	beef	no	slaughter	UK	PRJEB31266
ERR3220187	Bos_taurus	beef	no	slaughter	UK	PRJEB31266
ERR3220188	Bos_taurus	beef	no	slaughter	UK	PRJEB31266
ERR3220189	Bos_taurus	beef	no	slaughter	UK	PRJEB31266
ERR3220190	Bos_taurus	beef	no	slaughter	UK	PRJEB31266
ERR3220191	Bos_taurus	beef	no	slaughter	UK	PRJEB31266
ERR3220192	Bos_taurus	beef	no	slaughter	UK	PRJEB31266
ERR3220193	Bos_taurus	beef	no	slaughter	UK	PRJEB31266
ERR3220194	Bos_taurus	beef	no	slaughter	UK	PRJEB31266
ERR3220195	Bos_taurus	beef	no	slaughter	UK	PRJEB31266
ERR3220196	Bos_taurus	beef	no	slaughter	UK	PRJEB31266
ERR3220197	Bos_taurus	beef	no	slaughter	UK	PRJEB31266
ERR3220198	Bos_taurus	beef	no	slaughter	UK	PRJEB31266
ERR3220199	Bos_taurus	beef	no	slaughter	UK	PRJEB31266
ERR3220200	Bos_taurus	beef	no	slaughter	UK	PRJEB31266
ERR3220201	Bos_taurus	beef	no	slaughter	UK	PRJEB31266
ERR3220202	Bos_taurus	beef	no	slaughter	UK	PRJEB31266
ERR3220203	Bos_taurus	beef	no	slaughter	UK	PRJEB31266
ERR3220204	Bos_taurus	beef	no	slaughter	UK	PRJEB31266
ERR3220205	Bos_taurus	beef	no	slaughter	UK	PRJEB31266
ERR3220206	Bos_taurus	beef	no	slaughter	UK	PRJEB31266
ERR3220207	Bos_taurus	beef	no	slaughter	UK	PRJEB31266
ERR3220208	Bos_taurus	beef	no	slaughter	UK	PRJEB31266
ERR3220209	Bos_taurus	beef	no	slaughter	UK	PRJEB31266
ERR3220210	Bos_taurus	beef	no	slaughter	UK	PRJEB31266
ERR3220211	Bos_taurus	beef	no	slaughter	UK	PRJEB31266
ERR3220212	Bos_taurus	beef	no	slaughter	UK	PRJEB31266
ERR3220213	Bos_taurus	beef	no	slaughter	UK	PRJEB31266
ERR3220214	Bos_taurus	beef	no	slaughter	UK	PRJEB31266
ERR3220215	Bos_taurus	beef	no	slaughter	UK	PRJEB31266
ERR3220216	Bos_taurus	beef	no	slaughter	UK	PRJEB31266
ERR3220217	Bos_taurus	beef	no	slaughter	UK	PRJEB31266
ERR3220218	Bos_taurus	beef	no	slaughter	UK	PRJEB31266
ERR3220219	Bos_taurus	beef	no	slaughter	UK	PRJEB31266
ERR3220220	Bos_taurus	beef	no	slaughter	UK	PRJEB31266
ERR3220221	Bos_taurus	beef	no	slaughter	UK	PRJEB31266
ERR3220222	Bos_taurus	beef	no	slaughter	UK	PRJEB31266
ERR3220223	Bos_taurus	beef	no	slaughter	UK	PRJEB31266
ERR3220224	Bos_taurus	beef	no	slaughter	UK	PRJEB31266
ERR3220225	Bos_taurus	beef	no	slaughter	UK	PRJEB31266
ERR3224567	Bos_taurus	beef	no	slaughter	UK	PRJEB31266
ERR3224568	Bos_taurus	beef	no	slaughter	UK	PRJEB31266
ERR3224569	Bos_taurus	beef	no	slaughter	UK	PRJEB31266
ERR3224570	Bos_taurus	beef	no	slaughter	UK	PRJEB31266
ERR3224571	Bos_taurus	beef	no	slaughter	UK	PRJEB31266
ERR3224572	Bos_taurus	beef	no	slaughter	UK	PRJEB31266
ERR3224573	Bos_taurus	beef	no	slaughter	UK	PRJEB31266
ERR3224574	Bos_taurus	beef	no	slaughter	UK	PRJEB31266
ERR3224575	Bos_taurus	beef	no	slaughter	UK	PRJEB31266
ERR3224576	Bos_taurus	beef	no	slaughter	UK	PRJEB31266
ERR3224577	Bos_taurus	beef	no	slaughter	UK	PRJEB31266
ERR3224578	Bos_taurus	beef	no	slaughter	UK	PRJEB31266
ERR3224579	Bos_taurus	beef	no	slaughter	UK	PRJEB31266
ERR3224580	Bos_taurus	beef	no	slaughter	UK	PRJEB31266
ERR3224581	Bos_taurus	beef	no	slaughter	UK	PRJEB31266
ERR3224582	Bos_taurus	beef	no	slaughter	UK	PRJEB31266
ERR3224583	Bos_taurus	beef	no	slaughter	UK	PRJEB31266
ERR3224584	Bos_taurus	beef	no	slaughter	UK	PRJEB31266
ERR3224585	Bos_taurus	beef	no	slaughter	UK	PRJEB31266
ERR3224586	Bos_taurus	beef	no	slaughter	UK	PRJEB31266
ERR3224587	Bos_taurus	beef	no	slaughter	UK	PRJEB31266
ERR3224588	Bos_taurus	beef	no	slaughter	UK	PRJEB31266
ERR3224589	Bos_taurus	beef	no	slaughter	UK	PRJEB31266
ERR3224590	Bos_taurus	beef	no	slaughter	UK	PRJEB31266
ERR3224591	Bos_taurus	beef	no	slaughter	UK	PRJEB31266
ERR3224592	Bos_taurus	beef	no	slaughter	UK	PRJEB31266
ERR3224593	Bos_taurus	beef	no	slaughter	UK	PRJEB31266
ERR3224594	Bos_taurus	beef	no	slaughter	UK	PRJEB31266
ERR3224595	Bos_taurus	beef	no	slaughter	UK	PRJEB31266
ERR3224596	Bos_taurus	beef	no	slaughter	UK	PRJEB31266
ERR3224597	Bos_taurus	beef	no	slaughter	UK	PRJEB31266
ERR3224598	Bos_taurus	beef	no	slaughter	UK	PRJEB31266
ERR3224599	Bos_taurus	beef	no	slaughter	UK	PRJEB31266
ERR3224600	Bos_taurus	beef	no	slaughter	UK	PRJEB31266
ERR3224601	Bos_taurus	beef	no	slaughter	UK	PRJEB31266
ERR3224602	Bos_taurus	beef	no	slaughter	UK	PRJEB31266
ERR3224603	Bos_taurus	beef	no	slaughter	UK	PRJEB31266
ERR3224604	Bos_taurus	beef	no	slaughter	UK	PRJEB31266
ERR3224605	Bos_taurus	beef	no	slaughter	UK	PRJEB31266
ERR3224606	Bos_taurus	beef	no	slaughter	UK	PRJEB31266
ERR3224607	Bos_taurus	beef	no	slaughter	UK	PRJEB31266
ERR3224608	Bos_taurus	beef	no	slaughter	UK	PRJEB31266
ERR3224609	Bos_taurus	beef	no	slaughter	UK	PRJEB31266
ERR3224610	Bos_taurus	beef	no	slaughter	UK	PRJEB31266
ERR3224611	Bos_taurus	beef	no	slaughter	UK	PRJEB31266
ERR3224612	Bos_taurus	beef	no	slaughter	UK	PRJEB31266
ERR3224613	Bos_taurus	beef	no	slaughter	UK	PRJEB31266
ERR3224614	Bos_taurus	beef	no	slaughter	UK	PRJEB31266
ERR3275091	Bos_taurus	beef	no	slaughter	UK	PRJEB31266
ERR3275092	Bos_taurus	beef	no	slaughter	UK	PRJEB31266
ERR3275093	Bos_taurus	beef	no	slaughter	UK	PRJEB31266
ERR3275094	Bos_taurus	beef	no	slaughter	UK	PRJEB31266
ERR3275095	Bos_taurus	beef	no	slaughter	UK	PRJEB31266
ERR3275096	Bos_taurus	beef	no	slaughter	UK	PRJEB31266
ERR3275097	Bos_taurus	beef	no	slaughter	UK	PRJEB31266
ERR3275098	Bos_taurus	beef	no	slaughter	UK	PRJEB31266
ERR3275099	Bos_taurus	beef	no	slaughter	UK	PRJEB31266
ERR3275100	Bos_taurus	beef	no	slaughter	UK	PRJEB31266
ERR3275101	Bos_taurus	beef	no	slaughter	UK	PRJEB31266
ERR3275102	Bos_taurus	beef	no	slaughter	UK	PRJEB31266
ERR3275103	Bos_taurus	beef	no	slaughter	UK	PRJEB31266
ERR3275104	Bos_taurus	beef	no	slaughter	UK	PRJEB31266
ERR3275105	Bos_taurus	beef	no	slaughter	UK	PRJEB31266
ERR3275106	Bos_taurus	beef	no	slaughter	UK	PRJEB31266
ERR3275107	Bos_taurus	beef	no	slaughter	UK	PRJEB31266
ERR3275108	Bos_taurus	beef	no	slaughter	UK	PRJEB31266
ERR3275109	Bos_taurus	beef	no	slaughter	UK	PRJEB31266
ERR3275110	Bos_taurus	beef	no	slaughter	UK	PRJEB31266
ERR3275111	Bos_taurus	beef	no	slaughter	UK	PRJEB31266
ERR3275112	Bos_taurus	beef	no	slaughter	UK	PRJEB31266
ERR3275113	Bos_taurus	beef	no	slaughter	UK	PRJEB31266
ERR3275114	Bos_taurus	beef	no	slaughter	UK	PRJEB31266
ERR3275115	Bos_taurus	beef	no	slaughter	UK	PRJEB31266
ERR3275116	Bos_taurus	beef	no	slaughter	UK	PRJEB31266
ERR3275117	Bos_taurus	beef	no	slaughter	UK	PRJEB31266
ERR3275118	Bos_taurus	beef	no	slaughter	UK	PRJEB31266
ERR3275119	Bos_taurus	beef	no	slaughter	UK	PRJEB31266
ERR3275120	Bos_taurus	beef	no	slaughter	UK	PRJEB31266
ERR3275121	Bos_taurus	beef	no	slaughter	UK	PRJEB31266
ERR3275122	Bos_taurus	beef	no	slaughter	UK	PRJEB31266
ERR3275123	Bos_taurus	beef	no	slaughter	UK	PRJEB31266
ERR3275124	Bos_taurus	beef	no	slaughter	UK	PRJEB31266
ERR3275125	Bos_taurus	beef	no	slaughter	UK	PRJEB31266
ERR3275126	Bos_taurus	beef	no	slaughter	UK	PRJEB31266
ERR3275127	Bos_taurus	beef	no	slaughter	UK	PRJEB31266
ERR3275128	Bos_taurus	beef	no	slaughter	UK	PRJEB31266
ERR3275129	Bos_taurus	beef	no	slaughter	UK	PRJEB31266
ERR3275130	Bos_taurus	beef	no	slaughter	UK	PRJEB31266
ERR3275131	Bos_taurus	beef	no	slaughter	UK	PRJEB31266
ERR3275132	Bos_taurus	beef	no	slaughter	UK	PRJEB31266
ERR3275133	Bos_taurus	beef	no	slaughter	UK	PRJEB31266
ERR3275134	Bos_taurus	beef	no	slaughter	UK	PRJEB31266
ERR3275135	Bos_taurus	beef	no	slaughter	UK	PRJEB31266
ERR3275136	Bos_taurus	beef	no	slaughter	UK	PRJEB31266
ERR3275137	Bos_taurus	beef	no	slaughter	UK	PRJEB31266
ERR3275138	Bos_taurus	beef	no	slaughter	UK	PRJEB31266
ERR3515506	Bos_taurus	dairy	no	cannulate	Canada	PRJEB34231
ERR3515507	Bos_taurus	dairy	no	cannulate	Canada	PRJEB34231
ERR3515508	Bos_taurus	dairy	no	cannulate	Canada	PRJEB34231
ERR3515509	Bos_taurus	dairy	no	cannulate	Canada	PRJEB34231
ERR3515510	Bos_taurus	dairy	no	cannulate	Canada	PRJEB34231
ERR3515511	Bos_taurus	dairy	no	cannulate	Canada	PRJEB34231
ERR3515512	Bos_taurus	dairy	no	cannulate	Canada	PRJEB34231
ERR3515513	Bos_taurus	dairy	no	cannulate	Canada	PRJEB34231
ERR3515514	Bos_taurus	dairy	no	cannulate	Canada	PRJEB34231
ERR3515515	Bos_taurus	dairy	no	cannulate	Canada	PRJEB34231
ERR3515516	Bos_taurus	dairy	no	cannulate	Canada	PRJEB34231
ERR3515517	Bos_taurus	dairy	no	cannulate	Canada	PRJEB34231
ERR3515518	Bos_taurus	dairy	no	cannulate	Canada	PRJEB34231
ERR3515519	Bos_taurus	dairy	no	cannulate	Canada	PRJEB34231
ERR3515520	Bos_taurus	dairy	no	cannulate	Canada	PRJEB34231
ERR3515521	Bos_taurus	dairy	no	cannulate	Canada	PRJEB34231
ERR3515522	Bos_taurus	dairy	no	cannulate	Canada	PRJEB34231
ERR3515523	Bos_taurus	dairy	no	cannulate	Canada	PRJEB34231
ERR3515524	Bos_taurus	dairy	no	cannulate	Canada	PRJEB34231
ERR3515525	Bos_taurus	dairy	no	cannulate	Canada	PRJEB34231
ERR3515526	Bos_taurus	dairy	no	cannulate	Canada	PRJEB34231
ERR3515527	Bos_taurus	dairy	no	cannulate	Canada	PRJEB34231
ERR3515528	Bos_taurus	dairy	no	cannulate	Canada	PRJEB34231
ERR3515529	Bos_taurus	dairy	no	cannulate	Canada	PRJEB34231
ERR3515530	Bos_taurus	dairy	no	cannulate	Canada	PRJEB34231
ERR3515531	Bos_taurus	dairy	no	cannulate	Canada	PRJEB34231
ERR3515532	Bos_taurus	dairy	no	cannulate	Canada	PRJEB34231
ERR3515533	Bos_taurus	dairy	no	cannulate	Canada	PRJEB34231
ERR3515534	Bos_taurus	dairy	no	cannulate	Canada	PRJEB34231
ERR3515535	Bos_taurus	dairy	no	cannulate	Canada	PRJEB34231
ERR3515536	Bos_taurus	dairy	no	cannulate	Canada	PRJEB34231
ERR3515537	Bos_taurus	dairy	no	cannulate	Canada	PRJEB34231
ERR3525309	Ovis_aries	na	yes	slaughter	UK	PRJEB34458
ERR3525310	Ovis_aries	na	yes	slaughter	UK	PRJEB34458
ERR3525311	Bos_taurus	dairy	no	slaughter	UK	PRJEB34458
ERR3525312	Bos_taurus	dairy	no	slaughter	UK	PRJEB34458
ERR3525313	Bos_taurus	dairy	no	slaughter	UK	PRJEB34458
ERR3525314	Bos_taurus	dairy	no	slaughter	UK	PRJEB34458
ERR3525315	Rangifer_tarandus	na	yes	slaughter	UK	PRJEB34458
ERR3525316	Rangifer_tarandus	na	yes	slaughter	UK	PRJEB34458
ERR3525317	Cervus_elaphus	na	yes	slaughter	UK	PRJEB34458
ERR3525318	Cervus_elaphus	na	yes	slaughter	UK	PRJEB34458
ERR3525319	Cervus_elaphus	na	yes	slaughter	UK	PRJEB34458
ERR3525320	Cervus_elaphus	na	yes	slaughter	UK	PRJEB34458
ERR3801447	Bos_taurus	dairy	no	oral oral tube	UK	PRJEB33080
ERR3801448	Bos_taurus	dairy	no	oral oral tube	UK	PRJEB33080
ERR3801449	Bos_taurus	dairy	no	oral tube	UK	PRJEB33080
ERR3801450	Bos_taurus	dairy	no	oral tube	UK	PRJEB33080
ERR3801451	Bos_taurus	dairy	no	oral tube	UK	PRJEB33080
ERR3801452	Bos_taurus	dairy	no	oral tube	UK	PRJEB33080
ERR3801453	Bos_taurus	dairy	no	oral tube	UK	PRJEB33080
ERR3801454	Bos_taurus	dairy	no	oral tube	UK	PRJEB33080
ERR3801455	Bos_taurus	dairy	no	oral tube	UK	PRJEB33080
ERR3801456	Bos_taurus	dairy	no	oral tube	UK	PRJEB33080
ERR3801457	Bos_taurus	dairy	no	oral tube	UK	PRJEB33080
ERR3801458	Bos_taurus	dairy	no	oral tube	UK	PRJEB33080
ERR3801459	Bos_taurus	dairy	no	oral tube	UK	PRJEB33080
ERR3801460	Bos_taurus	dairy	no	oral tube	UK	PRJEB33080
ERR3801461	Bos_taurus	dairy	no	oral tube	UK	PRJEB33080
ERR3801462	Bos_taurus	dairy	no	oral tube	UK	PRJEB33080
ERR3801463	Bos_taurus	dairy	no	oral tube	UK	PRJEB33080
ERR3801464	Bos_taurus	dairy	no	oral tube	UK	PRJEB33080
ERR3801465	Bos_taurus	dairy	no	oral tube	UK	PRJEB33080
ERR3801466	Bos_taurus	dairy	no	oral tube	UK	PRJEB33080
ERR3801467	Bos_taurus	dairy	no	oral tube	UK	PRJEB33080
ERR3801468	Bos_taurus	dairy	no	oral tube	UK	PRJEB33080
ERR3801469	Bos_taurus	dairy	no	oral tube	UK	PRJEB33080
ERR3801470	Bos_taurus	dairy	no	oral tube	UK	PRJEB33080
ERR3801471	Bos_taurus	dairy	no	oral tube	UK	PRJEB33080
ERR3801472	Bos_taurus	dairy	no	oral tube	UK	PRJEB33080
ERR3801473	Bos_taurus	dairy	no	oral tube	UK	PRJEB33080
ERR3801474	Bos_taurus	dairy	no	oral tube	UK	PRJEB33080
ERR3801475	Bos_taurus	dairy	no	oral tube	UK	PRJEB33080
ERR3801476	Bos_taurus	dairy	no	oral tube	UK	PRJEB33080
ERR3801477	Bos_taurus	dairy	no	oral tube	UK	PRJEB33080
ERR3801478	Bos_taurus	dairy	no	oral tube	UK	PRJEB33080
ERR3801479	Bos_taurus	dairy	no	oral tube	UK	PRJEB33080
ERR3801480	Bos_taurus	dairy	no	oral tube	UK	PRJEB33080
ERR3801481	Bos_taurus	dairy	no	oral tube	UK	PRJEB33080
ERR3801482	Bos_taurus	dairy	no	oral tube	UK	PRJEB33080
ERR3801483	Bos_taurus	dairy	no	oral tube	UK	PRJEB33080
ERR3801484	Bos_taurus	dairy	no	oral tube	UK	PRJEB33080
ERR3801485	Bos_taurus	dairy	no	oral tube	UK	PRJEB33080
ERR3801486	Bos_taurus	dairy	no	oral tube	UK	PRJEB33080
ERR3801487	Bos_taurus	dairy	no	oral tube	UK	PRJEB33080
ERR3801488	Bos_taurus	dairy	no	oral tube	UK	PRJEB33080
ERR3801489	Bos_taurus	dairy	no	oral tube	UK	PRJEB33080
ERR3801490	Bos_taurus	dairy	no	oral tube	UK	PRJEB33080
ERR3801491	Bos_taurus	dairy	no	oral tube	UK	PRJEB33080
ERR3801492	Bos_taurus	dairy	no	oral tube	UK	PRJEB33080
ERR3801493	Bos_taurus	dairy	no	oral tube	UK	PRJEB33080
ERR3801494	Bos_taurus	dairy	no	oral tube	UK	PRJEB33080
ERR4297086	Bos_indicus	na	no	oral tube	Kenya	PRJEB39057
ERR4297088	Bos_indicus	na	no	oral tube	Kenya	PRJEB39057
ERR4297089	Bos_indicus	na	no	oral tube	Kenya	PRJEB39057
ERR4297090	Bos_indicus	na	no	oral tube	Kenya	PRJEB39057
ERR4297091	Bos_indicus	na	no	oral tube	Kenya	PRJEB39057
ERR4297092	Bos_indicus	na	no	oral tube	Kenya	PRJEB39057
ERR4297093	Bos_indicus	na	no	oral tube	Kenya	PRJEB39057
ERR4297094	Bos_indicus	na	no	oral tube	Kenya	PRJEB39057
ERR4297095	Bos_indicus	na	no	oral tube	Kenya	PRJEB39057
ERR4297096	Bos_indicus	na	no	oral tube	Kenya	PRJEB39057
ERR4297097	Bos_indicus	na	no	oral tube	Kenya	PRJEB39057
ERR4297098	Bos_indicus	na	no	oral tube	Kenya	PRJEB39057
ERR4297099	Bos_indicus	na	no	oral tube	Kenya	PRJEB39057
ERR4297100	Bos_indicus	na	no	oral tube	Kenya	PRJEB39057
ERR4297101	Bos_indicus	na	no	oral tube	Kenya	PRJEB39057
ERR4297102	Bos_indicus	na	no	oral tube	Kenya	PRJEB39057
ERR4297103	Bos_indicus	na	no	oral tube	Kenya	PRJEB39057
ERR4297104	Bos_indicus	na	no	oral tube	Kenya	PRJEB39057
ERR4297105	Bos_indicus	na	no	oral tube	Kenya	PRJEB39057
ERR4297106	Bos_indicus	na	no	oral tube	Kenya	PRJEB39057
ERR4297107	Bos_indicus	na	no	oral tube	Kenya	PRJEB39057
ERR4297108	Bos_indicus	na	no	oral tube	Kenya	PRJEB39057
ERR4297109	Bos_indicus	na	no	oral tube	Kenya	PRJEB39057
ERR833046	Bos_taurus	beef	no	oral tube	UK	PRJEB8939
ERR833047	Bos_taurus	beef	no	oral tube	UK	PRJEB8939
ERR833048	Bos_taurus	beef	no	oral tube	UK	PRJEB8939
ERR833049	Bos_taurus	beef	no	oral tube	UK	PRJEB8939
ERR833050	Bos_taurus	beef	no	oral tube	UK	PRJEB8939
ERR833051	Bos_taurus	beef	no	oral tube	UK	PRJEB8939
ERR833052	Bos_taurus	beef	no	oral tube	UK	PRJEB8939
ERR833211	Bos_taurus	beef	no	oral tube	UK	PRJEB8939
ERR833212	Bos_taurus	beef	no	oral tube	UK	PRJEB8939
ERR833213	Bos_taurus	beef	no	oral tube	UK	PRJEB8939
ERR833214	Bos_taurus	beef	no	oral tube	UK	PRJEB8939
ERR833215	Bos_taurus	beef	no	oral tube	UK	PRJEB8939
ERR833216	Bos_taurus	beef	no	oral tube	UK	PRJEB8939
ERR833217	Bos_taurus	beef	no	oral tube	UK	PRJEB8939
ERR983262	Bos_taurus	beef	no	slaughter	UK	PRJEB10338
ERR983263	Bos_taurus	beef	no	slaughter	UK	PRJEB10338
ERR983264	Bos_taurus	beef	no	slaughter	UK	PRJEB10338
ERR983265	Bos_taurus	beef	no	slaughter	UK	PRJEB10338
ERR983266	Bos_taurus	beef	no	slaughter	UK	PRJEB10338
ERR983267	Bos_taurus	beef	no	slaughter	UK	PRJEB10338
ERR983268	Bos_taurus	beef	no	slaughter	UK	PRJEB10338
ERR983269	Bos_taurus	beef	no	slaughter	UK	PRJEB10338
FH88510	Bos_taurus	beef	no	slaughter	China	PRJEB23561
FH88525	Bos_taurus	beef	no	slaughter	China	PRJEB23561
FH88540	Bos_taurus	beef	no	slaughter	China	PRJEB23561
FH88546	Bos_taurus	beef	no	slaughter	China	PRJEB23561
FH88550	Bos_taurus	beef	no	slaughter	China	PRJEB23561
FH88553	Bos_taurus	beef	no	slaughter	China	PRJEB23561
FH88558	Bos_taurus	beef	no	slaughter	China	PRJEB23561
FH88560	Bos_taurus	beef	no	slaughter	China	PRJEB23561
FH88561	Bos_taurus	beef	no	slaughter	China	PRJEB23561
FH88562	Bos_taurus	beef	no	slaughter	China	PRJEB23561
FH88563	Bos_taurus	beef	no	slaughter	China	PRJEB23561
FH88564	Bos_taurus	beef	no	slaughter	China	PRJEB23561
FH88565	Bos_taurus	beef	no	slaughter	China	PRJEB23561
FH88573	Bos_taurus	beef	no	slaughter	China	PRJEB23561
FH88575	Bos_taurus	beef	no	slaughter	China	PRJEB23561
FH88581	Bos_taurus	beef	no	slaughter	China	PRJEB23561
FL880591	Bos_taurus	beef	no	slaughter	China	PRJEB23561
FL88504	Bos_taurus	beef	no	slaughter	China	PRJEB23561
FL88506	Bos_taurus	beef	no	slaughter	China	PRJEB23561
FL88536	Bos_taurus	beef	no	slaughter	China	PRJEB23561
FL88538	Bos_taurus	beef	no	slaughter	China	PRJEB23561
FL88572	Bos_taurus	beef	no	slaughter	China	PRJEB23561
FL88574	Bos_taurus	beef	no	slaughter	China	PRJEB23561
FL88577	Bos_taurus	beef	no	slaughter	China	PRJEB23561
FL88578	Bos_taurus	beef	no	slaughter	China	PRJEB23561
FL88583	Bos_taurus	beef	no	slaughter	China	PRJEB23561
FL88585	Bos_taurus	beef	no	slaughter	China	PRJEB23561
FL88588	Bos_taurus	beef	no	slaughter	China	PRJEB23561
FL88591	Bos_taurus	beef	no	slaughter	China	PRJEB23561
FL88599	Bos_taurus	beef	no	slaughter	China	PRJEB23561
FL88603	Bos_taurus	beef	no	slaughter	China	PRJEB23561
FL88606	Bos_taurus	beef	no	slaughter	China	PRJEB23561
FL88607	Bos_taurus	beef	no	slaughter	China	PRJEB23561
FL88608	Bos_taurus	beef	no	slaughter	China	PRJEB23561
G1995065	Bos_taurus	dairy	yes	slaughter	China	PRJEB23561
G1995071	Bos_taurus	dairy	yes	slaughter	China	PRJEB23561
G1996038	Bos_taurus	dairy	yes	slaughter	China	PRJEB23561
G1999056	Bos_taurus	dairy	yes	slaughter	China	PRJEB23561
G1999060	Bos_taurus	dairy	yes	slaughter	China	PRJEB23561
G2000033	Bos_taurus	dairy	yes	slaughter	China	PRJEB23561
G2002037	Bos_taurus	dairy	yes	slaughter	China	PRJEB23561
G2002050	Bos_taurus	dairy	yes	slaughter	China	PRJEB23561
G2003042	Bos_taurus	dairy	yes	slaughter	China	PRJEB23561
G2003047	Bos_taurus	dairy	yes	slaughter	China	PRJEB23561
G2004002	Bos_taurus	dairy	yes	slaughter	China	PRJEB23561
G2004044	Bos_taurus	dairy	yes	slaughter	China	PRJEB23561
G2005039	Bos_taurus	dairy	yes	slaughter	China	PRJEB23561
G2005048	Bos_taurus	dairy	yes	slaughter	China	PRJEB23561
G2005058	Bos_taurus	dairy	yes	slaughter	China	PRJEB23561
G2006040	Bos_taurus	dairy	yes	slaughter	China	PRJEB23561
G2006044	Bos_taurus	dairy	yes	slaughter	China	PRJEB23561
G2006073	Bos_taurus	dairy	yes	slaughter	China	PRJEB23561
G2007010	Bos_taurus	dairy	yes	slaughter	China	PRJEB23561
G2007032	Bos_taurus	dairy	yes	slaughter	China	PRJEB23561
GSG1	Capra_hircus	na	no	na	China	PRJNA474564
GSG2	Capra_hircus	na	no	na	China	PRJNA474564
GSG3	Capra_hircus	na	no	na	China	PRJNA474564
GSG4	Capra_hircus	na	no	na	China	PRJNA474564
GSG5	Capra_hircus	na	no	na	China	PRJNA474564
GSG6	Capra_hircus	na	no	na	China	PRJNA474564
GSG7	Capra_hircus	na	no	na	China	PRJNA474564
GSG8	Capra_hircus	na	no	na	China	PRJNA474564
GSG9	Capra_hircus	na	no	na	China	PRJNA474564
HS.01	Ovis_aries	na	no	slaughter	China	PRJCA000114
HS.02	Ovis_aries	na	no	slaughter	China	PRJCA000114
HS.03	Ovis_aries	na	no	slaughter	China	PRJCA000114
HS.04	Ovis_aries	na	no	slaughter	China	PRJCA000114
SRR10765500	Bos_taurus	dairy	no	cannulate	China	PRJNA597489
SRR10765501	Bos_taurus	dairy	no	cannulate	China	PRJNA597489
SRR10765502	Bos_taurus	dairy	no	cannulate	China	PRJNA597489
SRR10765503	Bos_taurus	dairy	no	cannulate	China	PRJNA597489
SRR10765504	Bos_taurus	dairy	no	cannulate	China	PRJNA597489
SRR10765505	Bos_taurus	dairy	no	cannulate	China	PRJNA597489
SRR10765506	Bos_taurus	dairy	no	cannulate	China	PRJNA597489
SRR10765507	Bos_taurus	dairy	no	cannulate	China	PRJNA597489
SRR10765508	Bos_taurus	dairy	no	cannulate	China	PRJNA597489
SRR10765509	Bos_taurus	dairy	no	cannulate	China	PRJNA597489
SRR10765510	Bos_taurus	dairy	no	cannulate	China	PRJNA597489
SRR10765511	Bos_taurus	dairy	no	cannulate	China	PRJNA597489
SRR10765512	Bos_taurus	dairy	no	cannulate	China	PRJNA597489
SRR10765513	Bos_taurus	dairy	no	cannulate	China	PRJNA597489
SRR10765514	Bos_taurus	dairy	no	cannulate	China	PRJNA597489
SRR10765515	Bos_taurus	dairy	no	cannulate	China	PRJNA597489
SRR10765516	Bos_taurus	dairy	no	cannulate	China	PRJNA597489
SRR10765517	Bos_taurus	dairy	no	cannulate	China	PRJNA597489
SRR10765518	Bos_taurus	dairy	no	cannulate	China	PRJNA597489
SRR10765519	Bos_taurus	dairy	no	cannulate	China	PRJNA597489
SRR10765520	Bos_taurus	dairy	no	cannulate	China	PRJNA597489
SRR10765521	Bos_taurus	dairy	no	cannulate	China	PRJNA597489
SRR10765522	Bos_taurus	dairy	no	cannulate	China	PRJNA597489
SRR10765523	Bos_taurus	dairy	no	cannulate	China	PRJNA597489
SRR10765524	Bos_taurus	dairy	no	cannulate	China	PRJNA597489
SRR10765525	Bos_taurus	dairy	no	cannulate	China	PRJNA597489
SRR10765526	Bos_taurus	dairy	no	cannulate	China	PRJNA597489
SRR10765527	Bos_taurus	dairy	no	cannulate	China	PRJNA597489
SRR10765528	Bos_taurus	dairy	no	cannulate	China	PRJNA597489
SRR10765529	Bos_taurus	dairy	no	cannulate	China	PRJNA597489
SRR10765530	Bos_taurus	dairy	no	cannulate	China	PRJNA597489
SRR10765531	Bos_taurus	dairy	no	cannulate	China	PRJNA597489
SRR10765532	Bos_taurus	dairy	no	cannulate	China	PRJNA597489
SRR10912533	Capra_hircus	na	no	slaughter	China	PRJNA601318
SRR10912534	Capra_hircus	na	no	slaughter	China	PRJNA601318
SRR10912535	Capra_hircus	na	no	slaughter	China	PRJNA601318
SRR10912536	Capra_hircus	na	no	slaughter	China	PRJNA601318
SRR10912537	Capra_hircus	na	no	slaughter	China	PRJNA601318
SRR10912538	Capra_hircus	na	no	slaughter	China	PRJNA601318
SRR10912539	Capra_hircus	na	no	slaughter	China	PRJNA601318
SRR10912540	Capra_hircus	na	no	slaughter	China	PRJNA601318
SRR10912541	Capra_hircus	na	no	slaughter	China	PRJNA601318
SRR10912542	Capra_hircus	na	no	slaughter	China	PRJNA601318
SRR11485365	Capra_hircus	na	no	slaughter	China	PRJNA622657
SRR11485366	Capra_hircus	na	no	slaughter	China	PRJNA622657
SRR11485367	Capra_hircus	na	no	slaughter	China	PRJNA622657
SRR11485368	Capra_hircus	na	no	slaughter	China	PRJNA622657
SRR11485369	Capra_hircus	na	no	slaughter	China	PRJNA622657
SRR11485370	Capra_hircus	na	no	slaughter	China	PRJNA622657
SRR11485371	Capra_hircus	na	no	slaughter	China	PRJNA622657
SRR11485372	Capra_hircus	na	no	slaughter	China	PRJNA622657
SRR11485373	Capra_hircus	na	no	slaughter	China	PRJNA622657
SRR11485374	Capra_hircus	na	no	slaughter	China	PRJNA622657
SRR11485375	Capra_hircus	na	no	slaughter	China	PRJNA622657
SRR11485376	Capra_hircus	na	no	slaughter	China	PRJNA622657
SRR11585054	Bos_taurus	beef	no	oral tube	USA	PRJNA627251
SRR11585055	Bos_taurus	beef	no	oral tube	USA	PRJNA627251
SRR11585056	Bos_taurus	beef	no	oral tube	USA	PRJNA627251
SRR11585057	Bos_taurus	beef	no	oral tube	USA	PRJNA627251
SRR11585058	Bos_taurus	beef	no	oral tube	USA	PRJNA627251
SRR11585059	Bos_taurus	beef	no	oral tube	USA	PRJNA627251
SRR11585060	Bos_taurus	beef	no	oral tube	USA	PRJNA627251
SRR11585061	Bos_taurus	beef	no	oral tube	USA	PRJNA627251
SRR11585062	Bos_taurus	beef	no	oral tube	USA	PRJNA627251
SRR11585063	Bos_taurus	beef	no	oral tube	USA	PRJNA627251
SRR11585064	Bos_taurus	beef	no	oral tube	USA	PRJNA627251
SRR11585065	Bos_taurus	beef	no	oral tube	USA	PRJNA627251
SRR11585066	Bos_taurus	beef	no	oral tube	USA	PRJNA627251
SRR11585067	Bos_taurus	beef	no	oral tube	USA	PRJNA627251
SRR11585068	Bos_taurus	beef	no	oral tube	USA	PRJNA627251
SRR11585069	Bos_taurus	beef	no	oral tube	USA	PRJNA627251
SRR11585783	Bos_taurus	beef	no	oral tube	USA	PRJNA627299
SRR11585784	Bos_taurus	beef	no	oral tube	USA	PRJNA627299
SRR11585785	Bos_taurus	beef	no	oral tube	USA	PRJNA627299
SRR11585786	Bos_taurus	beef	no	oral tube	USA	PRJNA627299
SRR11585787	Bos_taurus	beef	no	oral tube	USA	PRJNA627299
SRR11585788	Bos_taurus	beef	no	oral tube	USA	PRJNA627299
SRR11585789	Bos_taurus	beef	no	oral tube	USA	PRJNA627299
SRR11585790	Bos_taurus	beef	no	oral tube	USA	PRJNA627299
SRR11585791	Bos_taurus	beef	no	oral tube	USA	PRJNA627299
SRR11585792	Bos_taurus	beef	no	oral tube	USA	PRJNA627299
SRR11585793	Bos_taurus	beef	no	oral tube	USA	PRJNA627299
SRR11585794	Bos_taurus	beef	no	oral tube	USA	PRJNA627299
SRR11585795	Bos_taurus	beef	no	oral tube	USA	PRJNA627299
SRR11585796	Bos_taurus	beef	no	oral tube	USA	PRJNA627299
SRR11585797	Bos_taurus	beef	no	oral tube	USA	PRJNA627299
SRR11585798	Bos_taurus	beef	no	oral tube	USA	PRJNA627299
SRR11585799	Bos_taurus	beef	no	oral tube	USA	PRJNA627299
SRR11585800	Bos_taurus	beef	no	oral tube	USA	PRJNA627299
SRR11585801	Bos_taurus	beef	no	oral tube	USA	PRJNA627299
SRR11585802	Bos_taurus	beef	no	oral tube	USA	PRJNA627299
SRR11585803	Bos_taurus	beef	no	oral tube	USA	PRJNA627299
SRR11585804	Bos_taurus	beef	no	oral tube	USA	PRJNA627299
SRR11585805	Bos_taurus	beef	no	oral tube	USA	PRJNA627299
SRR11585806	Bos_taurus	beef	no	oral tube	USA	PRJNA627299
SRR11585807	Bos_taurus	beef	no	oral tube	USA	PRJNA627299
SRR11585808	Bos_taurus	beef	no	oral tube	USA	PRJNA627299
SRR11585809	Bos_taurus	beef	no	oral tube	USA	PRJNA627299
SRR11585810	Bos_taurus	beef	no	oral tube	USA	PRJNA627299
SRR11585811	Bos_taurus	beef	no	oral tube	USA	PRJNA627299
SRR11585812	Bos_taurus	beef	no	oral tube	USA	PRJNA627299
SRR11585813	Bos_taurus	beef	no	oral tube	USA	PRJNA627299
SRR11585814	Bos_taurus	beef	no	oral tube	USA	PRJNA627299
SRR11585815	Bos_taurus	beef	no	oral tube	USA	PRJNA627299
SRR11585816	Bos_taurus	beef	no	oral tube	USA	PRJNA627299
SRR11585817	Bos_taurus	beef	no	oral tube	USA	PRJNA627299
SRR11585818	Bos_taurus	beef	no	oral tube	USA	PRJNA627299
SRR11585819	Bos_taurus	beef	no	oral tube	USA	PRJNA627299
SRR11585820	Bos_taurus	beef	no	oral tube	USA	PRJNA627299
SRR11585821	Bos_taurus	beef	no	oral tube	USA	PRJNA627299
SRR11585822	Bos_taurus	beef	no	oral tube	USA	PRJNA627299
SRR11585823	Bos_taurus	beef	no	oral tube	USA	PRJNA627299
SRR11585824	Bos_taurus	beef	no	oral tube	USA	PRJNA627299
SRR11585825	Bos_taurus	beef	no	oral tube	USA	PRJNA627299
SRR11585826	Bos_taurus	beef	no	oral tube	USA	PRJNA627299
SRR11585827	Bos_taurus	beef	no	oral tube	USA	PRJNA627299
SRR11585828	Bos_taurus	beef	no	oral tube	USA	PRJNA627299
SRR11585829	Bos_taurus	beef	no	oral tube	USA	PRJNA627299
SRR11585830	Bos_taurus	beef	no	oral tube	USA	PRJNA627299
SRR11585831	Bos_taurus	beef	no	oral tube	USA	PRJNA627299
SRR11585832	Bos_taurus	beef	no	oral tube	USA	PRJNA627299
SRR11699198	Bos_taurus	dairy	no	na	USA	PRJNA630534
SRR11699199	Bos_taurus	dairy	no	na	USA	PRJNA630534
SRR11699200	Bos_taurus	dairy	no	na	USA	PRJNA630534
SRR11699201	Bos_taurus	dairy	no	na	USA	PRJNA630534
SRR11699202	Bos_taurus	dairy	no	na	USA	PRJNA630534
SRR11699203	Bos_taurus	dairy	no	na	USA	PRJNA630534
SRR11699204	Bos_taurus	dairy	no	na	USA	PRJNA630534
SRR11699205	Bos_taurus	dairy	no	na	USA	PRJNA630534
SRR11699206	Bos_taurus	dairy	no	na	USA	PRJNA630534
SRR11699207	Bos_taurus	dairy	no	na	USA	PRJNA630534
SRR11699208	Bos_taurus	dairy	no	na	USA	PRJNA630534
SRR11699209	Bos_taurus	dairy	no	na	USA	PRJNA630534
SRR11699210	Bos_taurus	dairy	no	na	USA	PRJNA630534
SRR11699211	Bos_taurus	dairy	no	na	USA	PRJNA630534
SRR11699212	Bos_taurus	dairy	no	na	USA	PRJNA630534
SRR11699213	Bos_taurus	dairy	no	na	USA	PRJNA630534
SRR11699214	Bos_taurus	dairy	no	na	USA	PRJNA630534
SRR11699215	Bos_taurus	dairy	no	na	USA	PRJNA630534
SRR11699216	Bos_taurus	dairy	no	na	USA	PRJNA630534
SRR11699217	Bos_taurus	dairy	no	na	USA	PRJNA630534
SRR11699218	Bos_taurus	dairy	no	na	USA	PRJNA630534
SRR11699219	Bos_taurus	dairy	no	na	USA	PRJNA630534
SRR11699220	Bos_taurus	dairy	no	na	USA	PRJNA630534
SRR11699221	Bos_taurus	dairy	no	na	USA	PRJNA630534
SRR11699222	Bos_taurus	dairy	no	na	USA	PRJNA630534
SRR11699223	Bos_taurus	dairy	no	na	USA	PRJNA630534
SRR11699224	Bos_taurus	dairy	no	na	USA	PRJNA630534
SRR11784279	Ovis_aries	na	no	slaughter	China	PRJNA631602
SRR11784280	Ovis_aries	na	no	slaughter	China	PRJNA631602
SRR11784281	Ovis_aries	na	no	slaughter	China	PRJNA631602
SRR11784282	Ovis_aries	na	no	slaughter	China	PRJNA631602
SRR11784283	Ovis_aries	na	no	slaughter	China	PRJNA631602
SRR11784284	Ovis_aries	na	no	slaughter	China	PRJNA631602
SRR11784285	Ovis_aries	na	no	slaughter	China	PRJNA631602
SRR11784286	Ovis_aries	na	no	slaughter	China	PRJNA631602
SRR11784287	Ovis_aries	na	no	slaughter	China	PRJNA631602
SRR11784288	Ovis_aries	na	no	slaughter	China	PRJNA631602
SRR11784289	Ovis_aries	na	no	slaughter	China	PRJNA631602
SRR11784290	Ovis_aries	na	no	slaughter	China	PRJNA631602
SRR11784291	Ovis_aries	na	no	slaughter	China	PRJNA631602
SRR11784292	Ovis_aries	na	no	slaughter	China	PRJNA631602
SRR11784293	Ovis_aries	na	no	slaughter	China	PRJNA631602
SRR11784294	Ovis_aries	na	no	slaughter	China	PRJNA631602
SRR11784295	Ovis_aries	na	no	slaughter	China	PRJNA631602
SRR11784296	Ovis_aries	na	no	slaughter	China	PRJNA631602
SRR12021132	Bos_taurus	dairy	no	cannulate	China	PRJNA639405
SRR12021133	Bos_taurus	dairy	no	cannulate	China	PRJNA639405
SRR12021134	Bos_taurus	dairy	no	cannulate	China	PRJNA639405
SRR12021135	Bos_taurus	dairy	no	cannulate	China	PRJNA639405
SRR12021136	Bos_taurus	dairy	no	cannulate	China	PRJNA639405
SRR12021137	Bos_taurus	dairy	no	cannulate	China	PRJNA639405
SRR12021138	Bos_taurus	dairy	no	cannulate	China	PRJNA639405
SRR12021139	Bos_taurus	dairy	no	cannulate	China	PRJNA639405
SRR12021140	Bos_taurus	dairy	no	cannulate	China	PRJNA639405
SRR12021141	Bos_taurus	dairy	no	cannulate	China	PRJNA639405
SRR12021142	Bos_taurus	dairy	no	cannulate	China	PRJNA639405
SRR12021143	Bos_taurus	dairy	no	cannulate	China	PRJNA639405
SRR12021144	Bos_taurus	dairy	no	cannulate	China	PRJNA639405
SRR12021145	Bos_taurus	dairy	no	cannulate	China	PRJNA639405
SRR12021146	Bos_taurus	dairy	no	cannulate	China	PRJNA639405
SRR12021147	Bos_taurus	dairy	no	cannulate	China	PRJNA639405
SRR12021148	Bos_taurus	dairy	no	cannulate	China	PRJNA639405
SRR12021149	Bos_taurus	dairy	no	cannulate	China	PRJNA639405
SRR12021150	Bos_taurus	dairy	no	cannulate	China	PRJNA639405
SRR12021151	Bos_taurus	dairy	no	cannulate	China	PRJNA639405
SRR12021152	Bos_taurus	dairy	no	cannulate	China	PRJNA639405
SRR12021153	Bos_taurus	dairy	no	cannulate	China	PRJNA639405
SRR12021154	Bos_taurus	dairy	no	cannulate	China	PRJNA639405
SRR12021155	Bos_taurus	dairy	no	cannulate	China	PRJNA639405
SRR1206671	Ovis_aries	na	no	oral tube	New Zeland	PRJNA202380
SRR1222429	Ovis_aries	na	no	oral tube	New Zeland	PRJNA202380
SRR1222431	Ovis_aries	na	no	oral tube	New Zeland	PRJNA202380
SRR12444891	Bos_taurus	dairy	no	cannulate	China	PRJNA656673
SRR12444892	Bos_taurus	dairy	no	cannulate	China	PRJNA656673
SRR12444893	Bos_taurus	dairy	no	cannulate	China	PRJNA656673
SRR12444894	Bos_taurus	dairy	no	cannulate	China	PRJNA656673
SRR12444895	Bos_taurus	dairy	no	cannulate	China	PRJNA656673
SRR12444896	Bos_taurus	dairy	no	cannulate	China	PRJNA656673
SRR12529074	Bos_taurus	dairy	no	slaughter	China	PRJNA657455
SRR12529075	Bos_taurus	dairy	no	slaughter	China	PRJNA657455
SRR12529076	Bos_taurus	dairy	no	slaughter	China	PRJNA657455
SRR12529077	Bos_taurus	dairy	no	slaughter	China	PRJNA657455
SRR12529078	Bos_taurus	dairy	no	slaughter	China	PRJNA657455
SRR12529079	Bos_taurus	dairy	no	slaughter	China	PRJNA657455
SRR12529099	Bos_grunniens	na	no	slaughter	China	PRJNA657455
SRR12529100	Bos_grunniens	na	no	slaughter	China	PRJNA657455
SRR12529101	Bos_grunniens	na	no	slaughter	China	PRJNA657455
SRR12529102	Bos_grunniens	na	no	slaughter	China	PRJNA657455
SRR12529103	Bos_grunniens	na	no	slaughter	China	PRJNA657455
SRR12529154	Hydropotes_inermis	na	no	slaughter	China	PRJNA657455
SRR12529155	Hydropotes_inermis	na	no	slaughter	China	PRJNA657455
SRR12529156	Hydropotes_inermis	na	no	slaughter	China	PRJNA657455
SRR12529157	Hydropotes_inermis	na	no	slaughter	China	PRJNA657455
SRR12529158	Hydropotes_inermis	na	no	slaughter	China	PRJNA657455
SRR12529210	Bubalus_bubalis	na	no	slaughter	China	PRJNA657455
SRR12529211	Bubalus_bubalis	na	no	slaughter	China	PRJNA657455
SRR12529212	Bubalus_bubalis	na	no	slaughter	China	PRJNA657455
SRR12529213	Bubalus_bubalis	na	no	slaughter	China	PRJNA657455
SRR12529214	Bubalus_bubalis	na	no	slaughter	China	PRJNA657455
SRR12529265	Ovis_aries	na	no	slaughter	China	PRJNA657455
SRR12529266	Ovis_aries	na	no	slaughter	China	PRJNA657455
SRR12529267	Ovis_aries	na	no	slaughter	China	PRJNA657455
SRR12529268	Ovis_aries	na	no	slaughter	China	PRJNA657455
SRR12529269	Ovis_aries	na	no	slaughter	China	PRJNA657455
SRR12529321	Capreolus_pygargus	na	no	slaughter	China	PRJNA657455
SRR12529322	Capreolus_pygargus	na	no	slaughter	China	PRJNA657455
SRR12529323	Capreolus_pygargus	na	no	slaughter	China	PRJNA657455
SRR12529324	Capreolus_pygargus	na	no	slaughter	China	PRJNA657455
SRR12529325	Capreolus_pygargus	na	no	slaughter	China	PRJNA657455
SRR12529376	Capra_hircus	na	no	slaughter	China	PRJNA657455
SRR12529377	Capra_hircus	na	no	slaughter	China	PRJNA657455
SRR12529378	Capra_hircus	na	no	slaughter	China	PRJNA657455
SRR12529379	Capra_hircus	na	no	slaughter	China	PRJNA657455
SRR12529380	Capra_hircus	na	no	slaughter	China	PRJNA657455
SRR12529381	Capra_hircus	na	no	slaughter	China	PRJNA657455
SRR1267595	Ovis_aries	na	no	oral tube	New Zeland	PRJNA202380
SRR4435554	Odocoileus_virginianus	na	yes	slaughter	USA	PRJNA214227
SRR4435555	Odocoileus_virginianus	na	yes	slaughter	USA	PRJNA214227
SRR4435556	Bos_taurus	na	no	na	USA	PRJNA214227
SRR4435557	Bos_taurus	na	no	na	USA	PRJNA214227
SRR4435558	Bos_taurus	na	no	na	USA	PRJNA214227
SRR4435559	Bos_taurus	na	no	na	USA	PRJNA214227
SRR4435560	Bos_taurus	na	no	na	USA	PRJNA214227
SRR4435561	Bos_taurus	na	no	na	USA	PRJNA214227
SRR4435562	Bos_taurus	na	no	na	USA	PRJNA214227
SRR4435563	Bos_taurus	na	no	na	USA	PRJNA214227
SRR4435564	Bos_taurus	na	no	na	USA	PRJNA214227
SRR4435565	Bos_taurus	na	no	na	USA	PRJNA214227
SRR4435566	Bos_taurus	na	no	na	USA	PRJNA214227
SRR4435567	Bos_taurus	na	no	na	USA	PRJNA214227
SRR4435568	Bison_bison	na	yes	slaughter	USA	PRJNA214227
SRR4435569	Bison_bison	na	yes	slaughter	USA	PRJNA214227
SRR4435570	Bison_bison	na	yes	slaughter	USA	PRJNA214227
SRR4435571	Bison_bison	na	yes	slaughter	USA	PRJNA214227
SRR4435572	Bison_bison	na	yes	slaughter	USA	PRJNA214227
SRR4435573	Bison_bison	na	yes	slaughter	USA	PRJNA214227
SRR4435574	Bison_bison	na	yes	slaughter	USA	PRJNA214227
SRR4435575	Bison_bison	na	yes	slaughter	USA	PRJNA214227
SRR4435576	Odocoileus_virginianus	na	yes	slaughter	USA	PRJNA214227
SRR4435577	Odocoileus_virginianus	na	yes	slaughter	USA	PRJNA214227
SRR4435578	Bos_taurus	na	no	na	USA	PRJNA214227
SRR4435579	Bos_taurus	na	no	na	USA	PRJNA214227
SRR4435580	Bos_taurus	na	no	na	USA	PRJNA214227
SRR4435581	Bos_taurus	na	no	na	USA	PRJNA214227
SRR4435582	Odocoileus_virginianus	na	yes	slaughter	USA	PRJNA214227
SRR4435583	Odocoileus_virginianus	na	yes	slaughter	USA	PRJNA214227
SRR4435584	Odocoileus_virginianus	na	yes	slaughter	USA	PRJNA214227
SRR4435585	Cervus_elaphus	na	yes	slaughter	USA	PRJNA214227
SRR6197819	Bos_taurus	na	na	na	New Zeland	PRJNA366487
SRR6197820	Bos_taurus	na	na	na	New Zeland	PRJNA366487
SRR6197821	Bos_taurus	na	na	na	New Zeland	PRJNA366487
SRR6197822	Bos_taurus	na	na	na	New Zeland	PRJNA366487
SRR6197823	Bos_taurus	na	na	na	New Zeland	PRJNA366487
SRR6197824	Bos_taurus	na	na	na	New Zeland	PRJNA366487
SRR6197825	Bos_taurus	na	na	na	New Zeland	PRJNA366487
SRR6261384	Capra_hircus	na	na	na	India	PRJNA417197
SRR6261385	Capra_hircus	na	na	na	India	PRJNA417197
SRR6261386	Capra_hircus	na	na	na	India	PRJNA417197
SRR6261387	Capra_hircus	na	na	na	India	PRJNA417197
SRR6261388	Capra_hircus	na	na	na	India	PRJNA417197
SRR6261389	Capra_hircus	na	na	na	India	PRJNA417197
SRR7907939	Capra_hircus	na	no	slaughter	China	PRJNA492173
SRR7907940	Capra_hircus	na	no	slaughter	China	PRJNA492173
SRR7907941	Capra_hircus	na	no	slaughter	China	PRJNA492173
SRR7907942	Capra_hircus	na	no	slaughter	China	PRJNA492173
SRR7907943	Capra_hircus	na	no	slaughter	China	PRJNA492173
SRR7907944	Capra_hircus	na	no	slaughter	China	PRJNA492173
SRR7907945	Capra_hircus	na	no	slaughter	China	PRJNA492173
SRR7907946	Capra_hircus	na	no	slaughter	China	PRJNA492173
SRR7907947	Capra_hircus	na	no	slaughter	China	PRJNA492173
SRR7907948	Capra_hircus	na	no	slaughter	China	PRJNA492173
SRR7907949	Capra_hircus	na	no	slaughter	China	PRJNA492173
SRR7907950	Capra_hircus	na	no	slaughter	China	PRJNA492173
SRR7907951	Capra_hircus	na	no	slaughter	China	PRJNA492173
SRR7907953	Capra_hircus	na	no	slaughter	China	PRJNA492173
SRR7907954	Capra_hircus	na	no	slaughter	China	PRJNA492173
SRR7907955	Capra_hircus	na	no	slaughter	China	PRJNA492173
SRR7907956	Capra_hircus	na	no	slaughter	China	PRJNA492173
SRR7907957	Capra_hircus	na	no	slaughter	China	PRJNA492173
SRR7907958	Capra_hircus	na	no	slaughter	China	PRJNA492173
SRR7907959	Capra_hircus	na	no	slaughter	China	PRJNA492173
SRR7907960	Capra_hircus	na	no	slaughter	China	PRJNA492173
SRR7907961	Capra_hircus	na	no	slaughter	China	PRJNA492173
SRR7907962	Capra_hircus	not specified	no	slaughter	China	PRJNA492173
SRR8387714	Ovis_aries	na	no	slaughter	China	PRJNA512570
SRR8387715	Ovis_aries	na	no	slaughter	China	PRJNA512570
SRR8387716	Ovis_aries	na	no	slaughter	China	PRJNA512570
SRR8387717	Ovis_aries	na	no	slaughter	China	PRJNA512570
SRR8387718	Ovis_aries	na	no	slaughter	China	PRJNA512570
SRR8387719	Ovis_aries	na	no	slaughter	China	PRJNA512570
SRR8387720	Ovis_aries	na	no	slaughter	China	PRJNA512570
SRR8387721	Ovis_aries	na	no	slaughter	China	PRJNA512570
SRR8397881	Bos_taurus	beef	no	slaughter	Canada	PRJNA448333
SRR8397882	Bos_taurus	beef	no	slaughter	Canada	PRJNA448333
SRR8397883	Bos_taurus	beef	no	slaughter	Canada	PRJNA448333
SRR8397884	Bos_taurus	beef	no	slaughter	Canada	PRJNA448333
SRR8397885	Bos_taurus	beef	no	slaughter	Canada	PRJNA448333
SRR8397886	Bos_taurus	beef	no	slaughter	Canada	PRJNA448333
SRR8397887	Bos_taurus	beef	no	slaughter	Canada	PRJNA448333
SRR8397888	Bos_taurus	beef	no	slaughter	Canada	PRJNA448333
SRR8397889	Bos_taurus	beef	no	slaughter	Canada	PRJNA448333
SRR8397890	Bos_taurus	beef	no	slaughter	Canada	PRJNA448333
SRR8397891	Bos_taurus	beef	no	slaughter	Canada	PRJNA448333
SRR8397892	Bos_taurus	beef	no	slaughter	Canada	PRJNA448333
SRR8397893	Bos_taurus	beef	no	slaughter	Canada	PRJNA448333
SRR8397894	Bos_taurus	beef	no	slaughter	Canada	PRJNA448333
SRR8397895	Bos_taurus	beef	no	slaughter	Canada	PRJNA448333
SRR8397896	Bos_taurus	beef	no	slaughter	Canada	PRJNA448333
SRR8397897	Bos_taurus	beef	no	slaughter	Canada	PRJNA448333
SRR8397898	Bos_taurus	beef	no	slaughter	Canada	PRJNA448333
SRR8397899	Bos_taurus	beef	no	slaughter	Canada	PRJNA448333
SRR8397900	Bos_taurus	beef	no	slaughter	Canada	PRJNA448333
SRR8397901	Bos_taurus	beef	no	slaughter	Canada	PRJNA448333
SRR8397902	Bos_taurus	beef	no	slaughter	Canada	PRJNA448333
SRR8397903	Bos_taurus	beef	no	slaughter	Canada	PRJNA448333
SRR8397904	Bos_taurus	beef	no	slaughter	Canada	PRJNA448333
SRR8397905	Bos_taurus	beef	no	slaughter	Canada	PRJNA448333
SRR8397906	Bos_taurus	beef	no	slaughter	Canada	PRJNA448333
SRR8397907	Bos_taurus	beef	no	slaughter	Canada	PRJNA448333
SRR8397908	Bos_taurus	beef	no	slaughter	Canada	PRJNA448333
SRR8397909	Bos_taurus	beef	no	slaughter	Canada	PRJNA448333
SRR8397910	Bos_taurus	beef	no	slaughter	Canada	PRJNA448333
SRR8397911	Bos_taurus	beef	no	slaughter	Canada	PRJNA448333
SRR8397912	Bos_taurus	beef	no	slaughter	Canada	PRJNA448333
SRR8397913	Bos_taurus	beef	no	slaughter	Canada	PRJNA448333
SRR8397914	Bos_taurus	beef	no	slaughter	Canada	PRJNA448333
SRR8397915	Bos_taurus	beef	no	slaughter	Canada	PRJNA448333
SRR8397916	Bos_taurus	beef	no	slaughter	Canada	PRJNA448333
SRR8397917	Bos_taurus	beef	no	slaughter	Canada	PRJNA448333
SRR8397918	Bos_taurus	beef	no	slaughter	Canada	PRJNA448333
SRR8397919	Bos_taurus	beef	no	slaughter	Canada	PRJNA448333
SRR8397920	Bos_taurus	beef	no	slaughter	Canada	PRJNA448333
SRR8397921	Bos_taurus	beef	no	slaughter	Canada	PRJNA448333
SRR8397922	Bos_taurus	beef	no	slaughter	Canada	PRJNA448333
SRR8397923	Bos_taurus	beef	no	slaughter	Canada	PRJNA448333
SRR8397924	Bos_taurus	beef	no	slaughter	Canada	PRJNA448333
SRR8397925	Bos_taurus	beef	no	slaughter	Canada	PRJNA448333
SRR8397926	Bos_taurus	beef	no	slaughter	Canada	PRJNA448333
SRR8397927	Bos_taurus	beef	no	slaughter	Canada	PRJNA448333
SRR8404214	Bos_taurus	beef	no	slaughter	Canada	PRJNA448333
SRR8591572	Bos_taurus	dairy	no	cannulate	China	PRJNA522848
SRR8591573	Bos_taurus	dairy	no	cannulate	China	PRJNA522848
SRR8591574	Bos_taurus	dairy	no	cannulate	China	PRJNA522848
SRR8591575	Bos_taurus	dairy	no	cannulate	China	PRJNA522848
SRR8591576	Bos_taurus	dairy	no	cannulate	China	PRJNA522848
SRR8591577	Bos_taurus	dairy	no	cannulate	China	PRJNA522848
SRR8591578	Bos_taurus	dairy	no	cannulate	China	PRJNA522848
SRR8591579	Bos_taurus	dairy	no	cannulate	China	PRJNA522848
SRR8591580	Bos_taurus	dairy	no	cannulate	China	PRJNA522848
SRR8591581	Bos_taurus	dairy	no	cannulate	China	PRJNA522848
SRR8591582	Bos_taurus	dairy	no	cannulate	China	PRJNA522848
SRR8591583	Bos_taurus	dairy	no	cannulate	China	PRJNA522848
SRR8698064	Bos_taurus	dairy	no	cannulate	China	PRJNA526070
SRR8698086	Bos_taurus	dairy	no	cannulate	China	PRJNA526070
SRR8698185	Bos_taurus	dairy	no	cannulate	China	PRJNA526070
SRR8698222	Bos_taurus	dairy	no	cannulate	China	PRJNA526070
SRR8698426	Bos_taurus	dairy	no	cannulate	China	PRJNA526070
SRR8698427	Bos_taurus	dairy	no	cannulate	China	PRJNA526070
SRR8698455	Bos_taurus	dairy	no	cannulate	China	PRJNA526070
SRR8698509	Bos_taurus	dairy	no	cannulate	China	PRJNA526070
SRR8698536	Bos_taurus	dairy	no	cannulate	China	PRJNA526070
SRR8698737	Bos_taurus	dairy	no	cannulate	China	PRJNA526070
SRR8703638	Bos_taurus	dairy	no	cannulate	China	PRJNA526070
SRR8703775	Bos_taurus	dairy	no	cannulate	China	PRJNA526070
SRR8703788	Bos_taurus	dairy	no	cannulate	China	PRJNA526070
SRR8703807	Bos_taurus	dairy	no	cannulate	China	PRJNA526070
SRR8703845	Bos_taurus	dairy	no	cannulate	China	PRJNA526070
SRR8704694	Bos_taurus	dairy	no	cannulate	China	PRJNA526070
SRR873595	Ovis_aries	na	no	oral tube	New Zeland	PRJNA202380
SRR873596	Ovis_aries	na	no	oral tube	New Zeland	PRJNA202380
SRR873597	Ovis_aries	na	no	oral tube	New Zeland	PRJNA202380
SRR873598	Ovis_aries	na	no	oral tube	New Zeland	PRJNA202380
SRR873599	Ovis_aries	na	no	oral tube	New Zeland	PRJNA202380
SRR873600	Ovis_aries	na	no	oral tube	New Zeland	PRJNA202380
SRR873601	Ovis_aries	na	no	oral tube	New Zeland	PRJNA202380
SRR873602	Ovis_aries	na	no	oral tube	New Zeland	PRJNA202380
SRR873603	Ovis_aries	na	no	oral tube	New Zeland	PRJNA202380
SRR873604	Ovis_aries	na	no	oral tube	New Zeland	PRJNA202380
SRR873605	Ovis_aries	na	no	oral tube	New Zeland	PRJNA202380
SRR873606	Ovis_aries	na	no	oral tube	New Zeland	PRJNA202380
SRR873607	Ovis_aries	na	no	oral tube	New Zeland	PRJNA202380
SRR873608	Ovis_aries	na	no	oral tube	New Zeland	PRJNA202380
SRR873609	Ovis_aries	na	no	oral tube	New Zeland	PRJNA202380
SRR873610	Ovis_aries	na	no	oral tube	New Zeland	PRJNA202380
SRR9006654	Ovis_aries	na	no	na	New Zeland	PRJNA539637
SRR9006655	Ovis_aries	na	no	na	New Zeland	PRJNA539637
SRR9006729	Ovis_aries	na	no	na	New Zeland	PRJNA539637
SRR9006730	Ovis_aries	na	no	na	New Zeland	PRJNA539637
SRR9006804	Ovis_aries	na	no	na	New Zeland	PRJNA539637
SRR9006805	Ovis_aries	na	no	na	New Zeland	PRJNA539637
SRR948088	Ovis_aries	na	no	na	USA	PRJNA214227
SRR948090	Ovis_aries	na	no	na	USA	PRJNA214227
SRR948091	Ovis_aries	na	no	na	USA	PRJNA214227
SRR948118	Ovis_aries	na	no	na	USA	PRJNA214227
SRR948119	Ovis_aries	na	no	na	USA	PRJNA214227
SRR948120	Ovis_aries	na	no	na	USA	PRJNA214227
SRR948121	Ovis_aries	na	no	na	USA	PRJNA214227
SRR948122	Ovis_aries	na	no	na	USA	PRJNA214227
SRR948123	Ovis_aries	na	no	na	USA	PRJNA214227
SRR948124	Ovis_aries	na	no	na	USA	PRJNA214227
SRR948125	Ovis_aries	na	no	na	USA	PRJNA214227
SRR948129	Ovis_aries	na	no	na	USA	PRJNA214227
SRR948132	Ovis_aries	na	no	na	USA	PRJNA214227
SRR948135	Ovis_aries	na	no	na	USA	PRJNA214227
SRR948136	Ovis_aries	na	no	na	USA	PRJNA214227
SRR948137	Ovis_aries	na	no	na	USA	PRJNA214227
SRR9651404	Capra_hircus	na	no	na	China	PRJNA552122
SRR9651405	Capra_hircus	na	no	na	China	PRJNA552122
SRR9651406	Capra_hircus	na	no	na	China	PRJNA552122
SRR9651407	Capra_hircus	na	no	na	China	PRJNA552122
SRR9651408	Capra_hircus	na	no	na	China	PRJNA552122
SRR9651409	Capra_hircus	na	no	na	China	PRJNA552122
SRR9651410	Capra_hircus	na	no	na	China	PRJNA552122
SRR9651411	Capra_hircus	na	no	na	China	PRJNA552122
SRR9651412	Capra_hircus	na	no	na	China	PRJNA552122
SRR9651413	Capra_hircus	na	no	na	China	PRJNA552122
SRR9651414	Capra_hircus	na	no	na	China	PRJNA552122
SRR9651415	Capra_hircus	na	no	na	China	PRJNA552122
SRR9651416	Capra_hircus	na	no	na	China	PRJNA552122
SRR9651417	Capra_hircus	na	no	na	China	PRJNA552122
SRR9651418	Capra_hircus	na	no	na	China	PRJNA552122
SRR9651419	Capra_hircus	na	no	na	China	PRJNA552122
TS.01	Ovis_aries	na	no	slaughter	China	PRJCA000114
TS.02	Ovis_aries	na	no	slaughter	China	PRJCA000114
TS.03	Ovis_aries	na	no	slaughter	China	PRJCA000114
yak.5k.1	Bos_grunniens	na	no	slaughter	China	PRJCA000114
yak.5k.2	Bos_grunniens	na	no	slaughter	China	PRJCA000114
Yak.AD01	Bos_grunniens	na	no	slaughter	China	PRJCA000114
Yak.AD02	Bos_grunniens	na	no	slaughter	China	PRJCA000114
Yak.AD03	Bos_grunniens	na	no	slaughter	China	PRJCA000114
Yak.DX01	Bos_grunniens	na	no	slaughter	China	PRJCA000114
Yak.DX02	Bos_grunniens	na	no	slaughter	China	PRJCA000114
Yak.DX03	Bos_grunniens	na	no	slaughter	China	PRJCA000114
Yak.MQ01	Bos_grunniens	na	no	slaughter	China	PRJCA000114
Yak.MQ02	Bos_grunniens	na	no	slaughter	China	PRJCA000114
Yak.MQ03	Bos_grunniens	na	no	slaughter	China	PRJCA000114
