# Supplementary material for: Interrogating the viral dark matter of the rumen ecosystem with a global virome database
Source: Nat Commun. 2023 Aug 29;14:5254. doi: 10.1038/s41467-023-41075-2 (PMC10465536; doi:10.1038/s41467-023-41075-2)
Supplement: Supplementary file 4 — Supplementary Data 1 - 6 [file 41467_2023_41075_MOESM4_ESM.zip › Supplementary Tables/Supplementary Table. 2.xlsx]

## Sheet: family_assignment
Suppl. Table 2. Family- and genus-level assignment of the rumen viruses
votu	family		family	family_count
ERR3201418_2277896||full	Myoviridae		Ackermannviridae	1
ERR3211441_53698||full	Myoviridae		Autographiviridae	19
ERR3220192_518462||full	Myoviridae		Herelleviridae	52
ERR3275095_2228881||full	Myoviridae		Microviridae	109
ERR3275098_1272407||full	Myoviridae		Mimiviridae	1
ERR4297092_1522768||full	Myoviridae		Myoviridae	4706
ERR4297095_1854546||full	Myoviridae		Phycodnaviridae	1
ERR4297101_1694103||full	Myoviridae		Podoviridae	1475
ERR4297105_1085469||full	Myoviridae		Retroviridae	1
HS.02_255051||full	Myoviridae		Rountreeviridae	1
SRR12529381_658524||full	Myoviridae		Salasmaviridae	218
SRR8703775_522319||full	Myoviridae		Schitoviridae	109
SRR9006729_2620360||full	Siphoviridae		Siphoviridae	26104
ERR3201400_1482392||full	Siphoviridae		Steigviridae	7
SRR12529210_184262||full	Myoviridae		Unassigned	364358
FL88504_59762||full	Siphoviridae		Zobellviridae	9
SRR4435561_21017||full	Siphoviridae		crAss-like	121
ERR1278072_247205||full	Siphoviridae
ERR1278072_451318||full	Siphoviridae
ERR1278103_326872||full	Siphoviridae
ERR1278104_102371||full	Siphoviridae
ERR1278104_914420||full	Siphoviridae
ERR2027908_693504||full	Siphoviridae
ERR3201379_559074||full	Siphoviridae
ERR3201379_74743||full	Siphoviridae
ERR3201380_470697||full	Siphoviridae
ERR3201387_27263||full	Siphoviridae
ERR3201390_1115101||full	Siphoviridae
ERR3201391_350039||full	Siphoviridae
ERR3201392_154248||full	Siphoviridae
ERR3201392_710013||full	Siphoviridae
ERR3201393_1054514||full	Siphoviridae
ERR3201393_613740||full	Siphoviridae
ERR3201393_945642||full	Siphoviridae
ERR3201394_62774||full	Siphoviridae
ERR3201400_1274102||full	Siphoviridae
ERR3201402_94804||full	Siphoviridae
ERR3201405_1587313||full	Siphoviridae
ERR3201407_1036688||full	Siphoviridae
ERR3201407_1247761||full	Siphoviridae
ERR3201407_1371179||full	Siphoviridae
ERR3201409_4712||full	Siphoviridae
ERR3201410_302595||full	Siphoviridae
ERR3201410_531319||full	Siphoviridae
ERR3201411_124729||full	Siphoviridae
ERR3201417_230540||full	Siphoviridae
ERR3211443_627781||full	Siphoviridae
ERR3211458_92912||full	Siphoviridae
ERR3211460_120922||full	Siphoviridae
ERR3211460_682928||full	Siphoviridae
ERR3220180_1776042||full	Siphoviridae
ERR3220185_1230317||full	Siphoviridae
ERR3220188_368360||full	Siphoviridae
ERR3220189_2374118||full	Siphoviridae
ERR3220196_1645015||full	Siphoviridae
ERR3220197_1005889||full	Siphoviridae
ERR3220197_554267||full	Siphoviridae
ERR3220199_897066||full	Siphoviridae
ERR3220200_1611987||full	Siphoviridae
ERR3220200_1835531||full	Siphoviridae
ERR3220212_1222115||full	Siphoviridae
ERR3220221_1475671||full	Siphoviridae
ERR3224568_56432||full	Siphoviridae
ERR3224578_1071230||full	Siphoviridae
ERR3224587_2474551||full	Siphoviridae
ERR3224587_269705||full	Siphoviridae
ERR3224590_479198||full	Siphoviridae
ERR3224597_461529||full	Siphoviridae
ERR3224599_251313||full	Siphoviridae
ERR3224600_1698607||full	Siphoviridae
ERR3224604_672943||full	Siphoviridae
ERR3224607_1367964||full	Siphoviridae
ERR3224607_389017||full	Siphoviridae
ERR3224609_1869361||full	Siphoviridae
ERR3224610_106227||full	Siphoviridae
ERR3224611_234625||full	Siphoviridae
ERR3275091_1409653||full	Siphoviridae
ERR3275091_2159896||full	Siphoviridae
ERR3275091_311935||full	Siphoviridae
ERR3275092_1677583||full	Siphoviridae
ERR3275093_1399110||full	Siphoviridae
ERR3275094_1790967||full	Siphoviridae
ERR3275094_244577||full	Siphoviridae
ERR3275099_311200||full	Siphoviridae
ERR3275100_393127||full	Siphoviridae
ERR3275101_705910||full	Siphoviridae
ERR3275101_852730||full	Siphoviridae
ERR3275104_272897||full	Siphoviridae
ERR3275106_1676359||full	Siphoviridae
ERR3275108_1680484||full	Siphoviridae
ERR3275108_219188||full	Siphoviridae
ERR3275110_675901||full	Siphoviridae
ERR3275111_236078||full	Siphoviridae
ERR3275114_2090021||full	Siphoviridae
ERR3275115_280807||full	Siphoviridae
ERR3275115_783023||full	Siphoviridae
ERR3275116_1225066||full	Siphoviridae
ERR3275116_963531||full	Siphoviridae
ERR3275119_485407||full	Siphoviridae
ERR3275123_10493||full	Siphoviridae
ERR3275128_170207||full	Siphoviridae
ERR3515507_133903||full	Siphoviridae
ERR3515522_110705||full	Siphoviridae
ERR3515525_156047||full	Siphoviridae
ERR3515527_62141||full	Siphoviridae
ERR3515531_903336||full	Siphoviridae
ERR3515537_64796||full	Siphoviridae
ERR3525309_28384||full	Siphoviridae
ERR3525310_464338||full	Siphoviridae
ERR3525310_608826||full	Siphoviridae
ERR3525311_410587||full	Siphoviridae
ERR3525311_551712||full	Siphoviridae
ERR3525313_681754||full	Siphoviridae
ERR3525315_1862222||full	Siphoviridae
ERR3525317_1107731||full	Siphoviridae
ERR3525320_380968||full	Siphoviridae
ERR3801460_1462835||full	Siphoviridae
ERR3801481_768264||full	Siphoviridae
ERR4297088_52630||full	Siphoviridae
ERR4297088_619113||full	Siphoviridae
ERR4297090_174248||full	Siphoviridae
ERR4297091_1319229||full	Siphoviridae
ERR4297093_1262527||full	Siphoviridae
ERR4297095_1421503||full	Siphoviridae
ERR4297095_628231||full	Siphoviridae
ERR4297095_760853||full	Siphoviridae
ERR4297095_830765||full	Siphoviridae
ERR4297096_1341322||full	Siphoviridae
ERR4297096_303058||full	Siphoviridae
ERR4297096_893358||full	Siphoviridae
ERR4297099_1780712||full	Siphoviridae
ERR4297099_298263||full	Siphoviridae
ERR4297099_986706||full	Siphoviridae
ERR4297101_1461558||full	Siphoviridae
ERR4297102_1439987||full	Siphoviridae
ERR4297102_576478||full	Siphoviridae
ERR4297103_1528656||full	Siphoviridae
ERR4297103_536849||full	Siphoviridae
ERR4297104_996884||full	Siphoviridae
ERR4297105_1809552||full	Siphoviridae
ERR4297105_326701||full	Siphoviridae
ERR4297105_563965||full	Siphoviridae
ERR4297107_2121645||full	Siphoviridae
ERR4297107_504056||full	Siphoviridae
ERR4297108_473158||full	Siphoviridae
ERR4297109_1201314||full	Siphoviridae
ERR4297109_286683||full	Siphoviridae
ERR833047_249513||full	Siphoviridae
ERR833047_41673||full	Siphoviridae
ERR833051_217701||full	Siphoviridae
ERR833052_174995||full	Siphoviridae
ERR983266_263002||full	Siphoviridae
FH88563_474955||full	Siphoviridae
FL880591_66989||full_1	Siphoviridae
GSG6_209124||full	Siphoviridae
GSG9_117987||full	Siphoviridae
HS.02_968576||full	Siphoviridae
HS.03_293218||full	Siphoviridae
HS.03_380781||full	Siphoviridae
HS.03_560117||full	Siphoviridae
HS.03_781784||full	Siphoviridae
HS.04_172493||full	Siphoviridae
HS.04_274136||full	Siphoviridae
SRR10765501_478669||full	Siphoviridae
SRR10765528_648086||full	Siphoviridae
SRR10912533_2021762||full	Siphoviridae
SRR10912533_2389358||full	Siphoviridae
SRR10912534_1883865||full	Siphoviridae
SRR10912534_1929828||full	Siphoviridae
SRR10912535_150437||full	Siphoviridae
SRR10912535_1505463||full	Siphoviridae
SRR10912535_1929624||full	Siphoviridae
SRR10912535_2593944||full	Siphoviridae
SRR10912535_2674169||full	Siphoviridae
SRR10912536_2028332||full	Siphoviridae
SRR10912536_308827||full	Siphoviridae
SRR10912536_411303||full	Siphoviridae
SRR10912538_186010||full	Siphoviridae
SRR10912538_305479||full	Siphoviridae
SRR10912538_806485||full	Siphoviridae
SRR10912538_873033||full	Siphoviridae
SRR10912539_100958||full	Siphoviridae
SRR10912539_2396512||full	Siphoviridae
SRR10912540_1004216||full	Siphoviridae
SRR10912540_1227971||full	Siphoviridae
SRR10912540_1659098||full	Siphoviridae
SRR10912541_1383634||full	Siphoviridae
SRR10912541_145439||full	Siphoviridae
SRR10912541_2026436||full	Siphoviridae
SRR10912541_2243069||full	Siphoviridae
SRR10912541_401729||full	Siphoviridae
SRR10912542_102964||full	Siphoviridae
SRR10912542_1124456||full	Siphoviridae
SRR10912542_1596371||full	Siphoviridae
SRR10912542_1937156||full	Siphoviridae
SRR10912542_818819||full	Siphoviridae
SRR11485370_13211||full	Siphoviridae
SRR11485371_252212||full	Siphoviridae
SRR11485371_57984||full	Siphoviridae
SRR11485374_162535||full	Siphoviridae
SRR11585783_59796||full	Siphoviridae
SRR11585785_141963||full_1	Siphoviridae
SRR11784280_897168||full	Siphoviridae
SRR11784281_958965||full	Siphoviridae
SRR11784282_802465||full	Siphoviridae
SRR11784294_1258551||full	Siphoviridae
SRR12021133_1868751||full	Siphoviridae
SRR12021133_278266||full	Siphoviridae
SRR12021133_869237||full	Siphoviridae
SRR12021135_1655535||full	Siphoviridae
SRR12021135_333813||full	Siphoviridae
SRR12021136_815319||full	Siphoviridae
SRR12021137_251510||full	Siphoviridae
SRR12021137_366773||full	Siphoviridae
SRR12021138_1146898||full	Siphoviridae
SRR12021139_213701||full	Siphoviridae
SRR12021139_94451||full	Siphoviridae
SRR12021143_1051094||full	Siphoviridae
SRR12021144_1308341||full	Siphoviridae
SRR12021146_1236214||full	Siphoviridae
SRR12021147_886822||full	Siphoviridae
SRR12021148_1788646||full	Siphoviridae
SRR12021148_69286||full	Siphoviridae
SRR12021148_748021||full	Siphoviridae
SRR12021149_452723||full	Siphoviridae
SRR12021149_656415||full	Siphoviridae
SRR12021150_1500590||full	Siphoviridae
SRR12021150_724068||full	Siphoviridae
SRR12021151_411561||full	Siphoviridae
SRR12021154_2610554||full	Siphoviridae
SRR12021155_806424||full	Siphoviridae
SRR1206671_3458846||full	Siphoviridae
SRR1222431_2416773||full	Siphoviridae
SRR1222431_3625195||full	Siphoviridae
SRR12529074_1377409||full	Siphoviridae
SRR12529074_1912122||full	Siphoviridae
SRR12529075_2125915||full	Siphoviridae
SRR12529076_2265994||full	Siphoviridae
SRR12529077_3484011||full	Siphoviridae
SRR12529100_2005825||full	Siphoviridae
SRR12529100_2568208||full	Siphoviridae
SRR12529100_3149401||full	Siphoviridae
SRR12529100_3810914||full	Siphoviridae
SRR12529101_274048||full	Siphoviridae
SRR12529102_2296958||full	Siphoviridae
SRR12529102_242398||full	Siphoviridae
SRR12529102_2602856||full	Siphoviridae
SRR12529102_2638421||full	Siphoviridae
SRR12529102_317621||full	Siphoviridae
SRR12529103_2206062||full	Siphoviridae
SRR12529154_194605||full	Siphoviridae
SRR12529154_258337||full	Siphoviridae
SRR12529155_107510||full	Siphoviridae
SRR12529156_704731||full	Siphoviridae
SRR12529212_2622612||full	Siphoviridae
SRR12529213_4040590||full	Siphoviridae
SRR12529213_534068||full	Siphoviridae
SRR12529214_1573682||full	Siphoviridae
SRR12529214_939100||full	Siphoviridae
SRR12529269_1125412||full	Siphoviridae
SRR12529269_1279765||full	Siphoviridae
SRR12529321_371712||full	Siphoviridae
SRR12529321_821063||full	Siphoviridae
SRR12529323_524802||full	Siphoviridae
SRR12529325_871195||full	Siphoviridae
SRR12529376_430596||full	Siphoviridae
SRR12529379_511037||full	Siphoviridae
SRR1267595_1423207||full	Siphoviridae
SRR1267595_1463404||full	Siphoviridae
SRR4435555_127971||full	Siphoviridae
SRR4435555_165107||full	Siphoviridae
SRR4435573_166728||full	Siphoviridae
SRR4435573_332206||full	Siphoviridae
SRR4435573_99206||full	Siphoviridae
SRR4435577_43549||full	Siphoviridae
SRR4435579_193424||full	Siphoviridae
SRR4435581_176733||full	Siphoviridae
SRR4435581_298496||full	Siphoviridae
SRR4435581_303090||full	Siphoviridae
SRR4435582_364838||full	Siphoviridae
SRR8387714_879527||full	Siphoviridae
SRR8387714_995208||full	Siphoviridae
SRR8387715_971982||full	Siphoviridae
SRR8387716_1014369||full	Siphoviridae
SRR8387716_621243||full	Siphoviridae
SRR8387717_194489||full	Siphoviridae
SRR8387717_595539||full	Siphoviridae
SRR8387718_328203||full	Siphoviridae
SRR8387718_997022||full	Siphoviridae
SRR8387721_773066||full	Siphoviridae
SRR8397892_218156||full	Siphoviridae
SRR8397898_646||full_1	Siphoviridae
SRR8397910_135199||full	Siphoviridae
SRR8397910_366558||full	Siphoviridae
SRR8397915_101842||full	Siphoviridae
SRR8397926_49087||full	Siphoviridae
SRR8404214_68406||full	Siphoviridae
SRR8591583_746314||full	Siphoviridae
SRR8698086_725354||full	Siphoviridae
SRR873595_1036217||full	Siphoviridae
SRR873596_1258554||full	Siphoviridae
SRR873596_2140850||full	Siphoviridae
SRR873596_2557229||full	Siphoviridae
SRR873597_2603861||full	Siphoviridae
SRR873597_2919270||full	Siphoviridae
SRR873597_774666||full	Siphoviridae
SRR873598_2598219||full	Siphoviridae
SRR873599_2602726||full	Siphoviridae
SRR873600_2653434||full	Siphoviridae
SRR873600_79970||full	Siphoviridae
SRR873600_895815||full	Siphoviridae
SRR873601_134309||full	Siphoviridae
SRR873601_1397359||full	Siphoviridae
SRR873601_1944996||full	Siphoviridae
SRR873601_896026||full	Siphoviridae
SRR873602_139498||full	Siphoviridae
SRR873602_1852222||full	Siphoviridae
SRR873603_1589851||full	Siphoviridae
SRR873603_2079186||full	Siphoviridae
SRR873603_3068517||full	Siphoviridae
SRR873604_2830084||full	Siphoviridae
SRR873605_4419752||full	Siphoviridae
SRR873606_1218777||full	Siphoviridae
SRR873607_1001657||full	Siphoviridae
SRR873608_3096892||full	Siphoviridae
SRR873609_778078||full	Siphoviridae
SRR873610_1504870||full	Siphoviridae
SRR9006654_3172575||full	Siphoviridae
SRR9006654_3897954||full	Siphoviridae
SRR9006729_427178||full	Siphoviridae
SRR9006730_1200603||full	Siphoviridae
SRR9006730_3435247||full	Siphoviridae
SRR9006730_524232||full	Siphoviridae
SRR9006805_1740926||full	Siphoviridae
SRR9006805_4652491||full	Siphoviridae
SRR948091_27299||full	Siphoviridae
SRR948118_96490||full	Siphoviridae
SRR948122_454780||full	Siphoviridae
SRR9651407_448464||full	Siphoviridae
SRR9651415_483744||full	Siphoviridae
TS.02_1238919||full	Siphoviridae
TS.02_75940||full	Siphoviridae
Yak.AD02_563088||full	Siphoviridae
Yak.DX02_1673364||full	Siphoviridae
Yak.MQ02_1182815||full	Siphoviridae
Yak.MQ02_197580||full	Siphoviridae
Yak.MQ03_566802||full	Siphoviridae
ERR3211460_597575||full	Siphoviridae
ERR983264_288640||full	Siphoviridae
ERR3201398_103813||full	Myoviridae
ERR3224573_356806||full	Myoviridae
ERR3275095_2217841||full_1	Myoviridae
ERR3525309_325040||full	Myoviridae
SRR12529211_1259096||full	Myoviridae
ERR2027893_445419||full	Siphoviridae
ERR2027898_703701||full	Siphoviridae
ERR2027927_883293||full	Siphoviridae
ERR3201380_251976||full	Siphoviridae
ERR3201390_337045||full	Siphoviridae
ERR3201394_178861||full	Siphoviridae
ERR3201397_200659||full	Siphoviridae
ERR3201417_1055296||full	Siphoviridae
ERR3211442_358890||full	Siphoviridae
ERR3211447_598196||full	Siphoviridae
ERR3211455_470618||full_1	Siphoviridae
ERR3220206_101363||full	Siphoviridae
ERR3220220_1237327||full	Siphoviridae
ERR3224577_238551||full	Siphoviridae
ERR3224579_224847||full	Siphoviridae
ERR3224584_261369||full	Siphoviridae
ERR3224614_1471057||full	Siphoviridae
ERR3275122_3298292||full	Siphoviridae
ERR3275127_2985171||full	Siphoviridae
ERR3275128_526353||full	Siphoviridae
ERR3275129_2925367||full	Siphoviridae
ERR3275138_94881||full_1	Siphoviridae
ERR3515527_326862||full	Siphoviridae
ERR3525311_597036||full	Siphoviridae
ERR3525315_647802||full	Siphoviridae
ERR4297105_1790388||full	Siphoviridae
ERR4297108_279442||full	Siphoviridae
ERR4297109_1372911||full_1	Siphoviridae
SRR11485372_258539||full	Siphoviridae
SRR11784280_742784||full	Siphoviridae
SRR11784286_859551||full	Siphoviridae
SRR11784291_793696||full	Siphoviridae
SRR12021133_57379||full	Siphoviridae
SRR12021154_1637878||full	Siphoviridae
SRR1222431_2555651||full	Siphoviridae
SRR12529077_178950||full	Siphoviridae
SRR12529267_243833||full	Siphoviridae
SRR12529268_104097||full_1	Siphoviridae
SRR12529268_375060||full	Siphoviridae
SRR12529268_82453||full	Siphoviridae
SRR12529269_403176||full	Siphoviridae
SRR12529380_1239561||full	Siphoviridae
SRR12529381_1067320||full	Siphoviridae
SRR4435556_280193||full	Siphoviridae
SRR4435557_19683||full	Siphoviridae
SRR4435558_87577||full	Siphoviridae
SRR7907954_106317||full	Siphoviridae
SRR8387715_774991||full	Siphoviridae
SRR873596_258268||full	Siphoviridae
SRR873599_1196197||full	Siphoviridae
SRR873601_2340596||full	Siphoviridae
SRR873603_214176||full	Siphoviridae
SRR873604_2186500||full	Siphoviridae
SRR873604_3641714||full	Siphoviridae
SRR873604_4732799||full	Siphoviridae
SRR873606_1441523||full	Siphoviridae
SRR873609_3005960||full	Siphoviridae
SRR873610_1309351||full	Siphoviridae
SRR9006804_4044907||full	Siphoviridae
Yak.MQ02_147764||full	Siphoviridae
ERR2027912_474755||full	Siphoviridae
ERR3211445_785170||full	Siphoviridae
ERR3211460_1247910||full	Siphoviridae
ERR3275099_348042||full	Siphoviridae
ERR3275100_1545292||full	Siphoviridae
ERR3275107_357721||full	Siphoviridae
ERR3275111_347236||full	Siphoviridae
ERR3275115_1015630||full_1	Siphoviridae
ERR3275121_347453||full	Siphoviridae
ERR4297086_1355455||full	Siphoviridae
ERR4297095_1750213||full	Siphoviridae
ERR4297105_473764||full	Siphoviridae
HS.02_72001||full	Siphoviridae
SRR10912540_838014||full	Siphoviridae
SRR11784293_1566298||full	Siphoviridae
SRR12021143_1466830||full	Siphoviridae
SRR12021154_1426222||full	Siphoviridae
SRR12529267_119442||full	Siphoviridae
SRR12529376_1288108||full	Siphoviridae
SRR4435559_432536||full	Siphoviridae
SRR7907945_39308||full_1	Siphoviridae
SRR8387720_123722||full	Siphoviridae
SRR873597_1300743||full	Siphoviridae
SRR873601_612829||full	Siphoviridae
SRR873604_377139||full	Siphoviridae
SRR873608_1231894||full	Siphoviridae
SRR873609_3642804||full	Siphoviridae
ERR3201390_725962||full	Siphoviridae
ERR3201401_621641||full	Siphoviridae
ERR3201413_1127341||full	Siphoviridae
ERR3211453_612857||full	Siphoviridae
ERR3220179_897977||full	Siphoviridae
ERR3220197_302933||full	Siphoviridae
ERR3220203_1045489||full	Siphoviridae
ERR3220222_2110036||full	Siphoviridae
ERR3224568_274402||full_1	Siphoviridae
ERR3224571_1035193||full	Siphoviridae
ERR3224576_35730||full_1	Siphoviridae
ERR3224607_1495885||full	Siphoviridae
ERR3275098_99906||full	Siphoviridae
ERR3275104_632367||full	Siphoviridae
ERR3275105_916581||full	Siphoviridae
ERR3275107_825411||full	Siphoviridae
ERR3275108_1251705||full	Siphoviridae
ERR3275115_429066||full	Siphoviridae
ERR3275115_590454||full	Siphoviridae
ERR3275116_422080||full	Siphoviridae
ERR3275123_261164||full	Siphoviridae
ERR3275126_731721||full	Siphoviridae
ERR3515523_75972||full	Siphoviridae
ERR3525310_644243||full	Siphoviridae
ERR4297091_1187255||full	Siphoviridae
ERR4297095_648615||full	Siphoviridae
ERR4297096_1609578||full	Siphoviridae
ERR4297098_1817597||full	Siphoviridae
ERR4297101_280246||full	Siphoviridae
ERR4297105_60822||full	Siphoviridae
FH88540_141391||full	Siphoviridae
FH88562_9159||full	Siphoviridae
FH88563_324232||full	Siphoviridae
HS.03_314901||full	Siphoviridae
HS.03_337349||full	Siphoviridae
SRR11485375_51675||full	Siphoviridae
SRR12021141_590686||full	Siphoviridae
SRR12021146_2171136||full	Siphoviridae
SRR12021147_63091||full	Siphoviridae
SRR12021149_624965||full	Siphoviridae
SRR12021155_344042||full	Siphoviridae
SRR1206671_256537||full	Siphoviridae
SRR1222429_3120268||full	Siphoviridae
SRR12529103_4098419||full	Siphoviridae
SRR12529211_3170427||full	Siphoviridae
SRR12529213_3410240||full	Siphoviridae
SRR12529265_2389354||full	Siphoviridae
SRR12529266_336792||full	Siphoviridae
SRR12529266_912226||full	Siphoviridae
SRR12529267_1099406||full	Siphoviridae
SRR12529269_2039715||full	Siphoviridae
SRR12529321_817821||full	Siphoviridae
SRR1267595_2369619||full	Siphoviridae
SRR4435576_475146||full	Siphoviridae
SRR4435578_22197||full	Siphoviridae
SRR8387714_302355||full	Siphoviridae
SRR8387717_796576||full	Siphoviridae
SRR8387720_743412||full	Siphoviridae
SRR8397892_309552||full	Siphoviridae
SRR8397918_157675||full	Siphoviridae
SRR8404214_301389||full	Siphoviridae
SRR8698185_1060615||full	Siphoviridae
SRR873596_2147760||full	Siphoviridae
SRR873597_2937174||full	Siphoviridae
SRR873599_1036917||full	Siphoviridae
SRR873600_1323893||full	Siphoviridae
SRR873601_2524013||full	Siphoviridae
SRR873601_39493||full	Siphoviridae
SRR873602_393178||full	Siphoviridae
SRR873602_615296||full	Siphoviridae
SRR873603_1806344||full	Siphoviridae
SRR873604_110081||full	Siphoviridae
SRR873606_998721||full	Siphoviridae
SRR873608_135773||full	Siphoviridae
SRR873608_2718053||full	Siphoviridae
SRR873610_1040602||full	Siphoviridae
SRR9006805_5191347||full	Siphoviridae
SRR9651404_563210||full	Siphoviridae
Yak.MQ01_1593192||full	Siphoviridae
Yak.MQ03_1275848||full	Siphoviridae
ERR1278074_11450||full	Myoviridae
SRR11784281_995945||full	Myoviridae
ERR1278104_887504||full	Myoviridae
ERR2027928_808359||full	Myoviridae
ERR3201378_1120418||full	Myoviridae
ERR3201404_262564||full	Myoviridae
ERR3211455_503251||full	Myoviridae
ERR3220186_594260||full	Myoviridae
ERR3224567_1552964||full	Myoviridae
ERR3275094_1319698||full	Myoviridae
ERR4297103_382750||full	Myoviridae
ERR4297107_546926||full	Myoviridae
ERR4297109_456261||full	Myoviridae
FH88563_55464||full	Myoviridae
HS.04_439472||full	Myoviridae
SRR11585815_29675||full	Myoviridae
SRR12021136_414894||full	Myoviridae
SRR12021142_594050||full	Myoviridae
SRR12529266_744258||full	Myoviridae
SRR12529268_1944396||full	Myoviridae
SRR12529322_17821||full	Myoviridae
SRR12529324_1053602||full	Myoviridae
SRR12529324_121215||full_2	Myoviridae
SRR12529325_107841||full	Myoviridae
SRR12529377_1422102||full	Myoviridae
SRR12529378_1238634||full	Myoviridae
SRR12529378_1355714||full	Myoviridae
SRR4435556_164154||full	Myoviridae
SRR7907951_1162892||full	Myoviridae
SRR8387716_248471||full	Myoviridae
SRR873607_3484801||full	Myoviridae
SRR948124_98953||full	Myoviridae
ERR3211442_170288||full_1	Myoviridae
ERR2027889_1763877||full	Siphoviridae
ERR3201391_553034||full	Siphoviridae
ERR3201391_641264||full	Siphoviridae
ERR3201412_235285||full	Siphoviridae
ERR3211462_102364||full	Siphoviridae
ERR3220178_338020||full	Siphoviridae
ERR3220186_1455637||full	Siphoviridae
ERR3224614_2031382||full	Siphoviridae
ERR3275091_1530231||full	Siphoviridae
ERR3275093_914125||full	Siphoviridae
ERR3275115_618337||full	Siphoviridae
ERR4297102_1375395||full	Siphoviridae
SRR12021155_2002870||full	Siphoviridae
SRR1206671_2117971||full	Siphoviridae
SRR1222429_3041333||full	Siphoviridae
SRR12529267_784357||full	Siphoviridae
SRR873603_510543||full	Siphoviridae
ERR3275099_399084||full	Podoviridae
ERR3525309_197863||full_1	Podoviridae
HS.03_799022||full	Podoviridae
SRR12529099_1641652||full	Podoviridae
SRR12529212_124090||full	Podoviridae
SRR12529267_62431||full_1	Podoviridae
SRR12529322_31850||full_1	Podoviridae
SRR873606_277911||full	Podoviridae
Yak.DX01_489695||full	Podoviridae
ERR3201401_398324||full	Myoviridae
ERR3211456_238655||full	Myoviridae
ERR3275097_262880||full_1	Myoviridae
ERR3525309_172193||full	Myoviridae
ERR4297107_2046883||full	Myoviridae
HS.03_200058||full	Myoviridae
HS.04_650368||full	Myoviridae
SRR11784279_745215||full	Myoviridae
SRR12529376_221560||full	Myoviridae
SRR4435556_34701||full	Myoviridae
SRR8387714_935418||full	Myoviridae
SRR8387720_1350178||full	Myoviridae
SRR873596_520165||full	Myoviridae
SRR873603_1346444||full	Myoviridae
SRR873605_4410787||full	Myoviridae
SRR948136_108569||full_1	Myoviridae
ERR1278072_201881||full	Myoviridae
ERR1278104_794419||full	Myoviridae
ERR1278105_72406||full_1	Myoviridae
SRR11784288_509836||0_partial_1	Myoviridae
SRR12021137_214332||full	Myoviridae
SRR12529376_1146802||full	Myoviridae
SRR12529376_1216373||0_partial_1	Myoviridae
SRR12529379_1174757||full	Myoviridae
SRR12529379_1334939||full	Myoviridae
SRR12529379_364573||full	Myoviridae
SRR12529379_814405||full	Myoviridae
SRR12529379_894150||full	Myoviridae
SRR12529381_113544||full_1	Myoviridae
SRR4435576_271991||full_1	Myoviridae
SRR4435576_377876||0_partial_1	Myoviridae
SRR4435577_139608||full	Myoviridae
SRR4435577_168270||full_1	Myoviridae
ERR2027889_1366044||full	Siphoviridae
ERR3201378_1331052||full	Siphoviridae
ERR3201417_2114438||full	Siphoviridae
ERR3211456_420696||full	Siphoviridae
ERR3220220_1735015||full	Siphoviridae
ERR3224604_2074280||full	Siphoviridae
ERR3224609_1682581||full	Siphoviridae
ERR3275091_1638907||full	Siphoviridae
ERR3275099_915260||full	Siphoviridae
ERR3515510_13980||full	Siphoviridae
ERR3525314_113263||full	Siphoviridae
ERR4297086_1248830||full	Siphoviridae
SRR12021143_524721||full	Siphoviridae
SRR12021153_1746196||full	Siphoviridae
SRR12529099_1762609||full	Siphoviridae
SRR12529099_3251969||full	Siphoviridae
SRR12529378_1541933||full	Siphoviridae
SRR12529099_3668564||full	Myoviridae
ERR4297107_1560423||full	Siphoviridae
SRR10912534_1698614||full_1	Siphoviridae
D504_42903||full	Siphoviridae
ERR2027899_261794||full	Siphoviridae
ERR2027928_1354064||full	Siphoviridae
ERR3201377_106728||full	Siphoviridae
ERR3201396_833684||full	Siphoviridae
ERR3201399_695903||full	Siphoviridae
ERR3201400_1772851||full	Siphoviridae
ERR3201403_1309143||full	Siphoviridae
ERR3201406_100826||full	Siphoviridae
ERR3201407_587244||full	Siphoviridae
ERR3201413_1205473||full	Siphoviridae
ERR3211462_731506||full	Siphoviridae
ERR3220200_781071||full	Siphoviridae
ERR3220224_1136362||full	Siphoviridae
ERR3220224_663598||full	Siphoviridae
ERR3275094_181737||full	Siphoviridae
ERR3275095_970030||full	Siphoviridae
ERR3275100_487598||full	Siphoviridae
ERR3275101_236338||full	Siphoviridae
ERR3275103_764468||full	Siphoviridae
ERR3275108_449194||full	Siphoviridae
ERR3275117_124160||full	Siphoviridae
ERR3275133_2205058||full	Siphoviridae
ERR3801478_781801||full	Siphoviridae
ERR4297095_1667888||full	Siphoviridae
ERR4297095_220596||full	Siphoviridae
ERR4297098_721018||full	Siphoviridae
ERR4297099_1665899||full	Siphoviridae
ERR4297103_630975||full	Siphoviridae
ERR4297105_1152734||full	Siphoviridae
ERR4297105_1628909||full	Siphoviridae
ERR4297106_80534||full	Siphoviridae
ERR4297108_531063||full	Siphoviridae
ERR4297109_1428949||full	Siphoviridae
ERR4297109_1437566||full	Siphoviridae
ERR833211_162189||full	Siphoviridae
FH88525_18345||full	Siphoviridae
FH88563_32867||full	Siphoviridae
FH88565_111471||full	Siphoviridae
HS.02_699822||full	Siphoviridae
SRR11585054_3687||full	Siphoviridae
SRR12021132_1053595||full	Siphoviridae
SRR12021141_714273||full	Siphoviridae
SRR12021145_988482||full	Siphoviridae
SRR12021146_1587616||full	Siphoviridae
SRR12021149_17472||full	Siphoviridae
SRR12021150_1432783||full	Siphoviridae
SRR12021151_729005||full	Siphoviridae
SRR1222431_4990636||full	Siphoviridae
SRR12529158_140190||full	Siphoviridae
SRR12529213_2035045||full	Siphoviridae
SRR12529214_305407||full	Siphoviridae
SRR12529265_2122665||full_1	Siphoviridae
SRR12529267_1279676||full	Siphoviridae
SRR12529267_1406023||full	Siphoviridae
SRR12529269_1200517||full	Siphoviridae
SRR12529321_814043||full	Siphoviridae
SRR12529325_16746||full	Siphoviridae
SRR4435565_143014||full	Siphoviridae
SRR4435570_463830||full	Siphoviridae
SRR4435579_245478||full	Siphoviridae
SRR4435580_206574||full	Siphoviridae
SRR873596_2530651||full_1	Siphoviridae
SRR873597_2923066||full	Siphoviridae
SRR873603_370248||full	Siphoviridae
SRR873605_2255143||full	Siphoviridae
SRR873605_3945876||full	Siphoviridae
SRR9006729_3681602||full	Siphoviridae
SRR948090_80741||full_1	Siphoviridae
Yak.AD02_3353||full	Siphoviridae
Yak.AD03_164120||full	Siphoviridae
Yak.AD03_825530||full	Siphoviridae
Yak.DX02_2084472||full	Siphoviridae
Yak.MQ03_357141||full	Siphoviridae
SRR8387716_995314||full	Podoviridae
ERR2027905_17743||full	Podoviridae
ERR3201375_476416||full	Podoviridae
ERR3201384_935714||full	Podoviridae
ERR3201390_1305129||full	Podoviridae
ERR3201392_551914||full	Podoviridae
ERR3201393_642798||full	Podoviridae
ERR3201410_1333737||full	Podoviridae
ERR3211455_248469||full	Podoviridae
ERR3211460_497996||full	Podoviridae
ERR3211475_36199||full	Podoviridae
ERR3220191_731610||full	Podoviridae
ERR3224567_1002065||full	Podoviridae
ERR3224581_153940||full	Podoviridae
ERR3275091_1800610||full	Podoviridae
ERR3275094_1903170||full	Podoviridae
ERR3275095_1624615||full	Podoviridae
ERR3275096_1305867||full	Podoviridae
ERR3275101_114465||full	Podoviridae
ERR3275102_266852||full	Podoviridae
ERR3275126_2938235||full	Podoviridae
ERR3275131_154174||full	Podoviridae
ERR3275131_504792||full	Podoviridae
ERR3525319_50503||full	Podoviridae
ERR3801463_1208118||full	Podoviridae
ERR3801464_1733718||full	Podoviridae
ERR4297093_1838823||full	Podoviridae
ERR4297099_1071150||full	Podoviridae
ERR4297100_724403||full	Podoviridae
ERR4297101_625095||full	Podoviridae
ERR4297104_1025478||full	Podoviridae
ERR4297107_979946||full	Podoviridae
ERR4297108_628816||full	Podoviridae
ERR4297108_829929||full	Podoviridae
ERR833046_10998||full	Podoviridae
FH88560_3896||full	Podoviridae
FH88563_380390||full	Podoviridae
HS.02_856090||full	Podoviridae
HS.04_619466||full	Podoviridae
SRR10912538_1510404||full	Podoviridae
SRR12021135_948759||full	Podoviridae
SRR12021147_1689878||full	Podoviridae
SRR1206671_3323658||full	Podoviridae
SRR1222431_1054592||full	Podoviridae
SRR1222431_4873209||full	Podoviridae
SRR12529099_1183492||full	Podoviridae
SRR12529099_1591968||full	Podoviridae
SRR12529099_1874398||full	Podoviridae
SRR12529100_2167698||full	Podoviridae
SRR12529100_3481715||full	Podoviridae
SRR12529100_432725||full	Podoviridae
SRR12529101_838252||full	Podoviridae
SRR12529103_276436||full	Podoviridae
SRR12529213_830921||full	Podoviridae
SRR12529269_1224741||full	Podoviridae
SRR4435559_241562||full	Podoviridae
SRR4435566_3301||full	Podoviridae
SRR4435570_86029||full	Podoviridae
SRR4435573_529779||full	Podoviridae
SRR4435579_112493||full	Podoviridae
SRR4435581_212494||full	Podoviridae
SRR8387715_618195||full	Podoviridae
SRR8397899_150650||full	Podoviridae
SRR873597_1755475||full	Podoviridae
SRR873598_139661||full	Podoviridae
SRR873600_1032217||full	Podoviridae
SRR873601_2300279||full	Podoviridae
SRR873606_1768078||full	Podoviridae
SRR873606_2285442||full	Podoviridae
SRR873606_643164||full	Podoviridae
Yak.AD03_877456||full	Podoviridae
Yak.AD03_913846||full	Podoviridae
Yak.DX02_1240448||full	Podoviridae
Yak.DX02_2156950||full	Podoviridae
Yak.DX02_878278||full	Podoviridae
Yak.MQ01_1738286||full	Podoviridae
Yak.MQ02_327559||full	Podoviridae
Yak.MQ02_497624||full	Podoviridae
Yak.MQ03_656940||full	Podoviridae
ERR3201399_725232||full	Myoviridae
ERR3211472_362201||full	Myoviridae
ERR3224576_36418||full	Myoviridae
ERR3275107_442581||full	Myoviridae
ERR3525310_780157||full	Myoviridae
ERR4297088_999877||full	Myoviridae
ERR4297095_1930036||full	Myoviridae
ERR4297098_207981||full	Myoviridae
ERR4297105_1645433||full	Myoviridae
SRR12021132_1360124||full	Myoviridae
SRR12529266_1271183||full	Myoviridae
SRR873597_2174479||full	Myoviridae
SRR873605_3491312||full	Myoviridae
SRR873610_2222848||full	Myoviridae
SRR9006730_4038272||full	Myoviridae
FL88538_66382||full	Myoviridae
ERR1278104_141470||full	Podoviridae
ERR1278105_584924||full	Podoviridae
ERR2027903_638185||full	Podoviridae
ERR2027907_141407||full	Podoviridae
ERR2027919_1756275||full	Podoviridae
ERR3201377_274824||full	Podoviridae
ERR3201377_324591||full	Podoviridae
ERR3201391_232586||full	Podoviridae
ERR3201392_146986||full	Podoviridae
ERR3201393_1120526||full	Podoviridae
ERR3201410_1078610||full	Podoviridae
ERR3201410_34321||full	Podoviridae
ERR3201412_372490||full	Podoviridae
ERR3201417_1867169||full	Podoviridae
ERR3201418_2346825||full	Podoviridae
ERR3201422_26940||full	Podoviridae
ERR3211461_1197015||full	Podoviridae
ERR3211473_362705||full	Podoviridae
ERR3211473_653189||full	Podoviridae
ERR3220185_1681925||full	Podoviridae
ERR3220189_1636307||full	Podoviridae
ERR3220199_309873||full	Podoviridae
ERR3220211_1879805||full	Podoviridae
ERR3220215_391982||full	Podoviridae
ERR3224567_751878||full	Podoviridae
ERR3224592_586183||full	Podoviridae
ERR3224596_456806||full	Podoviridae
ERR3224609_1424465||full	Podoviridae
ERR3275091_1496486||full	Podoviridae
ERR3275101_1473574||full	Podoviridae
ERR3275106_3183813||full	Podoviridae
ERR3275107_819632||full	Podoviridae
ERR3275108_687619||full	Podoviridae
ERR3275110_708616||full	Podoviridae
ERR3275111_713617||full	Podoviridae
ERR3275112_875831||full	Podoviridae
ERR3275114_1947628||full	Podoviridae
ERR3275123_1992449||full	Podoviridae
ERR3275126_1763878||full	Podoviridae
ERR3275126_2684518||full	Podoviridae
ERR3275127_2463516||full	Podoviridae
ERR3275134_2983887||full	Podoviridae
ERR3275136_440280||full	Podoviridae
ERR3525310_256266||full	Podoviridae
ERR3525313_356821||full	Podoviridae
ERR3525320_1606510||full	Podoviridae
ERR4297092_870657||full	Podoviridae
ERR4297095_1815539||full	Podoviridae
ERR4297108_1057272||full	Podoviridae
ERR833052_139700||full	Podoviridae
ERR833052_420264||full	Podoviridae
FH88573_244728||full	Podoviridae
FL88577_180844||full	Podoviridae
GSG9_235985||full	Podoviridae
HS.02_183744||full	Podoviridae
HS.02_910637||full	Podoviridae
HS.03_477016||full	Podoviridae
SRR10765513_37807||full	Podoviridae
SRR10912534_1642137||full	Podoviridae
SRR11485374_31623||full	Podoviridae
SRR11585064_47968||full	Podoviridae
SRR11784281_568623||full	Podoviridae
SRR12021147_301608||full	Podoviridae
SRR12529099_2123749||full	Podoviridae
SRR12529099_2558662||full	Podoviridae
SRR12529099_2593185||full	Podoviridae
SRR12529099_900078||full	Podoviridae
SRR12529100_1365207||full	Podoviridae
SRR12529100_2423566||full	Podoviridae
SRR12529100_3387569||full	Podoviridae
SRR12529100_3626349||full	Podoviridae
SRR12529101_3074715||full	Podoviridae
SRR12529102_1964642||full	Podoviridae
SRR12529102_395934||full	Podoviridae
SRR12529155_314008||full	Podoviridae
SRR12529211_1507792||full	Podoviridae
SRR12529214_1583575||full	Podoviridae
SRR12529214_205176||full	Podoviridae
SRR12529214_497573||full	Podoviridae
SRR12529267_927664||full	Podoviridae
SRR12529376_497564||full	Podoviridae
SRR4435563_43917||full	Podoviridae
SRR4435565_104881||full	Podoviridae
SRR4435576_358355||full	Podoviridae
SRR4435577_179629||full	Podoviridae
SRR4435581_182421||full	Podoviridae
SRR4435582_355793||full	Podoviridae
SRR7907951_838768||full	Podoviridae
SRR8387715_259087||full	Podoviridae
SRR8387718_498653||full	Podoviridae
SRR8387721_20968||full	Podoviridae
SRR8397904_274809||full	Podoviridae
SRR8404214_259513||full	Podoviridae
SRR873596_112325||full	Podoviridae
SRR873602_1544981||full	Podoviridae
SRR873602_608198||full	Podoviridae
SRR873604_2552915||full	Podoviridae
SRR873605_2318061||full	Podoviridae
SRR873608_3402191||full	Podoviridae
SRR873610_3666293||full	Podoviridae
SRR9006654_1195269||full	Podoviridae
TS.01_1135334||full	Podoviridae
TS.02_218455||full	Podoviridae
Yak.AD02_63923||full	Podoviridae
Yak.AD03_1417749||full	Podoviridae
Yak.DX02_1014707||full	Podoviridae
Yak.MQ01_483271||full	Podoviridae
Yak.MQ01_909409||full	Podoviridae
Yak.MQ03_1129224||full	Podoviridae
SRR4435561_24191||full	Siphoviridae
SRR1222431_4317786||full	Siphoviridae
SRR873606_292161||full	Siphoviridae
ERR2027914_2003337||full	Siphoviridae
ERR2027926_663243||full	Siphoviridae
ERR3201377_468608||full	Siphoviridae
ERR3201412_219324||full	Siphoviridae
ERR3201416_1357075||full	Siphoviridae
ERR3211450_453637||full	Siphoviridae
ERR3211461_2093122||full	Siphoviridae
ERR3220185_2070429||full	Siphoviridae
ERR3220197_1116685||full	Siphoviridae
ERR3220199_16263||full	Siphoviridae
ERR3220201_904004||full	Siphoviridae
ERR3220224_1747546||full	Siphoviridae
ERR3224568_664419||full	Siphoviridae
ERR3224597_263070||full	Siphoviridae
ERR3224609_1790011||full	Siphoviridae
ERR3275093_721144||full	Siphoviridae
ERR3275099_70505||full_1	Siphoviridae
ERR3275100_1506086||full	Siphoviridae
ERR3275110_413081||full	Siphoviridae
ERR3275115_1067720||full	Siphoviridae
ERR3275123_833921||full	Siphoviridae
ERR3275133_1712569||full	Siphoviridae
ERR3275136_497871||full	Siphoviridae
ERR3515529_38118||full	Siphoviridae
ERR3515533_203300||full	Siphoviridae
ERR3525320_1421569||full_1	Siphoviridae
ERR4297088_694339||full	Siphoviridae
ERR4297092_1280580||full	Siphoviridae
ERR4297093_471026||full	Siphoviridae
ERR4297094_732157||full	Siphoviridae
ERR4297096_1570562||full	Siphoviridae
ERR4297099_1157179||full	Siphoviridae
ERR4297100_812032||full	Siphoviridae
ERR4297101_121218||full	Siphoviridae
ERR4297108_656413||full	Siphoviridae
ERR4297109_657917||full	Siphoviridae
HS.02_784590||full	Siphoviridae
SRR11485372_186209||full	Siphoviridae
SRR11784279_1348733||full	Siphoviridae
SRR12021140_343828||full	Siphoviridae
SRR12021140_789126||full	Siphoviridae
SRR12021141_226856||full	Siphoviridae
SRR12021142_407192||full	Siphoviridae
SRR12021142_960618||full	Siphoviridae
SRR12021143_1123504||full	Siphoviridae
SRR12021148_75510||full	Siphoviridae
SRR12021150_45642||full	Siphoviridae
SRR12021154_2361750||full_1	Siphoviridae
SRR1222429_2011113||full	Siphoviridae
SRR12529099_2575441||full	Siphoviridae
SRR12529099_3240044||full	Siphoviridae
SRR12529099_3259588||full	Siphoviridae
SRR12529211_970324||full	Siphoviridae
SRR12529265_2681678||full	Siphoviridae
SRR12529266_814352||full	Siphoviridae
SRR12529321_824941||full	Siphoviridae
SRR12529379_312027||full_1	Siphoviridae
SRR1267595_2158284||full	Siphoviridae
SRR4435561_277889||full	Siphoviridae
SRR4435572_16543||full	Siphoviridae
SRR8387717_1045293||full	Siphoviridae
SRR8387720_1296897||full	Siphoviridae
SRR8397902_144608||full	Siphoviridae
SRR8397910_11406||full	Siphoviridae
SRR873597_2927504||full	Siphoviridae
SRR873606_552314||full	Siphoviridae
SRR873608_2895740||full	Siphoviridae
SRR9006655_4097155||full	Siphoviridae
SRR9006655_4563222||full	Siphoviridae
SRR9006805_1423086||full	Siphoviridae
TS.02_855661||full	Siphoviridae
Yak.MQ01_857320||full	Siphoviridae
Yak.MQ02_1111284||full	Siphoviridae
D513_22610||full	Siphoviridae
ERR1278074_38271||full	Siphoviridae
ERR1278103_140525||full	Siphoviridae
ERR1278104_1246078||full	Siphoviridae
ERR1278104_933625||full	Siphoviridae
ERR2027897_882506||full	Siphoviridae
ERR2027908_1198785||full	Siphoviridae
ERR2027926_54434||full	Siphoviridae
ERR2027928_162477||full	Siphoviridae
ERR3201377_3611||full	Siphoviridae
ERR3201380_485516||full	Siphoviridae
ERR3201387_1075700||full	Siphoviridae
ERR3201390_1484691||full	Siphoviridae
ERR3201393_1246299||full	Siphoviridae
ERR3201396_209221||full	Siphoviridae
ERR3201403_326713||full	Siphoviridae
ERR3201404_301637||full	Siphoviridae
ERR3201407_1201579||full	Siphoviridae
ERR3201407_216161||full	Siphoviridae
ERR3201411_115049||full	Siphoviridae
ERR3201413_561050||full	Siphoviridae
ERR3201416_387575||full	Siphoviridae
ERR3201417_1999188||full	Siphoviridae
ERR3201418_600471||full	Siphoviridae
ERR3201422_828434||full	Siphoviridae
ERR3211445_1730928||full	Siphoviridae
ERR3211447_1022789||full	Siphoviridae
ERR3220189_1078300||full	Siphoviridae
ERR3220190_36511||full	Siphoviridae
ERR3220196_1320568||full	Siphoviridae
ERR3220200_1498580||full	Siphoviridae
ERR3220201_1579900||full	Siphoviridae
ERR3220209_1648679||full	Siphoviridae
ERR3220219_1337135||full_1	Siphoviridae
ERR3220224_1621344||full	Siphoviridae
ERR3220225_1068189||full	Siphoviridae
ERR3220225_1885268||full	Siphoviridae
ERR3224567_1152202||full	Siphoviridae
ERR3224567_317956||full	Siphoviridae
ERR3224572_72108||full	Siphoviridae
ERR3224573_742002||full	Siphoviridae
ERR3224585_1142487||full_1	Siphoviridae
ERR3224587_1802417||full	Siphoviridae
ERR3224595_25122||full	Siphoviridae
ERR3224596_129174||full	Siphoviridae
ERR3224599_47498||full	Siphoviridae
ERR3224606_851987||full	Siphoviridae
ERR3224609_1838056||full	Siphoviridae
ERR3224614_226822||full	Siphoviridae
ERR3224614_256472||full	Siphoviridae
ERR3275091_163979||full	Siphoviridae
ERR3275091_21667||full	Siphoviridae
ERR3275094_2162829||full	Siphoviridae
ERR3275098_971094||full	Siphoviridae
ERR3275100_1030754||full	Siphoviridae
ERR3275108_1349350||full	Siphoviridae
ERR3275108_1498120||full	Siphoviridae
ERR3275111_849131||full	Siphoviridae
ERR3275114_1681535||full	Siphoviridae
ERR3275115_1127406||full	Siphoviridae
ERR3275115_32157||full	Siphoviridae
ERR3275116_277579||full	Siphoviridae
ERR3275121_408891||full	Siphoviridae
ERR3275123_379550||full	Siphoviridae
ERR3275126_2290042||full	Siphoviridae
ERR3275126_967717||full	Siphoviridae
ERR3275129_253817||full	Siphoviridae
ERR3275132_202613||full	Siphoviridae
ERR3275136_203708||full	Siphoviridae
ERR3515514_161796||full	Siphoviridae
ERR3515516_58421||full	Siphoviridae
ERR3525311_124530||full	Siphoviridae
ERR3525315_474876||full	Siphoviridae
ERR3525319_2605988||full	Siphoviridae
ERR3525320_140284||full	Siphoviridae
ERR3525320_750592||full	Siphoviridae
ERR3801463_590226||full	Siphoviridae
ERR4297086_1443279||full	Siphoviridae
ERR4297086_827843||full	Siphoviridae
ERR4297088_1173783||full	Siphoviridae
ERR4297088_376737||full	Siphoviridae
ERR4297088_399651||full	Siphoviridae
ERR4297088_530918||full	Siphoviridae
ERR4297088_682257||full	Siphoviridae
ERR4297088_771937||full	Siphoviridae
ERR4297088_81478||full	Siphoviridae
ERR4297089_258052||full	Siphoviridae
ERR4297089_856395||full	Siphoviridae
ERR4297089_943985||full	Siphoviridae
ERR4297091_1747779||full	Siphoviridae
ERR4297091_421592||full	Siphoviridae
ERR4297092_1205295||full	Siphoviridae
ERR4297093_805925||full	Siphoviridae
ERR4297095_128115||full	Siphoviridae
ERR4297095_1483019||full	Siphoviridae
ERR4297095_1490670||full	Siphoviridae
ERR4297095_1723498||full	Siphoviridae
ERR4297095_671751||full	Siphoviridae
ERR4297095_750735||full	Siphoviridae
ERR4297095_780897||full	Siphoviridae
ERR4297096_127983||full	Siphoviridae
ERR4297096_1509313||full	Siphoviridae
ERR4297096_1778856||full	Siphoviridae
ERR4297096_431541||full	Siphoviridae
ERR4297096_888009||full	Siphoviridae
ERR4297097_535977||full	Siphoviridae
ERR4297098_1132699||full	Siphoviridae
ERR4297099_1011781||full	Siphoviridae
ERR4297099_1623060||full	Siphoviridae
ERR4297099_1646502||full	Siphoviridae
ERR4297099_1758312||full	Siphoviridae
ERR4297099_836801||full	Siphoviridae
ERR4297101_1612395||full	Siphoviridae
ERR4297103_439226||full	Siphoviridae
ERR4297104_1571037||full	Siphoviridae
ERR4297105_1204672||full	Siphoviridae
ERR4297106_754543||full	Siphoviridae
ERR4297107_317080||full	Siphoviridae
ERR4297107_731264||full	Siphoviridae
ERR4297107_749543||full	Siphoviridae
ERR4297108_935342||full	Siphoviridae
ERR4297109_565699||full	Siphoviridae
ERR4297109_753100||full	Siphoviridae
ERR4297109_841309||full	Siphoviridae
ERR833050_27354||full	Siphoviridae
ERR833052_88252||full	Siphoviridae
ERR833214_10726||full	Siphoviridae
FH88573_416104||full	Siphoviridae
G2003042_380560||full	Siphoviridae
HS.02_46103||full	Siphoviridae
HS.02_716670||full	Siphoviridae
HS.03_420174||full	Siphoviridae
HS.03_520698||full	Siphoviridae
HS.03_826634||full	Siphoviridae
SRR10765504_168598||full	Siphoviridae
SRR10765512_26091||full	Siphoviridae
SRR10765519_571088||full	Siphoviridae
SRR10765529_289516||full	Siphoviridae
SRR10912533_117845||full	Siphoviridae
SRR10912533_1541976||full	Siphoviridae
SRR10912533_2283195||full	Siphoviridae
SRR10912533_2729122||full	Siphoviridae
SRR10912533_808970||full	Siphoviridae
SRR10912535_1568873||full	Siphoviridae
SRR10912535_1922441||full	Siphoviridae
SRR10912535_278802||full	Siphoviridae
SRR10912535_953874||full	Siphoviridae
SRR10912535_96846||full	Siphoviridae
SRR10912538_1446295||full	Siphoviridae
SRR10912538_2031731||full	Siphoviridae
SRR10912538_842679||full	Siphoviridae
SRR10912539_1925021||full	Siphoviridae
SRR10912539_2122772||full	Siphoviridae
SRR10912539_420311||full	Siphoviridae
SRR10912539_458467||full	Siphoviridae
SRR10912539_872689||full	Siphoviridae
SRR10912540_160963||full	Siphoviridae
SRR10912540_2517982||full	Siphoviridae
SRR10912541_1036509||full	Siphoviridae
SRR10912541_2281177||full	Siphoviridae
SRR10912541_2492553||full	Siphoviridae
SRR10912541_257140||full	Siphoviridae
SRR10912541_319421||full	Siphoviridae
SRR10912541_515140||full	Siphoviridae
SRR10912541_605209||full	Siphoviridae
SRR10912542_1105034||full	Siphoviridae
SRR10912542_1685913||full	Siphoviridae
SRR10912542_382695||full	Siphoviridae
SRR10912542_484473||full	Siphoviridae
SRR10912542_557315||full	Siphoviridae
SRR11784279_423770||full	Siphoviridae
SRR11784281_1051058||full	Siphoviridae
SRR12021132_573056||full	Siphoviridae
SRR12021132_930861||full	Siphoviridae
SRR12021133_905698||full	Siphoviridae
SRR12021135_781981||full	Siphoviridae
SRR12021137_244263||full	Siphoviridae
SRR12021138_1058640||full	Siphoviridae
SRR12021138_2072688||full	Siphoviridae
SRR12021141_1408321||full	Siphoviridae
SRR12021141_2240934||full	Siphoviridae
SRR12021141_490875||full	Siphoviridae
SRR12021142_356721||full	Siphoviridae
SRR12021142_60686||full	Siphoviridae
SRR12021143_1496608||full	Siphoviridae
SRR12021143_996199||full	Siphoviridae
SRR12021146_1501065||full	Siphoviridae
SRR12021146_2211652||full	Siphoviridae
SRR12021146_411457||full	Siphoviridae
SRR12021146_699093||full	Siphoviridae
SRR12021147_950812||full	Siphoviridae
SRR12021148_1544819||full	Siphoviridae
SRR12021148_2232331||full	Siphoviridae
SRR12021148_466282||full	Siphoviridae
SRR12021148_789373||full	Siphoviridae
SRR12021149_53547||full	Siphoviridae
SRR12021149_88692||full	Siphoviridae
SRR12021152_692672||full	Siphoviridae
SRR12021153_267395||full	Siphoviridae
SRR12021154_2562148||full	Siphoviridae
SRR1206671_1620987||full	Siphoviridae
SRR1206671_3305716||full	Siphoviridae
SRR1222429_2747476||full	Siphoviridae
SRR1222429_3296848||full	Siphoviridae
SRR1222429_59570||full	Siphoviridae
SRR12529074_1444533||full	Siphoviridae
SRR12529074_3911382||full	Siphoviridae
SRR12529074_4043371||full	Siphoviridae
SRR12529075_2996310||full	Siphoviridae
SRR12529076_1064665||full	Siphoviridae
SRR12529077_3712749||full	Siphoviridae
SRR12529078_3836138||full	Siphoviridae
SRR12529078_4246496||full	Siphoviridae
SRR12529099_1120694||full	Siphoviridae
SRR12529099_2990700||full	Siphoviridae
SRR12529100_286436||full	Siphoviridae
SRR12529100_3300597||full	Siphoviridae
SRR12529103_1418755||full	Siphoviridae
SRR12529103_3392236||full	Siphoviridae
SRR12529154_512615||full	Siphoviridae
SRR12529157_89273||full	Siphoviridae
SRR12529211_776722||full	Siphoviridae
SRR12529214_900308||full	Siphoviridae
SRR12529265_2245710||full	Siphoviridae
SRR12529265_889603||full	Siphoviridae
SRR12529266_2470238||full	Siphoviridae
SRR12529267_1352652||full	Siphoviridae
SRR12529269_1452362||full	Siphoviridae
SRR12529269_174482||full	Siphoviridae
SRR12529269_1991932||full	Siphoviridae
SRR12529321_714128||full	Siphoviridae
SRR12529322_427608||full	Siphoviridae
SRR12529379_776775||full	Siphoviridae
SRR1267595_752658||full	Siphoviridae
SRR4435570_120156||full	Siphoviridae
SRR4435578_96288||full	Siphoviridae
SRR4435581_172060||full	Siphoviridae
SRR4435584_244185||full	Siphoviridae
SRR6197819_73347||full	Siphoviridae
SRR6197824_116082||full	Siphoviridae
SRR7907944_174095||full	Siphoviridae
SRR8387714_838507||full	Siphoviridae
SRR8387714_932768||full	Siphoviridae
SRR8387715_443787||full	Siphoviridae
SRR8387715_58019||full	Siphoviridae
SRR8387715_909015||full	Siphoviridae
SRR8387716_896142||full	Siphoviridae
SRR8387717_352184||full	Siphoviridae
SRR8387718_293319||full	Siphoviridae
SRR8387719_1324243||full	Siphoviridae
SRR8397893_243700||full	Siphoviridae
SRR8397894_37321||full	Siphoviridae
SRR8397907_114053||full	Siphoviridae
SRR8397910_288389||full	Siphoviridae
SRR8397919_149820||full	Siphoviridae
SRR8397925_7928||full	Siphoviridae
SRR8698737_507273||full	Siphoviridae
SRR873595_1063095||full	Siphoviridae
SRR873596_1272566||full	Siphoviridae
SRR873597_2788783||full	Siphoviridae
SRR873597_2921260||full	Siphoviridae
SRR873597_341180||full	Siphoviridae
SRR873599_2117240||full	Siphoviridae
SRR873602_1000917||full	Siphoviridae
SRR873602_128979||full	Siphoviridae
SRR873602_2271774||full	Siphoviridae
SRR873602_2321317||full	Siphoviridae
SRR873602_2637189||full	Siphoviridae
SRR873603_2993025||full	Siphoviridae
SRR873603_440015||full	Siphoviridae
SRR873603_913492||full	Siphoviridae
SRR873604_2983982||full	Siphoviridae
SRR873604_3084268||full	Siphoviridae
SRR873604_3943352||full	Siphoviridae
SRR873605_1218521||full	Siphoviridae
SRR873605_3796434||full	Siphoviridae
SRR873607_3193256||full	Siphoviridae
SRR873608_3321911||full	Siphoviridae
SRR873609_2599713||full	Siphoviridae
SRR873610_102484||full	Siphoviridae
SRR873610_2729819||full	Siphoviridae
SRR9006655_1516511||full	Siphoviridae
SRR9006729_1872949||full	Siphoviridae
SRR9006729_2646157||full	Siphoviridae
SRR9006729_3244919||full	Siphoviridae
SRR9006729_457285||full	Siphoviridae
SRR9006730_2805622||full	Siphoviridae
SRR9006804_4502789||full	Siphoviridae
SRR9006805_3830344||full	Siphoviridae
SRR9006805_4957194||full	Siphoviridae
SRR948088_6002||full	Siphoviridae
SRR948091_215478||full	Siphoviridae
SRR9651415_471668||full	Siphoviridae
SRR9651415_55214||full	Siphoviridae
SRR9651415_679692||full	Siphoviridae
TS.01_257741||full	Siphoviridae
TS.01_815259||full	Siphoviridae
TS.01_897566||full	Siphoviridae
TS.02_619588||full	Siphoviridae
Yak.AD02_1432794||full	Siphoviridae
Yak.AD02_204877||full	Siphoviridae
Yak.AD03_1889323||full	Siphoviridae
Yak.MQ01_342753||full	Siphoviridae
Yak.MQ03_928199||full	Siphoviridae
ERR3201408_457143||full	Siphoviridae
ERR3201418_658403||full	Siphoviridae
ERR3211472_992618||full	Siphoviridae
ERR3220201_561385||full	Siphoviridae
ERR3220219_1046527||full	Siphoviridae
ERR3224592_827320||full_1	Siphoviridae
ERR3224608_642136||full	Siphoviridae
ERR3275104_320411||full	Siphoviridae
ERR3525309_84089||full	Siphoviridae
ERR4297103_227652||full	Siphoviridae
ERR4297105_677221||full	Siphoviridae
SRR12021133_1212996||full	Siphoviridae
SRR12021142_747479||full	Siphoviridae
SRR12021155_603420||full	Siphoviridae
SRR12529266_79906||full	Siphoviridae
SRR12529324_70467||full	Siphoviridae
SRR12529325_141958||full	Siphoviridae
SRR4435578_275267||full	Siphoviridae
SRR873605_1130427||full	Siphoviridae
ERR3220222_164940||full	Siphoviridae
ERR3275101_1432986||full	Siphoviridae
ERR4297098_1558276||full	Myoviridae
SRR12021146_1531424||full_1	Myoviridae
SRR12529102_2528351||full	Myoviridae
ERR3224582_119253||full	Podoviridae
SRR8397920_102216||full	Podoviridae
ERR3201412_210356||full_1	Myoviridae
SRR12529157_478081||full	Myoviridae
SRR8404214_113355||full	Myoviridae
SRR873605_4473863||full	Myoviridae
SRR12529376_73168||full	Siphoviridae
ERR1278074_269894||full	Myoviridae
ERR1278074_448318||full	Myoviridae
ERR2027899_229906||full_1	Myoviridae
ERR3201377_284966||full	Myoviridae
ERR3211462_367297||full	Myoviridae
ERR3211478_383410||full	Myoviridae
ERR3224573_845532||full	Myoviridae
ERR3224578_1176622||full	Myoviridae
ERR3224611_782031||full	Myoviridae
ERR3275096_1622485||full	Myoviridae
ERR3275097_474840||full	Myoviridae
ERR3275107_1171381||full	Myoviridae
ERR3275115_992260||full	Myoviridae
ERR3275121_14665||full	Myoviridae
ERR4297095_1244265||full	Myoviridae
ERR4297100_627493||full	Myoviridae
ERR4297105_944125||full	Myoviridae
SRR11784296_476572||full	Myoviridae
SRR12021148_1299416||full	Myoviridae
SRR1206671_4405478||full	Myoviridae
SRR12529076_585375||full	Myoviridae
SRR12529325_67822||full	Myoviridae
SRR12529379_1065815||full	Myoviridae
SRR12529381_1358790||full	Myoviridae
SRR8387714_954670||full	Myoviridae
SRR8387715_563633||full	Myoviridae
SRR8387720_161388||full	Myoviridae
SRR8397887_70371||full_1	Myoviridae
SRR873595_1938200||full	Myoviridae
SRR873596_870298||full	Myoviridae
SRR873598_2510401||full	Myoviridae
SRR873608_2184008||full	Myoviridae
ERR3201393_730732||full	Myoviridae
ERR3201404_515875||full	Myoviridae
ERR3220186_502235||full	Myoviridae
ERR3220216_581637||full	Myoviridae
ERR4297100_1364229||full	Myoviridae
SRR12021138_2170144||full	Myoviridae
SRR12529265_303818||full	Myoviridae
SRR12529266_1527279||full	Myoviridae
SRR12529267_573775||full_1	Myoviridae
SRR12529268_41400||full	Myoviridae
SRR12529323_499200||full	Myoviridae
SRR12529324_412379||full	Myoviridae
SRR12529380_1106749||full	Myoviridae
SRR12529380_392294||full_1	Myoviridae
SRR12529381_314473||full	Myoviridae
SRR8387718_989309||full	Myoviridae
SRR873602_1761508||full	Myoviridae
SRR873610_1108222||full	Myoviridae
Yak.AD03_605033||full	Myoviridae
ERR3201403_182219||full	Siphoviridae
ERR3201405_1516546||full	Siphoviridae
ERR3201405_487225||full_1	Siphoviridae
ERR3201409_103533||full	Siphoviridae
ERR3201410_585287||full	Siphoviridae
ERR3211455_19072||full	Siphoviridae
ERR3220178_1742616||full	Siphoviridae
ERR3220185_990218||full	Siphoviridae
ERR3220197_268097||full	Siphoviridae
ERR3220214_2087281||full	Siphoviridae
ERR3220217_754492||full	Siphoviridae
ERR3224571_547250||full	Siphoviridae
ERR3224573_1539290||full	Siphoviridae
ERR3224602_692493||full	Siphoviridae
ERR3224614_1084535||full	Siphoviridae
ERR3275097_86081||full	Siphoviridae
ERR3515518_79458||full	Siphoviridae
ERR3525318_1378948||full	Siphoviridae
ERR4297096_1662194||full	Siphoviridae
SRR10912539_936322||full	Siphoviridae
SRR12021137_186087||full	Siphoviridae
SRR12021143_227055||full	Siphoviridae
SRR12021143_539023||full	Siphoviridae
SRR12021147_1580852||full	Siphoviridae
SRR12021151_641341||full	Siphoviridae
SRR12021153_366392||full	Siphoviridae
SRR1206671_3801224||full	Siphoviridae
SRR12529076_1489460||full	Siphoviridae
SRR12529077_2223579||full_1	Siphoviridae
SRR12529158_664170||full	Siphoviridae
SRR12529268_2248153||full	Siphoviridae
SRR4435559_379783||full	Siphoviridae
SRR4435561_155900||full	Siphoviridae
SRR8387719_338778||full	Siphoviridae
SRR873599_436734||full	Siphoviridae
SRR948088_210716||full	Siphoviridae
Yak.MQ03_1051536||full	Siphoviridae
ERR3201401_567012||full	Siphoviridae
ERR3201411_220680||full	Siphoviridae
ERR3201412_413810||full	Siphoviridae
ERR3211445_1615756||full	Siphoviridae
ERR3211480_348379||full	Siphoviridae
ERR3220182_15872||full	Siphoviridae
ERR3220200_1909710||full	Siphoviridae
ERR3220204_568410||full	Siphoviridae
ERR3224582_256131||full	Siphoviridae
ERR3224599_784120||full	Siphoviridae
ERR3275104_1136045||full	Siphoviridae
ERR3275109_249917||full	Siphoviridae
ERR3275111_148300||full	Siphoviridae
ERR3515534_158843||full	Siphoviridae
ERR3525314_825430||full	Siphoviridae
ERR4297089_763160||full	Siphoviridae
ERR4297103_345980||full	Siphoviridae
ERR4297103_580456||full	Siphoviridae
SRR11784290_1367378||full	Siphoviridae
SRR12021151_259279||full	Siphoviridae
SRR12529212_1435359||full_1	Siphoviridae
SRR12529268_2236560||full	Siphoviridae
SRR12529324_689125||full	Siphoviridae
SRR873599_1244708||full	Siphoviridae
SRR873600_61735||full	Siphoviridae
SRR873602_1071397||full	Siphoviridae
SRR873602_2244357||full	Siphoviridae
SRR873605_547088||full	Siphoviridae
ERR1278103_96463||full	Siphoviridae
ERR2027892_484982||full	Siphoviridae
ERR3201391_971665||full	Siphoviridae
ERR3201393_107473||full	Siphoviridae
ERR3201393_752565||full	Siphoviridae
ERR3201399_404872||full	Siphoviridae
ERR3201409_139191||full	Siphoviridae
ERR3201416_723327||full	Siphoviridae
ERR3211460_665951||full	Siphoviridae
ERR3220216_153169||full	Siphoviridae
ERR3220225_97378||full	Siphoviridae
ERR3224567_1846698||full	Siphoviridae
ERR3224573_572774||full	Siphoviridae
ERR3224601_625372||full	Siphoviridae
ERR3224607_631291||full	Siphoviridae
ERR3224609_2148865||full	Siphoviridae
ERR3224611_619876||full	Siphoviridae
ERR3275093_1579689||full	Siphoviridae
ERR3275093_242496||full	Siphoviridae
ERR3275095_1276978||full	Siphoviridae
ERR3275095_1752985||full	Siphoviridae
ERR3275101_349517||full	Siphoviridae
ERR3275101_435489||full	Siphoviridae
ERR3275107_1357553||full	Siphoviridae
ERR3275108_1291237||full	Siphoviridae
ERR3275115_1239069||full	Siphoviridae
ERR3275116_2185732||full	Siphoviridae
ERR3275122_1655654||full	Siphoviridae
ERR3275122_855190||full	Siphoviridae
ERR3275128_1244748||full	Siphoviridae
ERR3275135_168979||full_1	Siphoviridae
ERR3515512_229406||full	Siphoviridae
ERR3515523_60711||full	Siphoviridae
ERR3515529_73484||full	Siphoviridae
ERR4297095_920928||full	Siphoviridae
ERR4297100_947353||full	Siphoviridae
ERR4297105_1171703||full	Siphoviridae
ERR4297108_868153||full	Siphoviridae
FH88510_202351||full	Siphoviridae
SRR10912533_1064941||full	Siphoviridae
SRR10912538_2110350||full	Siphoviridae
SRR10912540_1368358||full	Siphoviridae
SRR10912540_826578||full	Siphoviridae
SRR10912542_791867||full	Siphoviridae
SRR11784294_902000||full	Siphoviridae
SRR12021132_85429||full	Siphoviridae
SRR12021136_1114254||full	Siphoviridae
SRR12021145_1101604||full	Siphoviridae
SRR12021147_88962||full	Siphoviridae
SRR12021149_613837||full	Siphoviridae
SRR12021150_2008709||full	Siphoviridae
SRR12021150_2362393||full	Siphoviridae
SRR12021155_746275||full	Siphoviridae
SRR1206671_2583022||full	Siphoviridae
SRR1222431_701056||full	Siphoviridae
SRR12529155_65426||full	Siphoviridae
SRR12529267_298763||full	Siphoviridae
SRR12529321_411301||full	Siphoviridae
SRR12529377_665034||full_1	Siphoviridae
SRR1267595_122418||full	Siphoviridae
SRR4435557_64247||full	Siphoviridae
SRR6261389_149860||full	Siphoviridae
SRR8387716_484157||full	Siphoviridae
SRR8387716_812803||full	Siphoviridae
SRR8387717_410247||full	Siphoviridae
SRR8397890_198198||full	Siphoviridae
SRR873595_1308075||full	Siphoviridae
SRR873595_1560163||full	Siphoviridae
SRR873597_1349313||full	Siphoviridae
SRR873598_1092847||full	Siphoviridae
SRR873598_1486518||full	Siphoviridae
SRR873601_156918||full	Siphoviridae
SRR873601_234210||full	Siphoviridae
SRR873601_2913578||full_1	Siphoviridae
SRR873601_326764||full	Siphoviridae
SRR873601_623537||full	Siphoviridae
SRR873602_1684728||full	Siphoviridae
SRR873602_1997055||full	Siphoviridae
SRR873602_2300541||full	Siphoviridae
SRR873603_2034158||full	Siphoviridae
SRR873604_4132361||full	Siphoviridae
SRR873604_443437||full	Siphoviridae
SRR873606_1802055||full	Siphoviridae
SRR873606_266366||full	Siphoviridae
SRR873608_1681729||full	Siphoviridae
SRR873609_272795||full	Siphoviridae
TS.01_404949||full	Siphoviridae
ERR3275101_1448697||full_1	Myoviridae
SRR12529156_33253||full	Myoviridae
ERR4297100_75758||full	Myoviridae
SRR12529323_58869||full	Myoviridae
ERR3224607_984221||full	Myoviridae
ERR3275109_664878||full	Myoviridae
ERR4297104_727148||full	Myoviridae
ERR4297107_1329484||full	Myoviridae
SRR12529268_1304874||full	Myoviridae
SRR12529325_117960||full	Myoviridae
SRR12529379_977173||full	Myoviridae
SRR8387718_23235||full	Myoviridae
SRR873610_3595678||full	Myoviridae
ERR2027895_259280||full	Myoviridae
ERR2027930_843420||full	Myoviridae
ERR3201377_842358||full	Myoviridae
ERR3211482_180034||full_1	Myoviridae
ERR3224574_666157||full	Myoviridae
ERR3275099_203466||full	Myoviridae
ERR3525309_33916||full	Myoviridae
ERR3525320_848241||full	Myoviridae
ERR4297107_244788||full	Myoviridae
SRR12021149_683922||full	Myoviridae
SRR1222431_3333864||full	Myoviridae
SRR12444896_772854||full	Myoviridae
SRR12529099_341680||full	Myoviridae
SRR12529156_396815||full	Myoviridae
SRR12529268_2134559||full	Myoviridae
SRR12529321_394634||full	Myoviridae
SRR12529381_43303||full_1	Myoviridae
SRR4435554_36519||full	Myoviridae
SRR4435555_160088||full	Myoviridae
SRR4435576_193453||full	Myoviridae
SRR4435576_331026||full	Myoviridae
SRR7907951_530319||full	Myoviridae
SRR7907956_512183||full	Myoviridae
SRR8387716_529586||full	Myoviridae
SRR8387717_173535||full	Myoviridae
SRR873603_320015||full	Myoviridae
SRR9006730_2608367||full	Myoviridae
ERR1278103_303753||full	Siphoviridae
ERR2027896_115481||full	Siphoviridae
ERR3201375_469460||full	Siphoviridae
ERR3201377_173065||full	Siphoviridae
ERR3201390_404071||full	Siphoviridae
ERR3201393_711681||full	Siphoviridae
ERR3201417_127853||full	Siphoviridae
ERR3211475_76412||full	Siphoviridae
ERR3211479_647396||full	Siphoviridae
ERR3220180_1852700||full	Siphoviridae
ERR3220182_2039526||full	Siphoviridae
ERR3220217_552077||full	Siphoviridae
ERR3220219_1592320||full	Siphoviridae
ERR3275093_139339||full	Siphoviridae
ERR3275103_1598338||full	Siphoviridae
ERR3275106_1015071||full	Siphoviridae
ERR3275106_2831381||full	Siphoviridae
ERR3275107_1051726||full	Siphoviridae
ERR3275116_1089617||full	Siphoviridae
ERR3275134_1360702||full	Siphoviridae
ERR4297092_102116||full	Siphoviridae
ERR4297093_1696635||full	Siphoviridae
ERR4297093_1704263||full	Siphoviridae
ERR4297095_549562||full	Siphoviridae
ERR4297095_814689||full	Siphoviridae
ERR4297099_1663411||full	Siphoviridae
ERR4297099_582707||full	Siphoviridae
ERR4297102_343386||full	Siphoviridae
ERR4297103_840691||full	Siphoviridae
ERR4297108_61342||full	Siphoviridae
SRR10912533_1286119||full	Siphoviridae
SRR10912533_2348853||full	Siphoviridae
SRR10912534_1903302||full	Siphoviridae
SRR10912537_920844||full	Siphoviridae
SRR10912539_2553801||full	Siphoviridae
SRR10912541_1823737||full	Siphoviridae
SRR11784291_735250||full	Siphoviridae
SRR12021135_1514878||full	Siphoviridae
SRR12021139_1523840||full	Siphoviridae
SRR12021140_837522||full	Siphoviridae
SRR12021142_15073||full	Siphoviridae
SRR12021145_249711||full	Siphoviridae
SRR1222431_2447456||full	Siphoviridae
SRR12529075_1897940||full	Siphoviridae
SRR12529101_1005501||full	Siphoviridae
SRR12529157_701443||full	Siphoviridae
SRR12529321_816807||full	Siphoviridae
SRR4435572_222693||full	Siphoviridae
SRR8387715_213266||full	Siphoviridae
SRR8397914_81852||full	Siphoviridae
SRR873598_2390820||full	Siphoviridae
SRR873601_520654||full_1	Siphoviridae
SRR873608_3924441||full	Siphoviridae
SRR9006655_3264716||full	Siphoviridae
Yak.MQ02_1145188||full	Siphoviridae
ERR2027889_1282466||full	Myoviridae
ERR4297099_509788||full	Myoviridae
ERR4297101_237526||full	Myoviridae
SRR11784283_383592||full	Myoviridae
SRR12021142_518786||full	Myoviridae
SRR8387715_156259||full	Myoviridae
ERR3220199_936830||full	Podoviridae
ERR3275093_208675||full	Podoviridae
ERR3275129_2338905||full_1	Podoviridae
ERR4297088_1257462||full	Podoviridae
ERR4297095_1306090||full	Podoviridae
ERR4297095_995562||full	Podoviridae
SRR12021146_1258323||full	Podoviridae
SRR7907954_471989||full	Podoviridae
SRR9006654_3595245||full	Podoviridae
SRR9006730_4142318||full	Podoviridae
ERR4297097_494215||full	Myoviridae
SRR8397915_5184||full	Myoviridae
ERR3275098_370074||full	Unassigned
ERR1278104_229866||full	Podoviridae
ERR2027920_581739||full	Podoviridae
ERR3201376_207343||full	Podoviridae
ERR3201410_1360938||full	Podoviridae
ERR3211460_68039||full	Podoviridae
ERR3211475_260927||full	Podoviridae
ERR3220183_550051||full	Podoviridae
ERR3220193_965779||full	Podoviridae
ERR3220196_117749||full	Podoviridae
ERR3220224_148026||full	Podoviridae
ERR3224588_1388207||full	Podoviridae
ERR3224600_1860343||full	Podoviridae
ERR3275110_436317||full	Podoviridae
ERR3275120_131801||full	Podoviridae
FL88606_20208||full	Podoviridae
HS.02_414846||full	Podoviridae
SRR12529157_110883||full	Podoviridae
SRR12529265_2691906||full	Podoviridae
SRR12529322_34128||full	Podoviridae
SRR12529323_244785||full	Podoviridae
SRR4435572_206252||full	Podoviridae
SRR8387720_1219526||full	Podoviridae
SRR8397910_35349||full	Podoviridae
SRR873609_3959113||full	Podoviridae
ERR1278103_170229||full	Siphoviridae
ERR1278103_589375||full	Siphoviridae
ERR2027892_105738||full	Siphoviridae
ERR2027893_708794||full	Siphoviridae
ERR2027894_525839||full	Siphoviridae
ERR2027896_48546||full	Siphoviridae
ERR2027906_129963||full	Siphoviridae
ERR2027920_847315||full	Siphoviridae
ERR2027920_89620||full	Siphoviridae
ERR3201376_841616||full	Siphoviridae
ERR3201393_1285647||full	Siphoviridae
ERR3201393_1436344||full	Siphoviridae
ERR3201397_135918||full	Siphoviridae
ERR3201399_1070050||full	Siphoviridae
ERR3201400_269037||full	Siphoviridae
ERR3201400_853400||full	Siphoviridae
ERR3201401_25482||full	Siphoviridae
ERR3201407_851301||full	Siphoviridae
ERR3201417_39492||full	Siphoviridae
ERR3201418_2299581||full	Siphoviridae
ERR3211442_285930||full	Siphoviridae
ERR3211452_329946||full	Siphoviridae
ERR3211455_441708||full	Siphoviridae
ERR3220181_169997||full	Siphoviridae
ERR3220182_1705951||full	Siphoviridae
ERR3220184_128674||full	Siphoviridae
ERR3220208_1851198||full	Siphoviridae
ERR3220208_2159481||full	Siphoviridae
ERR3220208_709975||full	Siphoviridae
ERR3220216_1176782||full	Siphoviridae
ERR3220224_1281651||full	Siphoviridae
ERR3224569_1228||full	Siphoviridae
ERR3224573_48821||full	Siphoviridae
ERR3224579_552568||full	Siphoviridae
ERR3224586_331049||full	Siphoviridae
ERR3224590_633297||full	Siphoviridae
ERR3224604_970099||full	Siphoviridae
ERR3224607_1259205||full	Siphoviridae
ERR3224607_644909||full	Siphoviridae
ERR3224609_1607987||full	Siphoviridae
ERR3224611_610771||full	Siphoviridae
ERR3275091_1329484||full	Siphoviridae
ERR3275093_1276474||full	Siphoviridae
ERR3275095_106045||full_1	Siphoviridae
ERR3275095_2335318||full	Siphoviridae
ERR3275096_3321170||full	Siphoviridae
ERR3275104_1250659||full	Siphoviridae
ERR3275105_907102||full	Siphoviridae
ERR3275106_2715966||full	Siphoviridae
ERR3275106_2881247||full	Siphoviridae
ERR3275111_1002897||full	Siphoviridae
ERR3275111_794614||full	Siphoviridae
ERR3275115_1444382||full	Siphoviridae
ERR3275115_455264||full	Siphoviridae
ERR3275116_2118662||full	Siphoviridae
ERR3275118_149677||full	Siphoviridae
ERR3275124_457483||full	Siphoviridae
ERR3275127_2314164||full	Siphoviridae
ERR3275128_1056727||full	Siphoviridae
ERR3275131_291088||full	Siphoviridae
ERR3275132_95232||full	Siphoviridae
ERR3275135_544998||full	Siphoviridae
ERR3275138_91160||full_1	Siphoviridae
ERR3275138_971902||full	Siphoviridae
ERR3515508_691150||full	Siphoviridae
ERR3515513_154310||full	Siphoviridae
ERR3515514_571531||full	Siphoviridae
ERR3515515_410767||full	Siphoviridae
ERR3515520_38569||full	Siphoviridae
ERR3515524_14906||full	Siphoviridae
ERR3515529_61375||full	Siphoviridae
ERR3525309_97717||full	Siphoviridae
ERR3525310_301119||full	Siphoviridae
ERR3525310_521125||full	Siphoviridae
ERR3525313_399196||full	Siphoviridae
ERR3525314_1206929||full	Siphoviridae
ERR3525316_1354296||full	Siphoviridae
ERR3801460_255598||full	Siphoviridae
ERR4297088_198772||full	Siphoviridae
ERR4297088_52558||full	Siphoviridae
ERR4297089_411182||full	Siphoviridae
ERR4297090_382068||full	Siphoviridae
ERR4297091_679874||full	Siphoviridae
ERR4297095_1067488||full	Siphoviridae
ERR4297095_239415||full	Siphoviridae
ERR4297095_266827||full_1	Siphoviridae
ERR4297095_445907||full	Siphoviridae
ERR4297095_480224||full	Siphoviridae
ERR4297096_1186442||full	Siphoviridae
ERR4297096_1442806||full	Siphoviridae
ERR4297096_622810||full	Siphoviridae
ERR4297098_1330033||full	Siphoviridae
ERR4297098_497496||full	Siphoviridae
ERR4297099_1083911||full	Siphoviridae
ERR4297099_1598542||full	Siphoviridae
ERR4297101_193337||full	Siphoviridae
ERR4297102_438010||full	Siphoviridae
ERR4297103_159219||full	Siphoviridae
ERR4297103_643652||full	Siphoviridae
ERR4297104_59892||full	Siphoviridae
ERR4297105_1351146||full	Siphoviridae
ERR4297105_1809352||full	Siphoviridae
ERR4297106_1109736||full	Siphoviridae
ERR4297107_1317499||full	Siphoviridae
ERR4297107_1380323||full	Siphoviridae
ERR4297107_1516600||full	Siphoviridae
ERR4297107_1687728||full	Siphoviridae
ERR4297107_303480||full	Siphoviridae
ERR4297107_503878||full	Siphoviridae
ERR4297107_71713||full	Siphoviridae
ERR4297108_120099||full	Siphoviridae
ERR4297108_943072||full	Siphoviridae
ERR833049_162638||full	Siphoviridae
ERR833051_356905||full	Siphoviridae
ERR983266_234890||full	Siphoviridae
FH88573_683847||full	Siphoviridae
G2003042_416466||full	Siphoviridae
G2003042_569407||full	Siphoviridae
GSG3_38411||full	Siphoviridae
HS.01_110555||full	Siphoviridae
HS.02_193591||full	Siphoviridae
HS.02_420386||full	Siphoviridae
HS.02_493155||full	Siphoviridae
HS.02_824725||full	Siphoviridae
HS.02_866110||full	Siphoviridae
HS.03_241836||full	Siphoviridae
HS.03_446683||full	Siphoviridae
HS.03_531688||full	Siphoviridae
HS.03_665450||full	Siphoviridae
HS.03_760628||full	Siphoviridae
HS.03_852479||full	Siphoviridae
SRR10765506_88964||full	Siphoviridae
SRR10765520_315579||full	Siphoviridae
SRR10912533_2674698||full	Siphoviridae
SRR10912533_2738253||full	Siphoviridae
SRR10912533_606494||full	Siphoviridae
SRR10912535_2004245||full	Siphoviridae
SRR10912535_2239274||full	Siphoviridae
SRR10912535_779377||full	Siphoviridae
SRR10912536_2650228||full	Siphoviridae
SRR10912538_1152793||full	Siphoviridae
SRR10912538_1393579||full	Siphoviridae
SRR10912538_224531||full	Siphoviridae
SRR10912538_2873472||full	Siphoviridae
SRR10912538_554090||full	Siphoviridae
SRR10912539_1300113||full	Siphoviridae
SRR10912539_1563397||full	Siphoviridae
SRR10912539_1716924||full	Siphoviridae
SRR10912539_2304576||full	Siphoviridae
SRR10912539_429100||full	Siphoviridae
SRR10912539_462585||full	Siphoviridae
SRR10912539_762065||full	Siphoviridae
SRR10912539_98775||full	Siphoviridae
SRR10912540_208920||full	Siphoviridae
SRR10912540_2536552||full	Siphoviridae
SRR10912540_597507||full	Siphoviridae
SRR10912541_1315201||full	Siphoviridae
SRR10912541_1947107||full	Siphoviridae
SRR10912541_2098428||full	Siphoviridae
SRR10912541_2518610||full	Siphoviridae
SRR10912541_394077||full	Siphoviridae
SRR10912541_972835||full	Siphoviridae
SRR10912542_1593585||full	Siphoviridae
SRR10912542_580474||full	Siphoviridae
SRR11485371_174024||full	Siphoviridae
SRR11585830_179039||full	Siphoviridae
SRR11784283_1831118||full	Siphoviridae
SRR11784283_28434||full	Siphoviridae
SRR11784285_928464||full	Siphoviridae
SRR11784289_643008||full	Siphoviridae
SRR11784289_719015||full	Siphoviridae
SRR11784291_340244||full	Siphoviridae
SRR11784293_1056022||full	Siphoviridae
SRR11784293_2029433||full	Siphoviridae
SRR12021133_1992444||full	Siphoviridae
SRR12021134_1094378||full	Siphoviridae
SRR12021134_1602047||full	Siphoviridae
SRR12021134_2087111||full	Siphoviridae
SRR12021136_527911||full	Siphoviridae
SRR12021137_105369||full	Siphoviridae
SRR12021137_147946||full	Siphoviridae
SRR12021140_105117||full	Siphoviridae
SRR12021140_946606||full	Siphoviridae
SRR12021140_986673||full	Siphoviridae
SRR12021143_2105200||full	Siphoviridae
SRR12021146_1460118||full	Siphoviridae
SRR12021147_1130021||full	Siphoviridae
SRR12021147_606927||full	Siphoviridae
SRR12021148_1969050||full	Siphoviridae
SRR12021148_440846||full	Siphoviridae
SRR12021149_101077||full	Siphoviridae
SRR12021149_141639||full	Siphoviridae
SRR12021150_656583||full	Siphoviridae
SRR12021152_1841410||full	Siphoviridae
SRR12021153_1049669||full	Siphoviridae
SRR12021153_1244081||full	Siphoviridae
SRR12021153_1560862||full	Siphoviridae
SRR12021153_188092||full	Siphoviridae
SRR12021154_2181904||full	Siphoviridae
SRR12021154_2303089||full	Siphoviridae
SRR12021155_1897954||full	Siphoviridae
SRR12021155_1919790||full	Siphoviridae
SRR12021155_320077||full	Siphoviridae
SRR12021155_40665||full	Siphoviridae
SRR1206671_1928186||full	Siphoviridae
SRR1206671_4220218||full	Siphoviridae
SRR1222429_3237743||full	Siphoviridae
SRR12444896_557911||full	Siphoviridae
SRR12529074_3635085||full	Siphoviridae
SRR12529075_14294||full	Siphoviridae
SRR12529075_4286447||full	Siphoviridae
SRR12529075_692288||full	Siphoviridae
SRR12529077_1110623||full	Siphoviridae
SRR12529079_3178606||full	Siphoviridae
SRR12529099_2074926||full	Siphoviridae
SRR12529099_233884||full	Siphoviridae
SRR12529099_2997641||full	Siphoviridae
SRR12529100_1065377||full	Siphoviridae
SRR12529100_3810590||full	Siphoviridae
SRR12529100_668474||full	Siphoviridae
SRR12529102_1521233||full	Siphoviridae
SRR12529102_1685560||full	Siphoviridae
SRR12529102_1884957||full	Siphoviridae
SRR12529154_37269||full	Siphoviridae
SRR12529155_195888||full	Siphoviridae
SRR12529157_520983||full	Siphoviridae
SRR12529158_522069||full	Siphoviridae
SRR12529158_666369||full	Siphoviridae
SRR12529211_449305||full	Siphoviridae
SRR12529211_494437||full	Siphoviridae
SRR12529212_571873||full	Siphoviridae
SRR12529214_1018917||full	Siphoviridae
SRR12529214_1244706||full	Siphoviridae
SRR12529214_1917314||full	Siphoviridae
SRR12529268_1309758||full	Siphoviridae
SRR12529268_740518||full	Siphoviridae
SRR12529321_717857||full	Siphoviridae
SRR12529322_37390||full	Siphoviridae
SRR12529323_275941||full	Siphoviridae
SRR12529323_464615||full	Siphoviridae
SRR12529324_153006||full	Siphoviridae
SRR12529324_717520||full	Siphoviridae
SRR12529379_634918||full	Siphoviridae
SRR1267595_1124654||full	Siphoviridae
SRR1267595_2329789||full	Siphoviridae
SRR4435554_332331||full	Siphoviridae
SRR4435555_164518||full	Siphoviridae
SRR4435556_350717||full	Siphoviridae
SRR4435561_132430||full	Siphoviridae
SRR4435576_127782||full	Siphoviridae
SRR4435581_208272||full	Siphoviridae
SRR4435581_221820||full	Siphoviridae
SRR4435581_66174||full	Siphoviridae
SRR4435582_473558||full	Siphoviridae
SRR6197825_252421||full	Siphoviridae
SRR7907954_104184||full	Siphoviridae
SRR8387714_366039||full	Siphoviridae
SRR8387714_390450||full	Siphoviridae
SRR8387714_716454||full	Siphoviridae
SRR8387715_415576||full	Siphoviridae
SRR8387715_687142||full	Siphoviridae
SRR8387715_910420||full	Siphoviridae
SRR8387716_1031405||full	Siphoviridae
SRR8387716_1127653||full	Siphoviridae
SRR8387716_266145||full	Siphoviridae
SRR8387717_1037778||full	Siphoviridae
SRR8387717_1095175||full	Siphoviridae
SRR8387717_795938||full	Siphoviridae
SRR8387718_148693||full	Siphoviridae
SRR8387718_364235||full	Siphoviridae
SRR8387718_605395||full	Siphoviridae
SRR8387719_491853||full	Siphoviridae
SRR8387719_888970||full	Siphoviridae
SRR8387720_987049||full	Siphoviridae
SRR8387721_400929||full	Siphoviridae
SRR8397904_327662||full	Siphoviridae
SRR8397919_165936||full	Siphoviridae
SRR8591577_569757||full	Siphoviridae
SRR8703775_521932||full	Siphoviridae
SRR873596_2322224||full	Siphoviridae
SRR873597_2204953||full	Siphoviridae
SRR873598_1511457||full	Siphoviridae
SRR873598_1954865||full	Siphoviridae
SRR873598_2129059||full	Siphoviridae
SRR873598_2255824||full	Siphoviridae
SRR873598_2268359||full	Siphoviridae
SRR873598_2592580||full	Siphoviridae
SRR873599_63482||full	Siphoviridae
SRR873601_2317020||full	Siphoviridae
SRR873601_2566290||full	Siphoviridae
SRR873601_388480||full	Siphoviridae
SRR873602_1059983||full	Siphoviridae
SRR873602_1445514||full	Siphoviridae
SRR873602_1932575||full	Siphoviridae
SRR873602_2816039||full	Siphoviridae
SRR873602_2822249||full	Siphoviridae
SRR873602_916081||full	Siphoviridae
SRR873602_983686||full	Siphoviridae
SRR873603_1733088||full	Siphoviridae
SRR873603_2863693||full	Siphoviridae
SRR873603_2955727||full	Siphoviridae
SRR873604_3230416||full	Siphoviridae
SRR873605_4418463||full	Siphoviridae
SRR873605_4644440||full	Siphoviridae
SRR873605_839762||full	Siphoviridae
SRR873606_523724||full	Siphoviridae
SRR873606_816531||full	Siphoviridae
SRR873609_3003366||full	Siphoviridae
SRR873609_3794773||full	Siphoviridae
SRR873610_1757387||full	Siphoviridae
SRR873610_2057117||full	Siphoviridae
SRR873610_3233571||full	Siphoviridae
SRR873610_393384||full	Siphoviridae
SRR873610_758428||full	Siphoviridae
SRR9006654_2154637||full	Siphoviridae
SRR9006654_840365||full	Siphoviridae
SRR9006655_3273362||full	Siphoviridae
SRR9006729_423301||full	Siphoviridae
SRR9006730_4501589||full	Siphoviridae
SRR9006805_2928752||full	Siphoviridae
SRR9006805_748120||full	Siphoviridae
SRR948091_387926||full	Siphoviridae
SRR948125_66082||full	Siphoviridae
SRR9651407_447664||full	Siphoviridae
SRR9651409_95034||full	Siphoviridae
TS.01_639831||full	Siphoviridae
TS.01_901572||full	Siphoviridae
Yak.DX01_679563||full	Siphoviridae
Yak.DX01_922303||full	Siphoviridae
Yak.DX02_164775||full	Siphoviridae
Yak.DX02_1721554||full	Siphoviridae
Yak.DX02_214048||full	Siphoviridae
Yak.MQ01_2043770||full	Siphoviridae
Yak.MQ02_1052316||full	Siphoviridae
Yak.MQ02_736915||full	Siphoviridae
[truncated: 395,194+ more rows]

## Sheet: genus_assignment
Suppl. Table 2. Family- and genus-level assignment of the rumen viruses
votu	order	family	genus		family	genus	genus count
SRR9006729_2620360||full	Caudovirales	Siphoviridae	Rigallicvirus		Myoviridae	Brunovirus	33
ERR3201400_1482392||full	Caudovirales	Siphoviridae	Lentavirus		Myoviridae	Anamdongvirus	5
ERR3211460_597575||full	Caudovirales	Siphoviridae	Seussvirus		Myoviridae	Eponavirus	270
ERR983264_288640||full	Caudovirales	Siphoviridae	Seussvirus		Myoviridae	Brigitvirus	3
ERR2027893_445419||full	Caudovirales	Siphoviridae	Lughvirus		Myoviridae	Lagaffevirus	137
ERR2027898_703701||full	Caudovirales	Siphoviridae	Lughvirus		Myoviridae	Mushuvirus	11
ERR2027927_883293||full	Caudovirales	Siphoviridae	Lughvirus		Myoviridae	Taranisvirus	139
ERR3201380_251976||full	Caudovirales	Siphoviridae	Lughvirus		Myoviridae	Tijeunavirus	25
ERR3201390_337045||full	Caudovirales	Siphoviridae	Lughvirus		Myoviridae	Toutatisvirus	19
ERR3201394_178861||full	Caudovirales	Siphoviridae	Lughvirus		Podoviridae	Bpp1virus	38
ERR3201397_200659||full	Caudovirales	Siphoviridae	Lughvirus		Siphoviridae	C5virus	349
ERR3201417_1055296||full	Caudovirales	Siphoviridae	Lughvirus		Siphoviridae	Lentavirus	8
ERR3211442_358890||full	Caudovirales	Siphoviridae	Lughvirus		Siphoviridae	Lughvirus	475
ERR3211447_598196||full	Caudovirales	Siphoviridae	Lughvirus		Siphoviridae	Minunavirus	4
ERR3211455_470618||full_1	Caudovirales	Siphoviridae	Lughvirus		Siphoviridae	Oengusvirus	309
ERR3220206_101363||full	Caudovirales	Siphoviridae	Lughvirus		Siphoviridae	Rigallicvirus	14
ERR3220220_1237327||full	Caudovirales	Siphoviridae	Lughvirus		Siphoviridae	Seussvirus	12
ERR3224577_238551||full	Caudovirales	Siphoviridae	Lughvirus
ERR3224579_224847||full	Caudovirales	Siphoviridae	Lughvirus
ERR3224584_261369||full	Caudovirales	Siphoviridae	Lughvirus
ERR3224614_1471057||full	Caudovirales	Siphoviridae	Lughvirus
ERR3275122_3298292||full	Caudovirales	Siphoviridae	Lughvirus
ERR3275127_2985171||full	Caudovirales	Siphoviridae	Lughvirus
ERR3275128_526353||full	Caudovirales	Siphoviridae	Lughvirus
ERR3275129_2925367||full	Caudovirales	Siphoviridae	Lughvirus
ERR3275138_94881||full_1	Caudovirales	Siphoviridae	Lughvirus
ERR3515527_326862||full	Caudovirales	Siphoviridae	Lughvirus
ERR3525311_597036||full	Caudovirales	Siphoviridae	Lughvirus
ERR3525315_647802||full	Caudovirales	Siphoviridae	Lughvirus
ERR4297105_1790388||full	Caudovirales	Siphoviridae	Lughvirus
ERR4297108_279442||full	Caudovirales	Siphoviridae	Lughvirus
ERR4297109_1372911||full_1	Caudovirales	Siphoviridae	Lughvirus
SRR11485372_258539||full	Caudovirales	Siphoviridae	Lughvirus
SRR11784280_742784||full	Caudovirales	Siphoviridae	Lughvirus
SRR11784286_859551||full	Caudovirales	Siphoviridae	Lughvirus
SRR11784291_793696||full	Caudovirales	Siphoviridae	Lughvirus
SRR12021133_57379||full	Caudovirales	Siphoviridae	Lughvirus
SRR12021154_1637878||full	Caudovirales	Siphoviridae	Lughvirus
SRR1222431_2555651||full	Caudovirales	Siphoviridae	Lughvirus
SRR12529077_178950||full	Caudovirales	Siphoviridae	Lughvirus
SRR12529267_243833||full	Caudovirales	Siphoviridae	Lughvirus
SRR12529268_104097||full_1	Caudovirales	Siphoviridae	Lughvirus
SRR12529268_375060||full	Caudovirales	Siphoviridae	Lughvirus
SRR12529268_82453||full	Caudovirales	Siphoviridae	Lughvirus
SRR12529269_403176||full	Caudovirales	Siphoviridae	Lughvirus
SRR12529380_1239561||full	Caudovirales	Siphoviridae	Lughvirus
SRR12529381_1067320||full	Caudovirales	Siphoviridae	Lughvirus
SRR4435556_280193||full	Caudovirales	Siphoviridae	Lughvirus
SRR4435557_19683||full	Caudovirales	Siphoviridae	Lughvirus
SRR4435558_87577||full	Caudovirales	Siphoviridae	Lughvirus
SRR7907954_106317||full	Caudovirales	Siphoviridae	Lughvirus
SRR8387715_774991||full	Caudovirales	Siphoviridae	Lughvirus
SRR873596_258268||full	Caudovirales	Siphoviridae	Lughvirus
SRR873599_1196197||full	Caudovirales	Siphoviridae	Lughvirus
SRR873601_2340596||full	Caudovirales	Siphoviridae	Lughvirus
SRR873603_214176||full	Caudovirales	Siphoviridae	Lughvirus
SRR873604_2186500||full	Caudovirales	Siphoviridae	Lughvirus
SRR873604_3641714||full	Caudovirales	Siphoviridae	Lughvirus
SRR873604_4732799||full	Caudovirales	Siphoviridae	Lughvirus
SRR873606_1441523||full	Caudovirales	Siphoviridae	Lughvirus
SRR873609_3005960||full	Caudovirales	Siphoviridae	Lughvirus
SRR873610_1309351||full	Caudovirales	Siphoviridae	Lughvirus
SRR9006804_4044907||full	Caudovirales	Siphoviridae	Lughvirus
Yak.MQ02_147764||full	Caudovirales	Siphoviridae	Lughvirus
ERR1278074_11450||full	Caudovirales	Myoviridae	Mushuvirus
SRR11784281_995945||full	Caudovirales	Myoviridae	Mushuvirus
ERR1278104_887504||full	Caudovirales	Myoviridae	Eponavirus
ERR2027928_808359||full	Caudovirales	Myoviridae	Eponavirus
ERR3201378_1120418||full	Caudovirales	Myoviridae	Eponavirus
ERR3201404_262564||full	Caudovirales	Myoviridae	Eponavirus
ERR3211455_503251||full	Caudovirales	Myoviridae	Eponavirus
ERR3220186_594260||full	Caudovirales	Myoviridae	Eponavirus
ERR3224567_1552964||full	Caudovirales	Myoviridae	Eponavirus
ERR3275094_1319698||full	Caudovirales	Myoviridae	Eponavirus
ERR4297103_382750||full	Caudovirales	Myoviridae	Eponavirus
ERR4297107_546926||full	Caudovirales	Myoviridae	Eponavirus
ERR4297109_456261||full	Caudovirales	Myoviridae	Eponavirus
FH88563_55464||full	Caudovirales	Myoviridae	Eponavirus
HS.04_439472||full	Caudovirales	Myoviridae	Eponavirus
SRR11585815_29675||full	Caudovirales	Myoviridae	Eponavirus
SRR12021136_414894||full	Caudovirales	Myoviridae	Eponavirus
SRR12021142_594050||full	Caudovirales	Myoviridae	Eponavirus
SRR12529266_744258||full	Caudovirales	Myoviridae	Eponavirus
SRR12529268_1944396||full	Caudovirales	Myoviridae	Eponavirus
SRR12529322_17821||full	Caudovirales	Myoviridae	Eponavirus
SRR12529324_1053602||full	Caudovirales	Myoviridae	Eponavirus
SRR12529324_121215||full_2	Caudovirales	Myoviridae	Eponavirus
SRR12529325_107841||full	Caudovirales	Myoviridae	Eponavirus
SRR12529377_1422102||full	Caudovirales	Myoviridae	Eponavirus
SRR12529378_1238634||full	Caudovirales	Myoviridae	Eponavirus
SRR12529378_1355714||full	Caudovirales	Myoviridae	Eponavirus
SRR4435556_164154||full	Caudovirales	Myoviridae	Eponavirus
SRR7907951_1162892||full	Caudovirales	Myoviridae	Eponavirus
SRR8387716_248471||full	Caudovirales	Myoviridae	Eponavirus
SRR873607_3484801||full	Caudovirales	Myoviridae	Eponavirus
SRR948124_98953||full	Caudovirales	Myoviridae	Eponavirus
ERR3275099_399084||full	Caudovirales	Podoviridae	Bpp1virus
ERR3525309_197863||full_1	Caudovirales	Podoviridae	Bpp1virus
HS.03_799022||full	Caudovirales	Podoviridae	Bpp1virus
SRR12529099_1641652||full	Caudovirales	Podoviridae	Bpp1virus
SRR12529212_124090||full	Caudovirales	Podoviridae	Bpp1virus
SRR12529267_62431||full_1	Caudovirales	Podoviridae	Bpp1virus
SRR12529322_31850||full_1	Caudovirales	Podoviridae	Bpp1virus
SRR873606_277911||full	Caudovirales	Podoviridae	Bpp1virus
Yak.DX01_489695||full	Caudovirales	Podoviridae	Bpp1virus
ERR3201401_398324||full	Caudovirales	Myoviridae	Lagaffevirus
ERR3211456_238655||full	Caudovirales	Myoviridae	Lagaffevirus
ERR3275097_262880||full_1	Caudovirales	Myoviridae	Lagaffevirus
ERR3525309_172193||full	Caudovirales	Myoviridae	Lagaffevirus
ERR4297107_2046883||full	Caudovirales	Myoviridae	Lagaffevirus
HS.03_200058||full	Caudovirales	Myoviridae	Lagaffevirus
HS.04_650368||full	Caudovirales	Myoviridae	Lagaffevirus
SRR11784279_745215||full	Caudovirales	Myoviridae	Lagaffevirus
SRR12529376_221560||full	Caudovirales	Myoviridae	Lagaffevirus
SRR4435556_34701||full	Caudovirales	Myoviridae	Lagaffevirus
SRR8387714_935418||full	Caudovirales	Myoviridae	Lagaffevirus
SRR8387720_1350178||full	Caudovirales	Myoviridae	Lagaffevirus
SRR873596_520165||full	Caudovirales	Myoviridae	Lagaffevirus
SRR873603_1346444||full	Caudovirales	Myoviridae	Lagaffevirus
SRR873605_4410787||full	Caudovirales	Myoviridae	Lagaffevirus
SRR948136_108569||full_1	Caudovirales	Myoviridae	Lagaffevirus
D504_42903||full	Caudovirales	Siphoviridae	C5virus
ERR2027899_261794||full	Caudovirales	Siphoviridae	C5virus
ERR2027928_1354064||full	Caudovirales	Siphoviridae	C5virus
ERR3201377_106728||full	Caudovirales	Siphoviridae	C5virus
ERR3201396_833684||full	Caudovirales	Siphoviridae	C5virus
ERR3201399_695903||full	Caudovirales	Siphoviridae	C5virus
ERR3201400_1772851||full	Caudovirales	Siphoviridae	C5virus
ERR3201403_1309143||full	Caudovirales	Siphoviridae	C5virus
ERR3201406_100826||full	Caudovirales	Siphoviridae	C5virus
ERR3201407_587244||full	Caudovirales	Siphoviridae	C5virus
ERR3201413_1205473||full	Caudovirales	Siphoviridae	C5virus
ERR3211462_731506||full	Caudovirales	Siphoviridae	C5virus
ERR3220200_781071||full	Caudovirales	Siphoviridae	C5virus
ERR3220224_1136362||full	Caudovirales	Siphoviridae	C5virus
ERR3220224_663598||full	Caudovirales	Siphoviridae	C5virus
ERR3275094_181737||full	Caudovirales	Siphoviridae	C5virus
ERR3275095_970030||full	Caudovirales	Siphoviridae	C5virus
ERR3275100_487598||full	Caudovirales	Siphoviridae	C5virus
ERR3275101_236338||full	Caudovirales	Siphoviridae	C5virus
ERR3275103_764468||full	Caudovirales	Siphoviridae	C5virus
ERR3275108_449194||full	Caudovirales	Siphoviridae	C5virus
ERR3275117_124160||full	Caudovirales	Siphoviridae	C5virus
ERR3275133_2205058||full	Caudovirales	Siphoviridae	C5virus
ERR3801478_781801||full	Caudovirales	Siphoviridae	C5virus
ERR4297095_1667888||full	Caudovirales	Siphoviridae	C5virus
ERR4297095_220596||full	Caudovirales	Siphoviridae	C5virus
ERR4297098_721018||full	Caudovirales	Siphoviridae	C5virus
ERR4297099_1665899||full	Caudovirales	Siphoviridae	C5virus
ERR4297103_630975||full	Caudovirales	Siphoviridae	C5virus
ERR4297105_1152734||full	Caudovirales	Siphoviridae	C5virus
ERR4297105_1628909||full	Caudovirales	Siphoviridae	C5virus
ERR4297106_80534||full	Caudovirales	Siphoviridae	C5virus
ERR4297108_531063||full	Caudovirales	Siphoviridae	C5virus
ERR4297109_1428949||full	Caudovirales	Siphoviridae	C5virus
ERR4297109_1437566||full	Caudovirales	Siphoviridae	C5virus
ERR833211_162189||full	Caudovirales	Siphoviridae	C5virus
FH88525_18345||full	Caudovirales	Siphoviridae	C5virus
FH88563_32867||full	Caudovirales	Siphoviridae	C5virus
FH88565_111471||full	Caudovirales	Siphoviridae	C5virus
HS.02_699822||full	Caudovirales	Siphoviridae	C5virus
SRR11585054_3687||full	Caudovirales	Siphoviridae	C5virus
SRR12021132_1053595||full	Caudovirales	Siphoviridae	C5virus
SRR12021141_714273||full	Caudovirales	Siphoviridae	C5virus
SRR12021145_988482||full	Caudovirales	Siphoviridae	C5virus
SRR12021146_1587616||full	Caudovirales	Siphoviridae	C5virus
SRR12021149_17472||full	Caudovirales	Siphoviridae	C5virus
SRR12021150_1432783||full	Caudovirales	Siphoviridae	C5virus
SRR12021151_729005||full	Caudovirales	Siphoviridae	C5virus
SRR1222431_4990636||full	Caudovirales	Siphoviridae	C5virus
SRR12529158_140190||full	Caudovirales	Siphoviridae	C5virus
SRR12529213_2035045||full	Caudovirales	Siphoviridae	C5virus
SRR12529214_305407||full	Caudovirales	Siphoviridae	C5virus
SRR12529265_2122665||full_1	Caudovirales	Siphoviridae	C5virus
SRR12529267_1279676||full	Caudovirales	Siphoviridae	C5virus
SRR12529267_1406023||full	Caudovirales	Siphoviridae	C5virus
SRR12529269_1200517||full	Caudovirales	Siphoviridae	C5virus
SRR12529321_814043||full	Caudovirales	Siphoviridae	C5virus
SRR12529325_16746||full	Caudovirales	Siphoviridae	C5virus
SRR4435565_143014||full	Caudovirales	Siphoviridae	C5virus
SRR4435570_463830||full	Caudovirales	Siphoviridae	C5virus
SRR4435579_245478||full	Caudovirales	Siphoviridae	C5virus
SRR4435580_206574||full	Caudovirales	Siphoviridae	C5virus
SRR873596_2530651||full_1	Caudovirales	Siphoviridae	C5virus
SRR873597_2923066||full	Caudovirales	Siphoviridae	C5virus
SRR873603_370248||full	Caudovirales	Siphoviridae	C5virus
SRR873605_2255143||full	Caudovirales	Siphoviridae	C5virus
SRR873605_3945876||full	Caudovirales	Siphoviridae	C5virus
SRR9006729_3681602||full	Caudovirales	Siphoviridae	C5virus
SRR948090_80741||full_1	Caudovirales	Siphoviridae	C5virus
Yak.AD02_3353||full	Caudovirales	Siphoviridae	C5virus
Yak.AD03_164120||full	Caudovirales	Siphoviridae	C5virus
Yak.AD03_825530||full	Caudovirales	Siphoviridae	C5virus
Yak.DX02_2084472||full	Caudovirales	Siphoviridae	C5virus
Yak.MQ03_357141||full	Caudovirales	Siphoviridae	C5virus
ERR3201399_725232||full	Caudovirales	Myoviridae	Brunovirus
ERR3211472_362201||full	Caudovirales	Myoviridae	Brunovirus
ERR3224576_36418||full	Caudovirales	Myoviridae	Brunovirus
ERR3275107_442581||full	Caudovirales	Myoviridae	Brunovirus
ERR3525310_780157||full	Caudovirales	Myoviridae	Brunovirus
ERR4297088_999877||full	Caudovirales	Myoviridae	Brunovirus
ERR4297095_1930036||full	Caudovirales	Myoviridae	Brunovirus
ERR4297098_207981||full	Caudovirales	Myoviridae	Brunovirus
ERR4297105_1645433||full	Caudovirales	Myoviridae	Brunovirus
SRR12021132_1360124||full	Caudovirales	Myoviridae	Brunovirus
SRR12529266_1271183||full	Caudovirales	Myoviridae	Brunovirus
SRR873597_2174479||full	Caudovirales	Myoviridae	Brunovirus
SRR873605_3491312||full	Caudovirales	Myoviridae	Brunovirus
SRR873610_2222848||full	Caudovirales	Myoviridae	Brunovirus
SRR9006730_4038272||full	Caudovirales	Myoviridae	Brunovirus
SRR1222431_4317786||full	Caudovirales	Siphoviridae	Lentavirus
SRR873606_292161||full	Caudovirales	Siphoviridae	Lentavirus
ERR2027914_2003337||full	Caudovirales	Siphoviridae	C5virus
ERR2027926_663243||full	Caudovirales	Siphoviridae	C5virus
ERR3201377_468608||full	Caudovirales	Siphoviridae	C5virus
ERR3201412_219324||full	Caudovirales	Siphoviridae	C5virus
ERR3201416_1357075||full	Caudovirales	Siphoviridae	C5virus
ERR3211450_453637||full	Caudovirales	Siphoviridae	C5virus
ERR3211461_2093122||full	Caudovirales	Siphoviridae	C5virus
ERR3220185_2070429||full	Caudovirales	Siphoviridae	C5virus
ERR3220197_1116685||full	Caudovirales	Siphoviridae	C5virus
ERR3220199_16263||full	Caudovirales	Siphoviridae	C5virus
ERR3220201_904004||full	Caudovirales	Siphoviridae	C5virus
ERR3220224_1747546||full	Caudovirales	Siphoviridae	C5virus
ERR3224568_664419||full	Caudovirales	Siphoviridae	C5virus
ERR3224597_263070||full	Caudovirales	Siphoviridae	C5virus
ERR3224609_1790011||full	Caudovirales	Siphoviridae	C5virus
ERR3275093_721144||full	Caudovirales	Siphoviridae	C5virus
ERR3275099_70505||full_1	Caudovirales	Siphoviridae	C5virus
ERR3275100_1506086||full	Caudovirales	Siphoviridae	C5virus
ERR3275110_413081||full	Caudovirales	Siphoviridae	C5virus
ERR3275115_1067720||full	Caudovirales	Siphoviridae	C5virus
ERR3275123_833921||full	Caudovirales	Siphoviridae	C5virus
ERR3275133_1712569||full	Caudovirales	Siphoviridae	C5virus
ERR3275136_497871||full	Caudovirales	Siphoviridae	C5virus
ERR3515529_38118||full	Caudovirales	Siphoviridae	C5virus
ERR3515533_203300||full	Caudovirales	Siphoviridae	C5virus
ERR3525320_1421569||full_1	Caudovirales	Siphoviridae	C5virus
ERR4297088_694339||full	Caudovirales	Siphoviridae	C5virus
ERR4297092_1280580||full	Caudovirales	Siphoviridae	C5virus
ERR4297093_471026||full	Caudovirales	Siphoviridae	C5virus
ERR4297094_732157||full	Caudovirales	Siphoviridae	C5virus
ERR4297096_1570562||full	Caudovirales	Siphoviridae	C5virus
ERR4297099_1157179||full	Caudovirales	Siphoviridae	C5virus
ERR4297100_812032||full	Caudovirales	Siphoviridae	C5virus
ERR4297101_121218||full	Caudovirales	Siphoviridae	C5virus
ERR4297108_656413||full	Caudovirales	Siphoviridae	C5virus
ERR4297109_657917||full	Caudovirales	Siphoviridae	C5virus
HS.02_784590||full	Caudovirales	Siphoviridae	C5virus
SRR11485372_186209||full	Caudovirales	Siphoviridae	C5virus
SRR11784279_1348733||full	Caudovirales	Siphoviridae	C5virus
SRR12021140_343828||full	Caudovirales	Siphoviridae	C5virus
SRR12021140_789126||full	Caudovirales	Siphoviridae	C5virus
SRR12021141_226856||full	Caudovirales	Siphoviridae	C5virus
SRR12021142_407192||full	Caudovirales	Siphoviridae	C5virus
SRR12021142_960618||full	Caudovirales	Siphoviridae	C5virus
SRR12021143_1123504||full	Caudovirales	Siphoviridae	C5virus
SRR12021148_75510||full	Caudovirales	Siphoviridae	C5virus
SRR12021150_45642||full	Caudovirales	Siphoviridae	C5virus
SRR12021154_2361750||full_1	Caudovirales	Siphoviridae	C5virus
SRR1222429_2011113||full	Caudovirales	Siphoviridae	C5virus
SRR12529099_2575441||full	Caudovirales	Siphoviridae	C5virus
SRR12529099_3240044||full	Caudovirales	Siphoviridae	C5virus
SRR12529099_3259588||full	Caudovirales	Siphoviridae	C5virus
SRR12529211_970324||full	Caudovirales	Siphoviridae	C5virus
SRR12529265_2681678||full	Caudovirales	Siphoviridae	C5virus
SRR12529266_814352||full	Caudovirales	Siphoviridae	C5virus
SRR12529321_824941||full	Caudovirales	Siphoviridae	C5virus
SRR12529379_312027||full_1	Caudovirales	Siphoviridae	C5virus
SRR1267595_2158284||full	Caudovirales	Siphoviridae	C5virus
SRR4435561_277889||full	Caudovirales	Siphoviridae	C5virus
SRR4435572_16543||full	Caudovirales	Siphoviridae	C5virus
SRR8387717_1045293||full	Caudovirales	Siphoviridae	C5virus
SRR8387720_1296897||full	Caudovirales	Siphoviridae	C5virus
SRR8397902_144608||full	Caudovirales	Siphoviridae	C5virus
SRR8397910_11406||full	Caudovirales	Siphoviridae	C5virus
SRR873597_2927504||full	Caudovirales	Siphoviridae	C5virus
SRR873606_552314||full	Caudovirales	Siphoviridae	C5virus
SRR873608_2895740||full	Caudovirales	Siphoviridae	C5virus
SRR9006655_4097155||full	Caudovirales	Siphoviridae	C5virus
SRR9006655_4563222||full	Caudovirales	Siphoviridae	C5virus
SRR9006805_1423086||full	Caudovirales	Siphoviridae	C5virus
TS.02_855661||full	Caudovirales	Siphoviridae	C5virus
Yak.MQ01_857320||full	Caudovirales	Siphoviridae	C5virus
Yak.MQ02_1111284||full	Caudovirales	Siphoviridae	C5virus
ERR3220222_164940||full	Caudovirales	Siphoviridae	Seussvirus
ERR3275101_1432986||full	Caudovirales	Siphoviridae	Seussvirus
ERR4297098_1558276||full	Caudovirales	Myoviridae	Tijeunavirus
SRR12021146_1531424||full_1	Caudovirales	Myoviridae	Tijeunavirus
SRR12529102_2528351||full	Caudovirales	Myoviridae	Tijeunavirus
ERR1278074_269894||full	Caudovirales	Myoviridae	Eponavirus
ERR1278074_448318||full	Caudovirales	Myoviridae	Eponavirus
ERR2027899_229906||full_1	Caudovirales	Myoviridae	Eponavirus
ERR3201377_284966||full	Caudovirales	Myoviridae	Eponavirus
ERR3211462_367297||full	Caudovirales	Myoviridae	Eponavirus
ERR3211478_383410||full	Caudovirales	Myoviridae	Eponavirus
ERR3224573_845532||full	Caudovirales	Myoviridae	Eponavirus
ERR3224578_1176622||full	Caudovirales	Myoviridae	Eponavirus
ERR3224611_782031||full	Caudovirales	Myoviridae	Eponavirus
ERR3275096_1622485||full	Caudovirales	Myoviridae	Eponavirus
ERR3275097_474840||full	Caudovirales	Myoviridae	Eponavirus
ERR3275107_1171381||full	Caudovirales	Myoviridae	Eponavirus
ERR3275115_992260||full	Caudovirales	Myoviridae	Eponavirus
ERR3275121_14665||full	Caudovirales	Myoviridae	Eponavirus
ERR4297095_1244265||full	Caudovirales	Myoviridae	Eponavirus
ERR4297100_627493||full	Caudovirales	Myoviridae	Eponavirus
ERR4297105_944125||full	Caudovirales	Myoviridae	Eponavirus
SRR11784296_476572||full	Caudovirales	Myoviridae	Eponavirus
SRR12021148_1299416||full	Caudovirales	Myoviridae	Eponavirus
SRR1206671_4405478||full	Caudovirales	Myoviridae	Eponavirus
SRR12529076_585375||full	Caudovirales	Myoviridae	Eponavirus
SRR12529325_67822||full	Caudovirales	Myoviridae	Eponavirus
SRR12529379_1065815||full	Caudovirales	Myoviridae	Eponavirus
SRR12529381_1358790||full	Caudovirales	Myoviridae	Eponavirus
SRR8387714_954670||full	Caudovirales	Myoviridae	Eponavirus
SRR8387715_563633||full	Caudovirales	Myoviridae	Eponavirus
SRR8387720_161388||full	Caudovirales	Myoviridae	Eponavirus
SRR8397887_70371||full_1	Caudovirales	Myoviridae	Eponavirus
SRR873595_1938200||full	Caudovirales	Myoviridae	Eponavirus
SRR873596_870298||full	Caudovirales	Myoviridae	Eponavirus
SRR873598_2510401||full	Caudovirales	Myoviridae	Eponavirus
SRR873608_2184008||full	Caudovirales	Myoviridae	Eponavirus
ERR3201393_730732||full	Caudovirales	Myoviridae	Taranisvirus
ERR3201404_515875||full	Caudovirales	Myoviridae	Taranisvirus
ERR3220186_502235||full	Caudovirales	Myoviridae	Taranisvirus
ERR3220216_581637||full	Caudovirales	Myoviridae	Taranisvirus
ERR4297100_1364229||full	Caudovirales	Myoviridae	Taranisvirus
SRR12021138_2170144||full	Caudovirales	Myoviridae	Taranisvirus
SRR12529265_303818||full	Caudovirales	Myoviridae	Taranisvirus
SRR12529266_1527279||full	Caudovirales	Myoviridae	Taranisvirus
SRR12529267_573775||full_1	Caudovirales	Myoviridae	Taranisvirus
SRR12529268_41400||full	Caudovirales	Myoviridae	Taranisvirus
SRR12529323_499200||full	Caudovirales	Myoviridae	Taranisvirus
SRR12529324_412379||full	Caudovirales	Myoviridae	Taranisvirus
SRR12529380_1106749||full	Caudovirales	Myoviridae	Taranisvirus
SRR12529380_392294||full_1	Caudovirales	Myoviridae	Taranisvirus
SRR12529381_314473||full	Caudovirales	Myoviridae	Taranisvirus
SRR8387718_989309||full	Caudovirales	Myoviridae	Taranisvirus
SRR873602_1761508||full	Caudovirales	Myoviridae	Taranisvirus
SRR873610_1108222||full	Caudovirales	Myoviridae	Taranisvirus
Yak.AD03_605033||full	Caudovirales	Myoviridae	Taranisvirus
ERR3201403_182219||full	Caudovirales	Siphoviridae	Lughvirus
ERR3201405_1516546||full	Caudovirales	Siphoviridae	Lughvirus
ERR3201405_487225||full_1	Caudovirales	Siphoviridae	Lughvirus
ERR3201409_103533||full	Caudovirales	Siphoviridae	Lughvirus
ERR3201410_585287||full	Caudovirales	Siphoviridae	Lughvirus
ERR3211455_19072||full	Caudovirales	Siphoviridae	Lughvirus
ERR3220178_1742616||full	Caudovirales	Siphoviridae	Lughvirus
ERR3220185_990218||full	Caudovirales	Siphoviridae	Lughvirus
ERR3220197_268097||full	Caudovirales	Siphoviridae	Lughvirus
ERR3220214_2087281||full	Caudovirales	Siphoviridae	Lughvirus
ERR3220217_754492||full	Caudovirales	Siphoviridae	Lughvirus
ERR3224571_547250||full	Caudovirales	Siphoviridae	Lughvirus
ERR3224573_1539290||full	Caudovirales	Siphoviridae	Lughvirus
ERR3224602_692493||full	Caudovirales	Siphoviridae	Lughvirus
ERR3224614_1084535||full	Caudovirales	Siphoviridae	Lughvirus
ERR3275097_86081||full	Caudovirales	Siphoviridae	Lughvirus
ERR3515518_79458||full	Caudovirales	Siphoviridae	Lughvirus
ERR3525318_1378948||full	Caudovirales	Siphoviridae	Lughvirus
ERR4297096_1662194||full	Caudovirales	Siphoviridae	Lughvirus
SRR10912539_936322||full	Caudovirales	Siphoviridae	Lughvirus
SRR12021137_186087||full	Caudovirales	Siphoviridae	Lughvirus
SRR12021143_227055||full	Caudovirales	Siphoviridae	Lughvirus
SRR12021143_539023||full	Caudovirales	Siphoviridae	Lughvirus
SRR12021147_1580852||full	Caudovirales	Siphoviridae	Lughvirus
SRR12021151_641341||full	Caudovirales	Siphoviridae	Lughvirus
SRR12021153_366392||full	Caudovirales	Siphoviridae	Lughvirus
SRR1206671_3801224||full	Caudovirales	Siphoviridae	Lughvirus
SRR12529076_1489460||full	Caudovirales	Siphoviridae	Lughvirus
SRR12529077_2223579||full_1	Caudovirales	Siphoviridae	Lughvirus
SRR12529158_664170||full	Caudovirales	Siphoviridae	Lughvirus
SRR12529268_2248153||full	Caudovirales	Siphoviridae	Lughvirus
SRR4435559_379783||full	Caudovirales	Siphoviridae	Lughvirus
SRR4435561_155900||full	Caudovirales	Siphoviridae	Lughvirus
SRR8387719_338778||full	Caudovirales	Siphoviridae	Lughvirus
SRR873599_436734||full	Caudovirales	Siphoviridae	Lughvirus
SRR948088_210716||full	Caudovirales	Siphoviridae	Lughvirus
Yak.MQ03_1051536||full	Caudovirales	Siphoviridae	Lughvirus
ERR3275101_1448697||full_1	Caudovirales	Myoviridae	Mushuvirus
SRR12529156_33253||full	Caudovirales	Myoviridae	Mushuvirus
ERR4297100_75758||full	Caudovirales	Myoviridae	Toutatisvirus
SRR12529323_58869||full	Caudovirales	Myoviridae	Toutatisvirus
ERR3224607_984221||full	Caudovirales	Myoviridae	Lagaffevirus
ERR3275109_664878||full	Caudovirales	Myoviridae	Lagaffevirus
ERR4297104_727148||full	Caudovirales	Myoviridae	Lagaffevirus
ERR4297107_1329484||full	Caudovirales	Myoviridae	Lagaffevirus
SRR12529268_1304874||full	Caudovirales	Myoviridae	Lagaffevirus
SRR12529325_117960||full	Caudovirales	Myoviridae	Lagaffevirus
SRR12529379_977173||full	Caudovirales	Myoviridae	Lagaffevirus
SRR8387718_23235||full	Caudovirales	Myoviridae	Lagaffevirus
SRR873610_3595678||full	Caudovirales	Myoviridae	Lagaffevirus
ERR3220199_936830||full	Caudovirales	Podoviridae	Bpp1virus
ERR3275093_208675||full	Caudovirales	Podoviridae	Bpp1virus
ERR3275129_2338905||full_1	Caudovirales	Podoviridae	Bpp1virus
ERR4297088_1257462||full	Caudovirales	Podoviridae	Bpp1virus
ERR4297095_1306090||full	Caudovirales	Podoviridae	Bpp1virus
ERR4297095_995562||full	Caudovirales	Podoviridae	Bpp1virus
SRR12021146_1258323||full	Caudovirales	Podoviridae	Bpp1virus
SRR7907954_471989||full	Caudovirales	Podoviridae	Bpp1virus
SRR9006654_3595245||full	Caudovirales	Podoviridae	Bpp1virus
SRR9006730_4142318||full	Caudovirales	Podoviridae	Bpp1virus
SRR10912534_649975||full	Caudovirales	Siphoviridae	Vhulanivirus
ERR2027907_313699||full	Caudovirales	Myoviridae	Lagaffevirus
ERR3211471_54380||full	Caudovirales	Myoviridae	Lagaffevirus
ERR3224585_2956744||full	Caudovirales	Myoviridae	Lagaffevirus
ERR3525315_1749065||full	Caudovirales	Myoviridae	Lagaffevirus
ERR4297097_1566239||full	Caudovirales	Myoviridae	Lagaffevirus
SRR12021132_1431324||full	Caudovirales	Myoviridae	Lagaffevirus
SRR12529324_121215||full_1	Caudovirales	Myoviridae	Lagaffevirus
SRR4435564_11957||full	Caudovirales	Myoviridae	Lagaffevirus
SRR7907958_390860||full	Caudovirales	Myoviridae	Lagaffevirus
SRR873606_554073||full	Caudovirales	Myoviridae	Lagaffevirus
SRR9006730_4238990||full	Caudovirales	Myoviridae	Lagaffevirus
SRR948122_712638||full	Caudovirales	Myoviridae	Lagaffevirus
ERR3201380_555781||full	Caudovirales	Siphoviridae	Lughvirus
ERR3201397_309179||full	Caudovirales	Siphoviridae	Lughvirus
ERR3201403_404497||full	Caudovirales	Siphoviridae	Lughvirus
ERR3201403_725444||full	Caudovirales	Siphoviridae	Lughvirus
ERR3201405_1470848||full	Caudovirales	Siphoviridae	Lughvirus
ERR3220209_551936||full	Caudovirales	Siphoviridae	Lughvirus
ERR3224573_608675||full	Caudovirales	Siphoviridae	Lughvirus
ERR3224579_596644||full	Caudovirales	Siphoviridae	Lughvirus
ERR3224592_964616||full_1	Caudovirales	Siphoviridae	Lughvirus
ERR3224612_117011||full	Caudovirales	Siphoviridae	Lughvirus
ERR3275092_2430972||full	Caudovirales	Siphoviridae	Lughvirus
ERR3275094_14194||full	Caudovirales	Siphoviridae	Lughvirus
ERR3275116_42250||full	Caudovirales	Siphoviridae	Lughvirus
ERR3275136_59579||full	Caudovirales	Siphoviridae	Lughvirus
ERR4297108_402605||full	Caudovirales	Siphoviridae	Lughvirus
SRR11585803_1112||full	Caudovirales	Siphoviridae	Lughvirus
SRR11784279_391714||full	Caudovirales	Siphoviridae	Lughvirus
SRR11784293_656910||full	Caudovirales	Siphoviridae	Lughvirus
SRR12021148_2131175||full	Caudovirales	Siphoviridae	Lughvirus
SRR12021152_1482837||full	Caudovirales	Siphoviridae	Lughvirus
SRR1206671_3319011||full	Caudovirales	Siphoviridae	Lughvirus
SRR12529100_2233770||full_1	Caudovirales	Siphoviridae	Lughvirus
SRR12529266_1590218||full	Caudovirales	Siphoviridae	Lughvirus
SRR12529324_1022546||full	Caudovirales	Siphoviridae	Lughvirus
SRR12529376_535795||full	Caudovirales	Siphoviridae	Lughvirus
SRR873600_2644260||full	Caudovirales	Siphoviridae	Lughvirus
SRR873601_197478||full	Caudovirales	Siphoviridae	Lughvirus
SRR873601_2556285||full	Caudovirales	Siphoviridae	Lughvirus
SRR873602_339559||full	Caudovirales	Siphoviridae	Lughvirus
SRR873602_633346||full	Caudovirales	Siphoviridae	Lughvirus
SRR873608_555250||full	Caudovirales	Siphoviridae	Lughvirus
SRR873609_3096036||full_1	Caudovirales	Siphoviridae	Lughvirus
SRR873609_924069||full	Caudovirales	Siphoviridae	Lughvirus
SRR9006654_2247624||full	Caudovirales	Siphoviridae	Lughvirus
SRR9006805_4822523||full	Caudovirales	Siphoviridae	Lughvirus
SRR9651412_150138||0_partial	Caudovirales	Siphoviridae	Lughvirus
SRR9651418_300653||full	Caudovirales	Siphoviridae	Lughvirus
Yak.MQ02_992913||full	Caudovirales	Siphoviridae	Lughvirus
ERR1278074_304803||full	Caudovirales	Myoviridae	Taranisvirus
ERR2027897_1240762||full_1	Caudovirales	Myoviridae	Taranisvirus
ERR3201411_639379||full	Caudovirales	Myoviridae	Taranisvirus
ERR3220178_1858379||full	Caudovirales	Myoviridae	Taranisvirus
ERR3220217_1066079||full	Caudovirales	Myoviridae	Taranisvirus
ERR3224602_651025||full	Caudovirales	Myoviridae	Taranisvirus
ERR3224605_2251354||full	Caudovirales	Myoviridae	Taranisvirus
ERR3275110_478128||full_1	Caudovirales	Myoviridae	Taranisvirus
ERR3525320_1564413||full	Caudovirales	Myoviridae	Taranisvirus
ERR4297090_987918||full	Caudovirales	Myoviridae	Taranisvirus
ERR4297091_998147||full_1	Caudovirales	Myoviridae	Taranisvirus
ERR4297093_1698413||full	Caudovirales	Myoviridae	Taranisvirus
ERR4297097_606319||0_partial_1	Caudovirales	Myoviridae	Taranisvirus
ERR4297103_1375774||full	Caudovirales	Myoviridae	Taranisvirus
ERR4297104_2090984||full	Caudovirales	Myoviridae	Taranisvirus
SRR12529102_1394837||full	Caudovirales	Myoviridae	Taranisvirus
SRR12529211_2455278||full	Caudovirales	Myoviridae	Taranisvirus
SRR12529377_466633||full	Caudovirales	Myoviridae	Taranisvirus
SRR12529380_1550881||full	Caudovirales	Myoviridae	Taranisvirus
SRR9006729_3995875||full	Caudovirales	Myoviridae	Taranisvirus
Yak.DX02_995115||full	Caudovirales	Myoviridae	Taranisvirus
Yak.MQ03_1557264||full	Caudovirales	Myoviridae	Taranisvirus
ERR1278103_133734||full	Caudovirales	Myoviridae	Eponavirus
ERR2027904_38459||full	Caudovirales	Myoviridae	Eponavirus
ERR3201390_921722||full	Caudovirales	Myoviridae	Eponavirus
ERR3201407_895435||full	Caudovirales	Myoviridae	Eponavirus
ERR3201413_1042228||full	Caudovirales	Myoviridae	Eponavirus
ERR3201419_479895||full	Caudovirales	Myoviridae	Eponavirus
ERR3211447_805318||full_1	Caudovirales	Myoviridae	Eponavirus
ERR3220205_1266707||full	Caudovirales	Myoviridae	Eponavirus
ERR3224582_405417||full	Caudovirales	Myoviridae	Eponavirus
ERR3275093_326468||full	Caudovirales	Myoviridae	Eponavirus
ERR3275116_453780||full	Caudovirales	Myoviridae	Eponavirus
ERR3515508_219865||full	Caudovirales	Myoviridae	Eponavirus
ERR3515527_4353||full	Caudovirales	Myoviridae	Eponavirus
ERR4297097_83277||full	Caudovirales	Myoviridae	Eponavirus
ERR4297103_1740622||full	Caudovirales	Myoviridae	Eponavirus
ERR4297103_522106||full	Caudovirales	Myoviridae	Eponavirus
SRR10765504_328435||full	Caudovirales	Myoviridae	Eponavirus
SRR11585822_72756||full	Caudovirales	Myoviridae	Eponavirus
SRR12021142_158180||full	Caudovirales	Myoviridae	Eponavirus
SRR12021148_594470||full	Caudovirales	Myoviridae	Eponavirus
SRR12529214_217476||full	Caudovirales	Myoviridae	Eponavirus
SRR12529266_62406||full_1	Caudovirales	Myoviridae	Eponavirus
SRR12529325_868470||full	Caudovirales	Myoviridae	Eponavirus
SRR12529380_109061||full	Caudovirales	Myoviridae	Eponavirus
SRR12529381_1481022||full	Caudovirales	Myoviridae	Eponavirus
SRR4435576_474556||full	Caudovirales	Myoviridae	Eponavirus
SRR4435582_119219||full	Caudovirales	Myoviridae	Eponavirus
SRR8387715_314781||full	Caudovirales	Myoviridae	Eponavirus
SRR8397890_12704||full	Caudovirales	Myoviridae	Eponavirus
SRR873599_797946||full	Caudovirales	Myoviridae	Eponavirus
SRR9651414_738583||full	Caudovirales	Myoviridae	Eponavirus
ERR4297100_1106215||full	Caudovirales	Myoviridae	Toutatisvirus
SRR12529266_2611482||full	Caudovirales	Myoviridae	Toutatisvirus
SRR12529267_2101251||full	Caudovirales	Myoviridae	Toutatisvirus
SRR12529324_233386||full	Caudovirales	Myoviridae	Toutatisvirus
SRR873603_211916||full	Caudovirales	Myoviridae	Toutatisvirus
SRR12021132_1197911||full	Caudovirales	Siphoviridae	Rigallicvirus
SRR12529103_1173538||full	Caudovirales	Siphoviridae	Rigallicvirus
SRR873605_3850539||full	Caudovirales	Siphoviridae	Rigallicvirus
SRR873607_311912||full	Caudovirales	Siphoviridae	Rigallicvirus
ERR2027918_1168||full	Caudovirales	Siphoviridae	C5virus
ERR2027930_279578||full	Caudovirales	Siphoviridae	C5virus
ERR3201379_860921||full	Caudovirales	Siphoviridae	C5virus
ERR3201396_46001||full	Caudovirales	Siphoviridae	C5virus
ERR3201402_755751||full	Caudovirales	Siphoviridae	C5virus
ERR3201417_1709026||full	Caudovirales	Siphoviridae	C5virus
ERR3211460_735439||full	Caudovirales	Siphoviridae	C5virus
ERR3220179_1201656||full	Caudovirales	Siphoviridae	C5virus
ERR3220185_1085867||full_1	Caudovirales	Siphoviridae	C5virus
ERR3220191_143382||full	Caudovirales	Siphoviridae	C5virus
ERR3224612_1032200||full	Caudovirales	Siphoviridae	C5virus
ERR3275093_2707272||full	Caudovirales	Siphoviridae	C5virus
ERR3275093_693881||full	Caudovirales	Siphoviridae	C5virus
ERR3275094_2188336||full	Caudovirales	Siphoviridae	C5virus
ERR3275098_1250319||full	Caudovirales	Siphoviridae	C5virus
ERR3275111_865141||full	Caudovirales	Siphoviridae	C5virus
ERR3275131_229467||full	Caudovirales	Siphoviridae	C5virus
ERR3275131_70842||full	Caudovirales	Siphoviridae	C5virus
ERR3275133_605481||full	Caudovirales	Siphoviridae	C5virus
ERR3275134_3132378||full	Caudovirales	Siphoviridae	C5virus
ERR3515529_23581||full	Caudovirales	Siphoviridae	C5virus
ERR3515531_45608||full	Caudovirales	Siphoviridae	C5virus
ERR3515531_686027||full	Caudovirales	Siphoviridae	C5virus
ERR3801465_1118162||full	Caudovirales	Siphoviridae	C5virus
ERR3801470_71972||full	Caudovirales	Siphoviridae	C5virus
ERR4297086_577961||full	Caudovirales	Siphoviridae	C5virus
ERR4297086_680657||full	Caudovirales	Siphoviridae	C5virus
ERR4297092_640595||full	Caudovirales	Siphoviridae	C5virus
ERR4297101_1400335||full	Caudovirales	Siphoviridae	C5virus
ERR4297105_1396684||full	Caudovirales	Siphoviridae	C5virus
ERR4297106_385502||full	Caudovirales	Siphoviridae	C5virus
ERR4297108_11078||full	Caudovirales	Siphoviridae	C5virus
ERR4297108_226180||full	Caudovirales	Siphoviridae	C5virus
ERR4297108_359969||full	Caudovirales	Siphoviridae	C5virus
ERR4297109_497016||full	Caudovirales	Siphoviridae	C5virus
FL88603_75700||full	Caudovirales	Siphoviridae	C5virus
GSG1_356572||full	Caudovirales	Siphoviridae	C5virus
HS.04_572228||full	Caudovirales	Siphoviridae	C5virus
SRR10765528_565248||full	Caudovirales	Siphoviridae	C5virus
SRR12021135_1165398||full	Caudovirales	Siphoviridae	C5virus
SRR12021138_53787||full	Caudovirales	Siphoviridae	C5virus
SRR12021139_495988||full	Caudovirales	Siphoviridae	C5virus
SRR12021141_1385362||full	Caudovirales	Siphoviridae	C5virus
SRR12021146_2168185||full	Caudovirales	Siphoviridae	C5virus
SRR12021154_1722787||full	Caudovirales	Siphoviridae	C5virus
SRR12021154_2571465||full	Caudovirales	Siphoviridae	C5virus
SRR12021154_565335||full	Caudovirales	Siphoviridae	C5virus
SRR1206671_4634657||full	Caudovirales	Siphoviridae	C5virus
SRR12529211_2075463||full	Caudovirales	Siphoviridae	C5virus
SRR12529211_3105191||full	Caudovirales	Siphoviridae	C5virus
SRR12529323_502194||full	Caudovirales	Siphoviridae	C5virus
SRR4435558_69270||full	Caudovirales	Siphoviridae	C5virus
SRR4435561_278908||full	Caudovirales	Siphoviridae	C5virus
SRR8387715_214467||full	Caudovirales	Siphoviridae	C5virus
SRR8387720_1349834||full	Caudovirales	Siphoviridae	C5virus
SRR8397889_147106||full	Caudovirales	Siphoviridae	C5virus
SRR8698737_99873||full	Caudovirales	Siphoviridae	C5virus
SRR873598_2320558||full	Caudovirales	Siphoviridae	C5virus
SRR873599_724384||full	Caudovirales	Siphoviridae	C5virus
SRR873600_1896||full	Caudovirales	Siphoviridae	C5virus
SRR873601_672942||full	Caudovirales	Siphoviridae	C5virus
SRR873602_204551||full	Caudovirales	Siphoviridae	C5virus
SRR873604_2592262||full	Caudovirales	Siphoviridae	C5virus
SRR873608_2112901||full	Caudovirales	Siphoviridae	C5virus
SRR9006654_2954134||full	Caudovirales	Siphoviridae	C5virus
SRR9006654_367292||full	Caudovirales	Siphoviridae	C5virus
SRR9006654_4311256||full	Caudovirales	Siphoviridae	C5virus
SRR9651415_495951||full	Caudovirales	Siphoviridae	C5virus
Yak.AD03_642359||full	Caudovirales	Siphoviridae	C5virus
ERR1278103_574061||full	Caudovirales	Myoviridae	Tijeunavirus
ERR3275107_1833066||full	Caudovirales	Myoviridae	Tijeunavirus
ERR4297088_778854||full	Caudovirales	Myoviridae	Tijeunavirus
ERR4297099_525626||full	Caudovirales	Myoviridae	Tijeunavirus
SRR873599_2138360||full	Caudovirales	Myoviridae	Tijeunavirus
SRR873606_3211036||full	Caudovirales	Myoviridae	Tijeunavirus
ERR2027892_375160||full	Caudovirales	Siphoviridae	Lughvirus
ERR3201399_171486||full	Caudovirales	Siphoviridae	Lughvirus
ERR3201410_64992||full	Caudovirales	Siphoviridae	Lughvirus
ERR3211446_1267985||full	Caudovirales	Siphoviridae	Lughvirus
ERR3220183_1518340||full	Caudovirales	Siphoviridae	Lughvirus
ERR3220187_177456||full	Caudovirales	Siphoviridae	Lughvirus
ERR3220208_742208||full	Caudovirales	Siphoviridae	Lughvirus
ERR3220225_1710994||full	Caudovirales	Siphoviridae	Lughvirus
ERR3224598_1367799||full	Caudovirales	Siphoviridae	Lughvirus
ERR3224614_619321||full	Caudovirales	Siphoviridae	Lughvirus
ERR3275092_648246||full	Caudovirales	Siphoviridae	Lughvirus
ERR3275095_2385184||full	Caudovirales	Siphoviridae	Lughvirus
ERR3275101_10309||full	Caudovirales	Siphoviridae	Lughvirus
ERR3275114_218621||full	Caudovirales	Siphoviridae	Lughvirus
ERR3275123_144992||full	Caudovirales	Siphoviridae	Lughvirus
ERR4297097_684288||full	Caudovirales	Siphoviridae	Lughvirus
SRR11485376_13951||full	Caudovirales	Siphoviridae	Lughvirus
SRR11784293_1873207||full	Caudovirales	Siphoviridae	Lughvirus
SRR11784295_2039||full	Caudovirales	Siphoviridae	Lughvirus
SRR12021132_1772839||full	Caudovirales	Siphoviridae	Lughvirus
SRR12021136_1253111||full	Caudovirales	Siphoviridae	Lughvirus
SRR12021136_825221||full	Caudovirales	Siphoviridae	Lughvirus
SRR12021138_1561695||full	Caudovirales	Siphoviridae	Lughvirus
SRR12021138_962484||full	Caudovirales	Siphoviridae	Lughvirus
SRR12021148_1807871||full	Caudovirales	Siphoviridae	Lughvirus
SRR12021150_1341930||full	Caudovirales	Siphoviridae	Lughvirus
SRR1222429_2499166||full	Caudovirales	Siphoviridae	Lughvirus
SRR12529211_809386||full_1	Caudovirales	Siphoviridae	Lughvirus
SRR12529268_2471776||full	Caudovirales	Siphoviridae	Lughvirus
SRR12529325_854033||full	Caudovirales	Siphoviridae	Lughvirus
SRR12529380_1563153||full	Caudovirales	Siphoviridae	Lughvirus
SRR4435559_292742||full	Caudovirales	Siphoviridae	Lughvirus
SRR8387716_772222||full	Caudovirales	Siphoviridae	Lughvirus
SRR8387717_860409||full	Caudovirales	Siphoviridae	Lughvirus
SRR8387717_923341||full	Caudovirales	Siphoviridae	Lughvirus
SRR873596_1317869||full	Caudovirales	Siphoviridae	Lughvirus
SRR873598_1738144||full	Caudovirales	Siphoviridae	Lughvirus
SRR9651408_317263||full	Caudovirales	Siphoviridae	Lughvirus
ERR1278072_188570||full	Caudovirales	Myoviridae	Eponavirus
ERR2027916_808462||full	Caudovirales	Myoviridae	Eponavirus
ERR2282092_840115||full	Caudovirales	Myoviridae	Eponavirus
ERR3211441_279257||full	Caudovirales	Myoviridae	Eponavirus
ERR3220195_987611||full	Caudovirales	Myoviridae	Eponavirus
ERR3220224_273862||full	Caudovirales	Myoviridae	Eponavirus
ERR3224573_475486||full	Caudovirales	Myoviridae	Eponavirus
ERR3224606_284237||full	Caudovirales	Myoviridae	Eponavirus
ERR3224614_1065369||full	Caudovirales	Myoviridae	Eponavirus
ERR3275114_2092423||full	Caudovirales	Myoviridae	Eponavirus
ERR3275129_1464887||full	Caudovirales	Myoviridae	Eponavirus
ERR3275134_428325||full	Caudovirales	Myoviridae	Eponavirus
ERR4297109_1494011||full	Caudovirales	Myoviridae	Eponavirus
SRR11784282_1210531||full	Caudovirales	Myoviridae	Eponavirus
SRR11784288_999197||full	Caudovirales	Myoviridae	Eponavirus
SRR12021142_510251||full	Caudovirales	Myoviridae	Eponavirus
SRR12021153_1716891||full	Caudovirales	Myoviridae	Eponavirus
SRR12529212_1407993||full	Caudovirales	Myoviridae	Eponavirus
SRR12529323_240849||full	Caudovirales	Myoviridae	Eponavirus
SRR12529325_464425||full	Caudovirales	Myoviridae	Eponavirus
SRR12529379_511986||full	Caudovirales	Myoviridae	Eponavirus
SRR12529380_1157875||full	Caudovirales	Myoviridae	Eponavirus
SRR12529380_486417||full	Caudovirales	Myoviridae	Eponavirus
SRR7907957_618916||full	Caudovirales	Myoviridae	Eponavirus
SRR873596_1526140||full	Caudovirales	Myoviridae	Eponavirus
SRR873608_3256508||full	Caudovirales	Myoviridae	Eponavirus
SRR873609_1016512||full	Caudovirales	Myoviridae	Eponavirus
SRR873609_3927116||full	Caudovirales	Myoviridae	Eponavirus
Yak.MQ03_923819||full	Caudovirales	Myoviridae	Eponavirus
ERR3201408_61448||0_partial_1	Caudovirales	Myoviridae	Taranisvirus
ERR3220182_2128166||full	Caudovirales	Myoviridae	Taranisvirus
ERR3275128_1064957||full	Caudovirales	Myoviridae	Taranisvirus
ERR4297091_182797||full	Caudovirales	Myoviridae	Taranisvirus
ERR4297092_147733||full	Caudovirales	Myoviridae	Taranisvirus
ERR4297103_721667||full	Caudovirales	Myoviridae	Taranisvirus
SRR10912534_709652||full_1	Caudovirales	Myoviridae	Taranisvirus
SRR1206671_73146||full	Caudovirales	Myoviridae	Taranisvirus
SRR12529214_1053066||full_1	Caudovirales	Myoviridae	Taranisvirus
SRR12529267_1792113||full	Caudovirales	Myoviridae	Taranisvirus
SRR12529377_151179||full	Caudovirales	Myoviridae	Taranisvirus
SRR4435572_166548||full_1	Caudovirales	Myoviridae	Taranisvirus
SRR7907953_217610||full	Caudovirales	Myoviridae	Taranisvirus
ERR1278073_100616||full	Caudovirales	Myoviridae	Lagaffevirus
ERR3201377_556619||full	Caudovirales	Myoviridae	Lagaffevirus
ERR3201382_514204||full	Caudovirales	Myoviridae	Lagaffevirus
ERR3224574_486789||full	Caudovirales	Myoviridae	Lagaffevirus
ERR3224611_799579||full_1	Caudovirales	Myoviridae	Lagaffevirus
ERR3275123_2095546||full	Caudovirales	Myoviridae	Lagaffevirus
ERR3275127_1133861||full	Caudovirales	Myoviridae	Lagaffevirus
ERR3275135_650702||full	Caudovirales	Myoviridae	Lagaffevirus
ERR3515524_169481||full	Caudovirales	Myoviridae	Lagaffevirus
ERR4297086_505626||full	Caudovirales	Myoviridae	Lagaffevirus
ERR4297102_1496324||full	Caudovirales	Myoviridae	Lagaffevirus
SRR12529211_631239||full	Caudovirales	Myoviridae	Lagaffevirus
SRR12529324_1011959||full	Caudovirales	Myoviridae	Lagaffevirus
SRR7907948_885478||full	Caudovirales	Myoviridae	Lagaffevirus
SRR7907955_598883||full	Caudovirales	Myoviridae	Lagaffevirus
SRR8387716_110402||full	Caudovirales	Myoviridae	Lagaffevirus
SRR8387718_307123||full	Caudovirales	Myoviridae	Lagaffevirus
SRR8698737_467377||full	Caudovirales	Myoviridae	Lagaffevirus
SRR873597_2849945||full	Caudovirales	Myoviridae	Lagaffevirus
SRR873605_4812175||full	Caudovirales	Myoviridae	Lagaffevirus
ERR3224611_26073||full	Caudovirales	Siphoviridae	Seussvirus
ERR3275092_374048||full	Caudovirales	Siphoviridae	Seussvirus
ERR3275128_667576||full	Caudovirales	Siphoviridae	Seussvirus
TS.01_272811||full	Caudovirales	Siphoviridae	Seussvirus
ERR3211455_117238||full	Caudovirales	Siphoviridae	Minunavirus
ERR4297104_1514271||full	Caudovirales	Siphoviridae	Minunavirus
ERR2027908_731538||full	Caudovirales	Siphoviridae	Lughvirus
ERR2027923_1256778||full	Caudovirales	Siphoviridae	Lughvirus
ERR3201390_1609715||full	Caudovirales	Siphoviridae	Lughvirus
ERR3201395_535060||full	Caudovirales	Siphoviridae	Lughvirus
ERR3201404_215947||full	Caudovirales	Siphoviridae	Lughvirus
ERR3201408_693343||full	Caudovirales	Siphoviridae	Lughvirus
ERR3201412_40175||full	Caudovirales	Siphoviridae	Lughvirus
ERR3201420_200796||full	Caudovirales	Siphoviridae	Lughvirus
ERR3211461_1826515||full	Caudovirales	Siphoviridae	Lughvirus
ERR3211472_145301||full	Caudovirales	Siphoviridae	Lughvirus
ERR3220183_431276||full	Caudovirales	Siphoviridae	Lughvirus
ERR3220198_1023444||full	Caudovirales	Siphoviridae	Lughvirus
ERR3220202_1206378||full	Caudovirales	Siphoviridae	Lughvirus
ERR3220223_1796311||full	Caudovirales	Siphoviridae	Lughvirus
ERR3224573_1257905||full	Caudovirales	Siphoviridae	Lughvirus
ERR3224581_593314||full	Caudovirales	Siphoviridae	Lughvirus
ERR3224601_619600||full	Caudovirales	Siphoviridae	Lughvirus
ERR3224604_444702||full	Caudovirales	Siphoviridae	Lughvirus
ERR3224607_1628380||full	Caudovirales	Siphoviridae	Lughvirus
ERR3224609_1276898||full	Caudovirales	Siphoviridae	Lughvirus
ERR3224609_229120||full	Caudovirales	Siphoviridae	Lughvirus
ERR3275112_243435||full	Caudovirales	Siphoviridae	Lughvirus
ERR3275115_119356||full	Caudovirales	Siphoviridae	Lughvirus
ERR3275115_249877||full_1	Caudovirales	Siphoviridae	Lughvirus
ERR3275121_160480||full	Caudovirales	Siphoviridae	Lughvirus
ERR3515510_110977||full	Caudovirales	Siphoviridae	Lughvirus
ERR3801460_1145115||full	Caudovirales	Siphoviridae	Lughvirus
ERR3801464_1666953||full	Caudovirales	Siphoviridae	Lughvirus
ERR4297091_231662||full	Caudovirales	Siphoviridae	Lughvirus
ERR4297091_521586||full	Caudovirales	Siphoviridae	Lughvirus
ERR4297094_1110430||full_1	Caudovirales	Siphoviridae	Lughvirus
ERR4297108_931614||full	Caudovirales	Siphoviridae	Lughvirus
HS.03_172151||full	Caudovirales	Siphoviridae	Lughvirus
SRR10912534_1999373||full_1	Caudovirales	Siphoviridae	Lughvirus
SRR11784286_903539||full	Caudovirales	Siphoviridae	Lughvirus
SRR12021135_698447||full	Caudovirales	Siphoviridae	Lughvirus
SRR12021140_405657||full	Caudovirales	Siphoviridae	Lughvirus
SRR12021143_1401847||full	Caudovirales	Siphoviridae	Lughvirus
SRR12021151_276142||full	Caudovirales	Siphoviridae	Lughvirus
SRR12529099_3227429||full	Caudovirales	Siphoviridae	Lughvirus
SRR12529103_401883||full	Caudovirales	Siphoviridae	Lughvirus
SRR12529154_174040||full	Caudovirales	Siphoviridae	Lughvirus
SRR12529156_713073||full	Caudovirales	Siphoviridae	Lughvirus
SRR12529321_187830||full	Caudovirales	Siphoviridae	Lughvirus
SRR12529321_366248||full	Caudovirales	Siphoviridae	Lughvirus
SRR12529378_1253674||full	Caudovirales	Siphoviridae	Lughvirus
SRR4435581_11773||full	Caudovirales	Siphoviridae	Lughvirus
SRR8387720_234192||full	Caudovirales	Siphoviridae	Lughvirus
SRR873603_1460820||full	Caudovirales	Siphoviridae	Lughvirus
SRR9006730_2005373||full	Caudovirales	Siphoviridae	Lughvirus
SRR948091_132670||full	Caudovirales	Siphoviridae	Lughvirus
SRR948091_457185||full	Caudovirales	Siphoviridae	Lughvirus
Yak.DX01_1650644||full	Caudovirales	Siphoviridae	Lughvirus
ERR1278074_202343||full	Caudovirales	Myoviridae	Eponavirus
ERR1278074_485237||full	Caudovirales	Myoviridae	Eponavirus
ERR2027913_385999||full	Caudovirales	Myoviridae	Eponavirus
ERR3201380_447949||full	Caudovirales	Myoviridae	Eponavirus
ERR3201404_512764||full	Caudovirales	Myoviridae	Eponavirus
ERR3211474_40531||full	Caudovirales	Myoviridae	Eponavirus
ERR3224591_215629||full	Caudovirales	Myoviridae	Eponavirus
ERR3224601_687620||full	Caudovirales	Myoviridae	Eponavirus
ERR3224614_19992||full	Caudovirales	Myoviridae	Eponavirus
ERR3515530_440279||full	Caudovirales	Myoviridae	Eponavirus
HS.03_762517||full	Caudovirales	Myoviridae	Eponavirus
SRR12021134_679649||full	Caudovirales	Myoviridae	Eponavirus
SRR12021142_68013||full	Caudovirales	Myoviridae	Eponavirus
SRR12021142_807922||full	Caudovirales	Myoviridae	Eponavirus
SRR1206671_936580||full	Caudovirales	Myoviridae	Eponavirus
SRR12529265_183949||full	Caudovirales	Myoviridae	Eponavirus
SRR12529267_716233||full	Caudovirales	Myoviridae	Eponavirus
SRR12529323_477519||full	Caudovirales	Myoviridae	Eponavirus
SRR12529380_1481988||full_1	Caudovirales	Myoviridae	Eponavirus
SRR7907957_346015||full	Caudovirales	Myoviridae	Eponavirus
SRR8387714_148764||full	Caudovirales	Myoviridae	Eponavirus
SRR8387716_1164341||full	Caudovirales	Myoviridae	Eponavirus
SRR8387716_48225||full	Caudovirales	Myoviridae	Eponavirus
SRR8387717_702422||full	Caudovirales	Myoviridae	Eponavirus
SRR8387720_726816||full	Caudovirales	Myoviridae	Eponavirus
SRR873595_2454902||full	Caudovirales	Myoviridae	Eponavirus
SRR873600_2527312||full	Caudovirales	Myoviridae	Eponavirus
ERR3224607_1555661||full	Caudovirales	Myoviridae	Mushuvirus
ERR3224606_680049||full_1	Caudovirales	Myoviridae	Lagaffevirus
ERR3224609_2009029||full	Caudovirales	Myoviridae	Lagaffevirus
ERR3275093_1365790||full	Caudovirales	Myoviridae	Lagaffevirus
ERR3275113_251661||full	Caudovirales	Myoviridae	Lagaffevirus
ERR3275118_133268||full	Caudovirales	Myoviridae	Lagaffevirus
ERR3275119_828937||full	Caudovirales	Myoviridae	Lagaffevirus
ERR4297107_1301321||full	Caudovirales	Myoviridae	Lagaffevirus
SRR10765527_480832||full	Caudovirales	Myoviridae	Lagaffevirus
SRR12529212_1277469||full	Caudovirales	Myoviridae	Lagaffevirus
SRR12529323_473492||full	Caudovirales	Myoviridae	Lagaffevirus
SRR12529381_595558||full	Caudovirales	Myoviridae	Lagaffevirus
SRR7907939_315246||full	Caudovirales	Myoviridae	Lagaffevirus
SRR873597_199906||full	Caudovirales	Myoviridae	Lagaffevirus
SRR873609_502198||full	Caudovirales	Myoviridae	Lagaffevirus
SRR948132_89838||full	Caudovirales	Myoviridae	Lagaffevirus
ERR3211470_331256||full	Caudovirales	Siphoviridae	Rigallicvirus
SRR12529265_2430068||full	Caudovirales	Siphoviridae	Rigallicvirus
ERR4297095_1921680||full	Caudovirales	Myoviridae	Tijeunavirus
FH88558_1772||full	Caudovirales	Myoviridae	Tijeunavirus
SRR12021150_1264806||full	Caudovirales	Myoviridae	Tijeunavirus
SRR12529101_4150517||full	Caudovirales	Myoviridae	Tijeunavirus
SRR9006655_2187795||full	Caudovirales	Myoviridae	Tijeunavirus
Yak.AD03_2003131||full	Caudovirales	Myoviridae	Tijeunavirus
ERR3220180_1493988||full	Caudovirales	Siphoviridae	Lentavirus
SRR4435563_230901||full	Caudovirales	Siphoviridae	Lentavirus
ERR4297105_818112||full	Caudovirales	Myoviridae	Lagaffevirus
HS.01_127816||full	Caudovirales	Myoviridae	Lagaffevirus
SRR12529377_1134694||full	Caudovirales	Myoviridae	Lagaffevirus
SRR4435576_71238||full_1	Caudovirales	Myoviridae	Lagaffevirus
SRR8387716_508170||full	Caudovirales	Myoviridae	Lagaffevirus
SRR8387718_1066004||full	Caudovirales	Myoviridae	Lagaffevirus
SRR8397887_225786||full	Caudovirales	Myoviridae	Lagaffevirus
SRR8591578_95914||full	Caudovirales	Myoviridae	Lagaffevirus
SRR8698737_192821||full	Caudovirales	Myoviridae	Lagaffevirus
Yak.MQ03_1303908||full	Caudovirales	Myoviridae	Lagaffevirus
SRR10765527_379021||full_1	Caudovirales	Siphoviridae	Majavirus
SRR12529322_75167||full	Caudovirales	Siphoviridae	Seussvirus
ERR3201396_614611||full	Caudovirales	Myoviridae	Eponavirus
ERR3201405_48715||full	Caudovirales	Myoviridae	Eponavirus
ERR3211450_263083||full	Caudovirales	Myoviridae	Eponavirus
ERR3220182_488196||full	Caudovirales	Myoviridae	Eponavirus
ERR3224597_622204||full	Caudovirales	Myoviridae	Eponavirus
ERR3224611_371978||full	Caudovirales	Myoviridae	Eponavirus
ERR3275128_1091184||full	Caudovirales	Myoviridae	Eponavirus
ERR3275134_785488||full	Caudovirales	Myoviridae	Eponavirus
ERR3525317_2949574||full	Caudovirales	Myoviridae	Eponavirus
ERR4297105_98714||full_1	Caudovirales	Myoviridae	Eponavirus
ERR983264_261308||full	Caudovirales	Myoviridae	Eponavirus
HS.03_750951||full	Caudovirales	Myoviridae	Eponavirus
SRR10912540_1556773||full	Caudovirales	Myoviridae	Eponavirus
SRR11784292_537883||full	Caudovirales	Myoviridae	Eponavirus
SRR11784293_730093||full	Caudovirales	Myoviridae	Eponavirus
SRR12021134_1955962||full	Caudovirales	Myoviridae	Eponavirus
SRR12021151_840610||full	Caudovirales	Myoviridae	Eponavirus
SRR12529154_178545||full	Caudovirales	Myoviridae	Eponavirus
SRR12529324_306973||full	Caudovirales	Myoviridae	Eponavirus
SRR12529324_738051||full	Caudovirales	Myoviridae	Eponavirus
SRR12529325_261935||full	Caudovirales	Myoviridae	Eponavirus
SRR12529378_1549393||full	Caudovirales	Myoviridae	Eponavirus
SRR12529380_1608052||full	Caudovirales	Myoviridae	Eponavirus
SRR1267595_2184573||full	Caudovirales	Myoviridae	Eponavirus
SRR1267595_424069||full	Caudovirales	Myoviridae	Eponavirus
SRR4435558_282938||full	Caudovirales	Myoviridae	Eponavirus
SRR4435578_19916||full	Caudovirales	Myoviridae	Eponavirus
SRR7907956_548695||full	Caudovirales	Myoviridae	Eponavirus
SRR7907960_130425||full	Caudovirales	Myoviridae	Eponavirus
SRR8387716_1045937||full	Caudovirales	Myoviridae	Eponavirus
SRR873600_461778||full	Caudovirales	Myoviridae	Eponavirus
SRR873604_4269106||full	Caudovirales	Myoviridae	Eponavirus
ERR2027892_43505||full	Caudovirales	Siphoviridae	C5virus
ERR2027896_1358563||full	Caudovirales	Siphoviridae	C5virus
ERR2027922_590924||full	Caudovirales	Siphoviridae	C5virus
ERR3201375_426294||full	Caudovirales	Siphoviridae	C5virus
ERR3201377_568355||full	Caudovirales	Siphoviridae	C5virus
ERR3201392_740948||full	Caudovirales	Siphoviridae	C5virus
ERR3201399_670109||full	Caudovirales	Siphoviridae	C5virus
ERR3201408_421985||full	Caudovirales	Siphoviridae	C5virus
ERR3201414_737994||full	Caudovirales	Siphoviridae	C5virus
ERR3201417_1450444||full	Caudovirales	Siphoviridae	C5virus
ERR3201418_1122260||full	Caudovirales	Siphoviridae	C5virus
ERR3211445_908814||full	Caudovirales	Siphoviridae	C5virus
ERR3211453_135218||full	Caudovirales	Siphoviridae	C5virus
ERR3220184_495400||full	Caudovirales	Siphoviridae	C5virus
ERR3220187_1063163||full	Caudovirales	Siphoviridae	C5virus
ERR3220210_1137457||full	Caudovirales	Siphoviridae	C5virus
ERR3224570_1401989||full	Caudovirales	Siphoviridae	C5virus
ERR3224609_124462||full	Caudovirales	Siphoviridae	C5virus
ERR3224612_1439490||full	Caudovirales	Siphoviridae	C5virus
ERR3275099_918043||full	Caudovirales	Siphoviridae	C5virus
ERR3275106_2423004||full	Caudovirales	Siphoviridae	C5virus
ERR3515515_135294||full	Caudovirales	Siphoviridae	C5virus
ERR3515533_77416||full	Caudovirales	Siphoviridae	C5virus
ERR3801449_532074||full	Caudovirales	Siphoviridae	C5virus
ERR3801457_340725||full	Caudovirales	Siphoviridae	C5virus
ERR4297091_1777071||full	Caudovirales	Siphoviridae	C5virus
ERR4297091_569808||full	Caudovirales	Siphoviridae	C5virus
ERR4297094_1301368||full	Caudovirales	Siphoviridae	C5virus
ERR4297095_332316||full	Caudovirales	Siphoviridae	C5virus
ERR4297097_1407164||full	Caudovirales	Siphoviridae	C5virus
ERR4297099_965018||full	Caudovirales	Siphoviridae	C5virus
ERR4297100_156141||full	Caudovirales	Siphoviridae	C5virus
ERR4297101_1031822||full	Caudovirales	Siphoviridae	C5virus
ERR4297107_135685||full	Caudovirales	Siphoviridae	C5virus
ERR4297109_477695||full	Caudovirales	Siphoviridae	C5virus
FH88510_100986||full	Caudovirales	Siphoviridae	C5virus
FH88562_7172||full	Caudovirales	Siphoviridae	C5virus
FL88599_86410||full	Caudovirales	Siphoviridae	C5virus
GSG6_114502||full	Caudovirales	Siphoviridae	C5virus
GSG7_397703||full	Caudovirales	Siphoviridae	C5virus
SRR10765500_586726||full	Caudovirales	Siphoviridae	C5virus
SRR10765529_860958||full	Caudovirales	Siphoviridae	C5virus
SRR10912534_1581252||full	Caudovirales	Siphoviridae	C5virus
SRR11784280_535781||full	Caudovirales	Siphoviridae	C5virus
SRR12021137_333530||full	Caudovirales	Siphoviridae	C5virus
SRR12021139_1443336||full	Caudovirales	Siphoviridae	C5virus
SRR12021142_439738||full	Caudovirales	Siphoviridae	C5virus
SRR12021144_944307||full	Caudovirales	Siphoviridae	C5virus
SRR12021148_2125711||full	Caudovirales	Siphoviridae	C5virus
SRR12021149_197262||full	Caudovirales	Siphoviridae	C5virus
SRR12021152_713522||full	Caudovirales	Siphoviridae	C5virus
SRR12021153_737142||full	Caudovirales	Siphoviridae	C5virus
SRR12021154_122667||full	Caudovirales	Siphoviridae	C5virus
SRR12529100_3107506||full	Caudovirales	Siphoviridae	C5virus
SRR12529266_1157014||full	Caudovirales	Siphoviridae	C5virus
SRR12529266_1508632||full	Caudovirales	Siphoviridae	C5virus
SRR12529268_2267746||full	Caudovirales	Siphoviridae	C5virus
SRR4435585_487998||full	Caudovirales	Siphoviridae	C5virus
SRR8397910_157705||full	Caudovirales	Siphoviridae	C5virus
SRR873604_3571160||full	Caudovirales	Siphoviridae	C5virus
SRR873606_3367496||full	Caudovirales	Siphoviridae	C5virus
SRR873608_451884||full	Caudovirales	Siphoviridae	C5virus
SRR873609_248896||full	Caudovirales	Siphoviridae	C5virus
SRR873610_1705652||full	Caudovirales	Siphoviridae	C5virus
SRR948137_56762||full	Caudovirales	Siphoviridae	C5virus
TS.02_393723||full	Caudovirales	Siphoviridae	C5virus
Yak.AD03_1113294||full	Caudovirales	Siphoviridae	C5virus
Yak.AD03_90675||full	Caudovirales	Siphoviridae	C5virus
Yak.DX02_1779406||full	Caudovirales	Siphoviridae	C5virus
Yak.DX02_1868724||full	Caudovirales	Siphoviridae	C5virus
Yak.MQ01_1075579||full	Caudovirales	Siphoviridae	C5virus
ERR2027914_149206||full	Caudovirales	Siphoviridae	Lughvirus
ERR2027917_87116||full	Caudovirales	Siphoviridae	Lughvirus
ERR2027918_869481||full	Caudovirales	Siphoviridae	Lughvirus
ERR3201376_1467926||full	Caudovirales	Siphoviridae	Lughvirus
ERR3201397_916056||full	Caudovirales	Siphoviridae	Lughvirus
ERR3201403_1224486||full	Caudovirales	Siphoviridae	Lughvirus
ERR3201408_691464||full	Caudovirales	Siphoviridae	Lughvirus
ERR3201415_1706322||full	Caudovirales	Siphoviridae	Lughvirus
ERR3211483_692307||full	Caudovirales	Siphoviridae	Lughvirus
ERR3220189_396596||full	Caudovirales	Siphoviridae	Lughvirus
ERR3220201_1755279||full	Caudovirales	Siphoviridae	Lughvirus
ERR3220201_820563||full	Caudovirales	Siphoviridae	Lughvirus
ERR3224584_501122||full	Caudovirales	Siphoviridae	Lughvirus
ERR3224597_846270||full	Caudovirales	Siphoviridae	Lughvirus
ERR3224608_705874||full_1	Caudovirales	Siphoviridae	Lughvirus
ERR3275092_1866769||full	Caudovirales	Siphoviridae	Lughvirus
ERR3275109_31649||full	Caudovirales	Siphoviridae	Lughvirus
ERR3275115_1588503||full	Caudovirales	Siphoviridae	Lughvirus
ERR3275115_390609||full_1	Caudovirales	Siphoviridae	Lughvirus
ERR3275115_995361||full	Caudovirales	Siphoviridae	Lughvirus
ERR3275126_100602||full	Caudovirales	Siphoviridae	Lughvirus
ERR3275130_835390||full	Caudovirales	Siphoviridae	Lughvirus
ERR3275133_309359||full	Caudovirales	Siphoviridae	Lughvirus
ERR3515525_92981||full	Caudovirales	Siphoviridae	Lughvirus
ERR3515533_296545||full	Caudovirales	Siphoviridae	Lughvirus
ERR3525316_1158921||full	Caudovirales	Siphoviridae	Lughvirus
ERR3801461_1030014||full	Caudovirales	Siphoviridae	Lughvirus
ERR4297091_1047913||full	Caudovirales	Siphoviridae	Lughvirus
ERR4297094_1057887||full	Caudovirales	Siphoviridae	Lughvirus
ERR4297096_297425||full	Caudovirales	Siphoviridae	Lughvirus
ERR4297106_705070||full	Caudovirales	Siphoviridae	Lughvirus
GSG6_6323||full	Caudovirales	Siphoviridae	Lughvirus
SRR10912541_1444743||full	Caudovirales	Siphoviridae	Lughvirus
SRR10912541_181615||full	Caudovirales	Siphoviridae	Lughvirus
SRR11585060_52510||full	Caudovirales	Siphoviridae	Lughvirus
SRR12021133_75292||full	Caudovirales	Siphoviridae	Lughvirus
SRR12021139_267313||full	Caudovirales	Siphoviridae	Lughvirus
SRR12021148_1837571||full	Caudovirales	Siphoviridae	Lughvirus
SRR12021152_1479100||full	Caudovirales	Siphoviridae	Lughvirus
SRR12021154_1920776||full	Caudovirales	Siphoviridae	Lughvirus
SRR12021154_311896||full	Caudovirales	Siphoviridae	Lughvirus
SRR1206671_3981809||full	Caudovirales	Siphoviridae	Lughvirus
SRR1206671_943757||full	Caudovirales	Siphoviridae	Lughvirus
SRR12529079_4390860||full	Caudovirales	Siphoviridae	Lughvirus
SRR12529210_648085||full	Caudovirales	Siphoviridae	Lughvirus
SRR12529267_838159||full	Caudovirales	Siphoviridae	Lughvirus
SRR12529268_197627||full	Caudovirales	Siphoviridae	Lughvirus
SRR12529268_586688||full	Caudovirales	Siphoviridae	Lughvirus
SRR12529321_820605||full	Caudovirales	Siphoviridae	Lughvirus
SRR12529379_1167060||full	Caudovirales	Siphoviridae	Lughvirus
SRR12529379_555123||full	Caudovirales	Siphoviridae	Lughvirus
SRR4435557_119340||0_partial_1	Caudovirales	Siphoviridae	Lughvirus
SRR4435581_307176||full	Caudovirales	Siphoviridae	Lughvirus
SRR8387715_232007||full	Caudovirales	Siphoviridae	Lughvirus
SRR8397891_4018||full_1	Caudovirales	Siphoviridae	Lughvirus
SRR8698455_539244||full	Caudovirales	Siphoviridae	Lughvirus
SRR873598_811512||full	Caudovirales	Siphoviridae	Lughvirus
SRR873600_2167966||full	Caudovirales	Siphoviridae	Lughvirus
SRR873604_3001304||full	Caudovirales	Siphoviridae	Lughvirus
SRR873609_4375812||full	Caudovirales	Siphoviridae	Lughvirus
SRR9006654_1356970||full	Caudovirales	Siphoviridae	Lughvirus
SRR9006655_2899101||full	Caudovirales	Siphoviridae	Lughvirus
SRR9006729_2260738||full	Caudovirales	Siphoviridae	Lughvirus
Yak.AD03_195616||full	Caudovirales	Siphoviridae	Lughvirus
ERR1278104_337572||full	Caudovirales	Myoviridae	Taranisvirus
ERR3211484_491408||full	Caudovirales	Myoviridae	Taranisvirus
ERR3224598_680299||full	Caudovirales	Myoviridae	Taranisvirus
ERR3224609_1063788||full	Caudovirales	Myoviridae	Taranisvirus
ERR3275100_1217171||full	Caudovirales	Myoviridae	Taranisvirus
ERR4297095_1690999||full	Caudovirales	Myoviridae	Taranisvirus
ERR4297103_1331486||full	Caudovirales	Myoviridae	Taranisvirus
ERR4297105_683065||full	Caudovirales	Myoviridae	Taranisvirus
ERR4297107_871506||full	Caudovirales	Myoviridae	Taranisvirus
ERR4297109_1217564||full	Caudovirales	Myoviridae	Taranisvirus
SRR11784290_35136||full	Caudovirales	Myoviridae	Taranisvirus
SRR12529099_348406||full	Caudovirales	Myoviridae	Taranisvirus
SRR12529102_363376||full	Caudovirales	Myoviridae	Taranisvirus
SRR12529154_235066||full	Caudovirales	Myoviridae	Taranisvirus
SRR12529214_250315||full	Caudovirales	Myoviridae	Taranisvirus
SRR12529376_910602||full_1	Caudovirales	Myoviridae	Taranisvirus
SRR12529380_1029517||full	Caudovirales	Myoviridae	Taranisvirus
SRR1267595_2095107||full	Caudovirales	Myoviridae	Taranisvirus
SRR9006729_4294397||full	Caudovirales	Myoviridae	Taranisvirus
Yak.MQ03_1663054||full	Caudovirales	Myoviridae	Taranisvirus
ERR3275108_471126||full	Caudovirales	Myoviridae	Mushuvirus
SRR12529157_399488||full	Caudovirales	Myoviridae	Mushuvirus
ERR4297106_664058||full	Caudovirales	Myoviridae	Toutatisvirus
ERR4297109_1336865||full	Caudovirales	Myoviridae	Toutatisvirus
ERR983263_315660||full	Caudovirales	Myoviridae	Toutatisvirus
ERR3275125_1000657||full	Caudovirales	Autographiviridae	Pelagivirus
ERR3224607_1458541||full	Caudovirales	Myoviridae	Brunovirus
ERR3275123_1467054||full	Caudovirales	Myoviridae	Brunovirus
ERR4297095_1868384||full	Caudovirales	Myoviridae	Brunovirus
ERR4297105_770784||full	Caudovirales	Myoviridae	Brunovirus
SRR12529154_369678||full	Caudovirales	Myoviridae	Brunovirus
SRR8387720_1353431||full	Caudovirales	Myoviridae	Brunovirus
SRR9006729_5215328||full	Caudovirales	Myoviridae	Brunovirus
FL88504_28188||full_1	Caudovirales	Myoviridae	Brunovirus
SRR873607_3601103||full	Caudovirales	Myoviridae	Brunovirus
SRR11585069_139076||full	Caudovirales	Myoviridae	Brigitvirus
SRR12021151_942375||full	Caudovirales	Myoviridae	Brigitvirus
SRR12529323_195730||full	Caudovirales	Myoviridae	Brigitvirus
ERR3275106_642612||full	Caudovirales	Siphoviridae	Luckybarnesvirus
ERR1278072_238910||full	Caudovirales	Siphoviridae	Oengusvirus
ERR1278074_279318||full	Caudovirales	Siphoviridae	Oengusvirus
ERR1278074_425700||full	Caudovirales	Siphoviridae	Oengusvirus
ERR1278103_579369||full	Caudovirales	Siphoviridae	Oengusvirus
ERR1278103_683795||full	Caudovirales	Siphoviridae	Oengusvirus
ERR1278105_645926||full	Caudovirales	Siphoviridae	Oengusvirus
ERR2027895_374917||full	Caudovirales	Siphoviridae	Oengusvirus
ERR2027899_246706||full	Caudovirales	Siphoviridae	Oengusvirus
ERR2027911_1081166||full	Caudovirales	Siphoviridae	Oengusvirus
ERR2027920_1457923||full	Caudovirales	Siphoviridae	Oengusvirus
ERR2027920_773753||full	Caudovirales	Siphoviridae	Oengusvirus
ERR3201377_617542||full	Caudovirales	Siphoviridae	Oengusvirus
ERR3201377_87631||full	Caudovirales	Siphoviridae	Oengusvirus
ERR3201383_37992||full	Caudovirales	Siphoviridae	Oengusvirus
ERR3201384_921387||full	Caudovirales	Siphoviridae	Oengusvirus
ERR3201390_1287867||full	Caudovirales	Siphoviridae	Oengusvirus
ERR3201390_1385455||full	Caudovirales	Siphoviridae	Oengusvirus
ERR3201390_266806||full	Caudovirales	Siphoviridae	Oengusvirus
ERR3201391_855445||full	Caudovirales	Siphoviridae	Oengusvirus
ERR3201392_95034||full	Caudovirales	Siphoviridae	Oengusvirus
ERR3201393_168668||full	Caudovirales	Siphoviridae	Oengusvirus
ERR3201393_269445||full	Caudovirales	Siphoviridae	Oengusvirus
ERR3201393_558591||full	Caudovirales	Siphoviridae	Oengusvirus
ERR3201395_121044||full	Caudovirales	Siphoviridae	Oengusvirus
ERR3201399_232291||full	Caudovirales	Siphoviridae	Oengusvirus
ERR3201407_502475||full	Caudovirales	Siphoviridae	Oengusvirus
ERR3201408_607554||full	Caudovirales	Siphoviridae	Oengusvirus
ERR3201417_525203||full	Caudovirales	Siphoviridae	Oengusvirus
ERR3201417_633920||full	Caudovirales	Siphoviridae	Oengusvirus
ERR3201417_90587||full	Caudovirales	Siphoviridae	Oengusvirus
ERR3211442_203634||full	Caudovirales	Siphoviridae	Oengusvirus
ERR3211452_1189803||full	Caudovirales	Siphoviridae	Oengusvirus
ERR3220185_1759964||full	Caudovirales	Siphoviridae	Oengusvirus
ERR3220189_230704||full	Caudovirales	Siphoviridae	Oengusvirus
ERR3220193_1135663||full	Caudovirales	Siphoviridae	Oengusvirus
ERR3220193_953336||full	Caudovirales	Siphoviridae	Oengusvirus
ERR3220201_463694||full	Caudovirales	Siphoviridae	Oengusvirus
ERR3220203_154917||full	Caudovirales	Siphoviridae	Oengusvirus
ERR3220206_1022041||full	Caudovirales	Siphoviridae	Oengusvirus
ERR3220210_418201||full	Caudovirales	Siphoviridae	Oengusvirus
ERR3220214_1609646||full	Caudovirales	Siphoviridae	Oengusvirus
ERR3220216_916630||full	Caudovirales	Siphoviridae	Oengusvirus
ERR3220223_525738||full	Caudovirales	Siphoviridae	Oengusvirus
ERR3220225_322119||full	Caudovirales	Siphoviridae	Oengusvirus
ERR3220225_589313||full	Caudovirales	Siphoviridae	Oengusvirus
ERR3220225_779934||full	Caudovirales	Siphoviridae	Oengusvirus
ERR3224571_21679||full	Caudovirales	Siphoviridae	Oengusvirus
ERR3224573_1049686||full	Caudovirales	Siphoviridae	Oengusvirus
ERR3224573_331928||full	Caudovirales	Siphoviridae	Oengusvirus
ERR3224600_1768506||full	Caudovirales	Siphoviridae	Oengusvirus
ERR3224611_590874||full	Caudovirales	Siphoviridae	Oengusvirus
ERR3275091_286209||full	Caudovirales	Siphoviridae	Oengusvirus
ERR3275094_1204650||full	Caudovirales	Siphoviridae	Oengusvirus
ERR3275094_1237953||full	Caudovirales	Siphoviridae	Oengusvirus
ERR3275099_148570||full	Caudovirales	Siphoviridae	Oengusvirus
ERR3275101_1037504||full	Caudovirales	Siphoviridae	Oengusvirus
ERR3275101_1522447||full	Caudovirales	Siphoviridae	Oengusvirus
ERR3275101_811719||full	Caudovirales	Siphoviridae	Oengusvirus
ERR3275103_254543||full	Caudovirales	Siphoviridae	Oengusvirus
ERR3275106_3761142||full	Caudovirales	Siphoviridae	Oengusvirus
ERR3275113_34159||full	Caudovirales	Siphoviridae	Oengusvirus
ERR3275115_414421||full	Caudovirales	Siphoviridae	Oengusvirus
ERR3275119_263938||full	Caudovirales	Siphoviridae	Oengusvirus
ERR3275124_393647||full	Caudovirales	Siphoviridae	Oengusvirus
ERR3275124_870189||full	Caudovirales	Siphoviridae	Oengusvirus
ERR3275133_2565160||full	Caudovirales	Siphoviridae	Oengusvirus
ERR3515508_508111||full	Caudovirales	Siphoviridae	Oengusvirus
ERR3515519_195639||full	Caudovirales	Siphoviridae	Oengusvirus
ERR3515522_6830||full	Caudovirales	Siphoviridae	Oengusvirus
ERR3515531_180970||full	Caudovirales	Siphoviridae	Oengusvirus
ERR3525317_490341||full	Caudovirales	Siphoviridae	Oengusvirus
ERR3801460_905895||full	Caudovirales	Siphoviridae	Oengusvirus
ERR3801464_259040||full	Caudovirales	Siphoviridae	Oengusvirus
ERR3801478_1188441||full	Caudovirales	Siphoviridae	Oengusvirus
ERR4297088_280312||full	Caudovirales	Siphoviridae	Oengusvirus
ERR4297088_458146||full	Caudovirales	Siphoviridae	Oengusvirus
ERR4297089_167266||full	Caudovirales	Siphoviridae	Oengusvirus
ERR4297089_807287||full_1	Caudovirales	Siphoviridae	Oengusvirus
ERR4297091_1465185||full	Caudovirales	Siphoviridae	Oengusvirus
ERR4297092_648023||full	Caudovirales	Siphoviridae	Oengusvirus
ERR4297093_119024||full	Caudovirales	Siphoviridae	Oengusvirus
ERR4297095_1167280||full	Caudovirales	Siphoviridae	Oengusvirus
ERR4297095_562376||full	Caudovirales	Siphoviridae	Oengusvirus
ERR4297096_127602||full	Caudovirales	Siphoviridae	Oengusvirus
ERR4297096_1507846||full	Caudovirales	Siphoviridae	Oengusvirus
ERR4297096_466784||full	Caudovirales	Siphoviridae	Oengusvirus
ERR4297096_638496||full	Caudovirales	Siphoviridae	Oengusvirus
ERR4297096_765082||full	Caudovirales	Siphoviridae	Oengusvirus
ERR4297096_79181||full	Caudovirales	Siphoviridae	Oengusvirus
ERR4297096_808602||full	Caudovirales	Siphoviridae	Oengusvirus
ERR4297097_1313774||full	Caudovirales	Siphoviridae	Oengusvirus
ERR4297099_122149||full	Caudovirales	Siphoviridae	Oengusvirus
ERR4297099_1656070||full	Caudovirales	Siphoviridae	Oengusvirus
ERR4297099_459490||full	Caudovirales	Siphoviridae	Oengusvirus
ERR4297099_674714||full	Caudovirales	Siphoviridae	Oengusvirus
ERR4297101_1554033||full	Caudovirales	Siphoviridae	Oengusvirus
ERR4297101_1711148||full	Caudovirales	Siphoviridae	Oengusvirus
ERR4297102_659430||full	Caudovirales	Siphoviridae	Oengusvirus
ERR4297103_225133||full	Caudovirales	Siphoviridae	Oengusvirus
ERR4297103_858433||full	Caudovirales	Siphoviridae	Oengusvirus
ERR4297104_1782010||full	Caudovirales	Siphoviridae	Oengusvirus
ERR4297104_759373||full	Caudovirales	Siphoviridae	Oengusvirus
ERR4297105_1014722||full	Caudovirales	Siphoviridae	Oengusvirus
ERR4297105_1406028||full	Caudovirales	Siphoviridae	Oengusvirus
ERR4297105_1486459||full	Caudovirales	Siphoviridae	Oengusvirus
ERR4297105_1769692||full	Caudovirales	Siphoviridae	Oengusvirus
ERR4297105_764063||full	Caudovirales	Siphoviridae	Oengusvirus
ERR4297105_790814||full	Caudovirales	Siphoviridae	Oengusvirus
ERR4297107_1529783||full	Caudovirales	Siphoviridae	Oengusvirus
ERR4297107_48321||full	Caudovirales	Siphoviridae	Oengusvirus
ERR4297108_152709||full	Caudovirales	Siphoviridae	Oengusvirus
ERR4297109_281237||full	Caudovirales	Siphoviridae	Oengusvirus
ERR4297109_704273||full	Caudovirales	Siphoviridae	Oengusvirus
ERR4297109_815149||full	Caudovirales	Siphoviridae	Oengusvirus
FH88510_49662||full	Caudovirales	Siphoviridae	Oengusvirus
FH88546_8072||full	Caudovirales	Siphoviridae	Oengusvirus
HS.02_182384||full	Caudovirales	Siphoviridae	Oengusvirus
HS.02_227655||full	Caudovirales	Siphoviridae	Oengusvirus
HS.03_1007293||full	Caudovirales	Siphoviridae	Oengusvirus
HS.03_308353||full	Caudovirales	Siphoviridae	Oengusvirus
HS.03_43560||full	Caudovirales	Siphoviridae	Oengusvirus
HS.03_625791||full	Caudovirales	Siphoviridae	Oengusvirus
HS.03_948070||full	Caudovirales	Siphoviridae	Oengusvirus
SRR10765511_190176||full	Caudovirales	Siphoviridae	Oengusvirus
SRR10765514_231400||full	Caudovirales	Siphoviridae	Oengusvirus
SRR10765519_306237||full	Caudovirales	Siphoviridae	Oengusvirus
SRR10912533_1452949||full	Caudovirales	Siphoviridae	Oengusvirus
SRR10912533_2723974||full	Caudovirales	Siphoviridae	Oengusvirus
SRR10912533_438506||full	Caudovirales	Siphoviridae	Oengusvirus
SRR10912533_730589||full	Caudovirales	Siphoviridae	Oengusvirus
SRR10912535_2143384||full	Caudovirales	Siphoviridae	Oengusvirus
SRR10912535_397726||full	Caudovirales	Siphoviridae	Oengusvirus
SRR10912535_556519||full	Caudovirales	Siphoviridae	Oengusvirus
SRR10912536_131531||full	Caudovirales	Siphoviridae	Oengusvirus
SRR10912536_353574||full	Caudovirales	Siphoviridae	Oengusvirus
SRR10912537_2155289||full	Caudovirales	Siphoviridae	Oengusvirus
SRR10912538_1118796||full	Caudovirales	Siphoviridae	Oengusvirus
SRR10912538_2008423||full	Caudovirales	Siphoviridae	Oengusvirus
SRR10912538_211655||full	Caudovirales	Siphoviridae	Oengusvirus
SRR10912538_2457917||full	Caudovirales	Siphoviridae	Oengusvirus
SRR10912539_1093025||full	Caudovirales	Siphoviridae	Oengusvirus
SRR10912539_1224698||full	Caudovirales	Siphoviridae	Oengusvirus
SRR10912539_1681487||full	Caudovirales	Siphoviridae	Oengusvirus
SRR10912539_1869765||full	Caudovirales	Siphoviridae	Oengusvirus
SRR10912539_1923591||full	Caudovirales	Siphoviridae	Oengusvirus
SRR10912539_2416082||full	Caudovirales	Siphoviridae	Oengusvirus
SRR10912540_1023582||full	Caudovirales	Siphoviridae	Oengusvirus
SRR10912540_2456494||full	Caudovirales	Siphoviridae	Oengusvirus
SRR10912541_1033575||full	Caudovirales	Siphoviridae	Oengusvirus
SRR10912541_2137786||full	Caudovirales	Siphoviridae	Oengusvirus
SRR10912541_2483614||full	Caudovirales	Siphoviridae	Oengusvirus
SRR10912541_370604||full	Caudovirales	Siphoviridae	Oengusvirus
SRR10912541_7698||full	Caudovirales	Siphoviridae	Oengusvirus
SRR10912541_785881||full	Caudovirales	Siphoviridae	Oengusvirus
SRR10912542_1415717||full	Caudovirales	Siphoviridae	Oengusvirus
SRR10912542_2243164||full	Caudovirales	Siphoviridae	Oengusvirus
SRR10912542_268374||full	Caudovirales	Siphoviridae	Oengusvirus
SRR10912542_374568||full	Caudovirales	Siphoviridae	Oengusvirus
SRR11485370_292309||full	Caudovirales	Siphoviridae	Oengusvirus
SRR11485374_88744||full	Caudovirales	Siphoviridae	Oengusvirus
SRR11585823_129294||full	Caudovirales	Siphoviridae	Oengusvirus
SRR11784279_1478506||full	Caudovirales	Siphoviridae	Oengusvirus
SRR11784283_748586||full	Caudovirales	Siphoviridae	Oengusvirus
SRR11784288_1555269||full	Caudovirales	Siphoviridae	Oengusvirus
SRR11784291_644803||full	Caudovirales	Siphoviridae	Oengusvirus
SRR11784293_1114971||full	Caudovirales	Siphoviridae	Oengusvirus
SRR12021132_712247||full	Caudovirales	Siphoviridae	Oengusvirus
SRR12021133_1107804||full	Caudovirales	Siphoviridae	Oengusvirus
SRR12021134_128042||full	Caudovirales	Siphoviridae	Oengusvirus
SRR12021134_2064242||full	Caudovirales	Siphoviridae	Oengusvirus
SRR12021135_1514195||full	Caudovirales	Siphoviridae	Oengusvirus
SRR12021135_344458||full	Caudovirales	Siphoviridae	Oengusvirus
SRR12021135_602872||full	Caudovirales	Siphoviridae	Oengusvirus
SRR12021138_844748||full	Caudovirales	Siphoviridae	Oengusvirus
SRR12021139_441691||full	Caudovirales	Siphoviridae	Oengusvirus
SRR12021141_1106089||full	Caudovirales	Siphoviridae	Oengusvirus
SRR12021141_1598806||full	Caudovirales	Siphoviridae	Oengusvirus
SRR12021143_1964682||full	Caudovirales	Siphoviridae	Oengusvirus
SRR12021143_350110||full	Caudovirales	Siphoviridae	Oengusvirus
SRR12021143_416111||full	Caudovirales	Siphoviridae	Oengusvirus
SRR12021145_392444||full	Caudovirales	Siphoviridae	Oengusvirus
SRR12021147_1182368||full	Caudovirales	Siphoviridae	Oengusvirus
SRR12021147_1510810||full	Caudovirales	Siphoviridae	Oengusvirus
SRR12021147_1816360||full	Caudovirales	Siphoviridae	Oengusvirus
SRR12021147_876891||full	Caudovirales	Siphoviridae	Oengusvirus
SRR12021148_1826578||full	Caudovirales	Siphoviridae	Oengusvirus
SRR12021148_2218194||full	Caudovirales	Siphoviridae	Oengusvirus
SRR12021148_274920||full	Caudovirales	Siphoviridae	Oengusvirus
SRR12021148_457472||full	Caudovirales	Siphoviridae	Oengusvirus
SRR12021149_762068||full	Caudovirales	Siphoviridae	Oengusvirus
SRR12021150_152386||full	Caudovirales	Siphoviridae	Oengusvirus
SRR12021150_398172||full	Caudovirales	Siphoviridae	Oengusvirus
SRR12021150_650698||full	Caudovirales	Siphoviridae	Oengusvirus
SRR12021150_738238||full	Caudovirales	Siphoviridae	Oengusvirus
SRR12021154_1203512||full	Caudovirales	Siphoviridae	Oengusvirus
SRR12021154_1519922||full	Caudovirales	Siphoviridae	Oengusvirus
SRR12021154_165095||full	Caudovirales	Siphoviridae	Oengusvirus
SRR12021155_1750181||full	Caudovirales	Siphoviridae	Oengusvirus
SRR1206671_1058949||full	Caudovirales	Siphoviridae	Oengusvirus
SRR1206671_4394934||full	Caudovirales	Siphoviridae	Oengusvirus
SRR1206671_46322||full	Caudovirales	Siphoviridae	Oengusvirus
SRR1222429_2269201||full	Caudovirales	Siphoviridae	Oengusvirus
SRR1222431_4284455||full	Caudovirales	Siphoviridae	Oengusvirus
SRR12529075_2783319||full	Caudovirales	Siphoviridae	Oengusvirus
SRR12529076_2716229||full	Caudovirales	Siphoviridae	Oengusvirus
SRR12529077_717974||full	Caudovirales	Siphoviridae	Oengusvirus
SRR12529078_2274486||full	Caudovirales	Siphoviridae	Oengusvirus
SRR12529099_1478618||full	Caudovirales	Siphoviridae	Oengusvirus
SRR12529099_2233634||full	Caudovirales	Siphoviridae	Oengusvirus
SRR12529099_2819860||full	Caudovirales	Siphoviridae	Oengusvirus
SRR12529099_3815047||full	Caudovirales	Siphoviridae	Oengusvirus
SRR12529100_3089015||full	Caudovirales	Siphoviridae	Oengusvirus
SRR12529100_3172357||full	Caudovirales	Siphoviridae	Oengusvirus
SRR12529100_558049||full	Caudovirales	Siphoviridae	Oengusvirus
SRR12529102_1589874||full	Caudovirales	Siphoviridae	Oengusvirus
SRR12529102_2632479||full	Caudovirales	Siphoviridae	Oengusvirus
SRR12529102_3118493||full	Caudovirales	Siphoviridae	Oengusvirus
SRR12529103_3524781||full	Caudovirales	Siphoviridae	Oengusvirus
SRR12529158_132320||full	Caudovirales	Siphoviridae	Oengusvirus
SRR12529214_1836271||full	Caudovirales	Siphoviridae	Oengusvirus
SRR12529214_951450||full	Caudovirales	Siphoviridae	Oengusvirus
SRR12529265_1079359||full	Caudovirales	Siphoviridae	Oengusvirus
SRR12529269_1326208||full	Caudovirales	Siphoviridae	Oengusvirus
SRR12529269_1702217||full	Caudovirales	Siphoviridae	Oengusvirus
SRR12529269_974578||full	Caudovirales	Siphoviridae	Oengusvirus
SRR12529321_247120||full	Caudovirales	Siphoviridae	Oengusvirus
SRR12529322_448088||full	Caudovirales	Siphoviridae	Oengusvirus
SRR12529323_244174||full	Caudovirales	Siphoviridae	Oengusvirus
SRR12529323_424676||full	Caudovirales	Siphoviridae	Oengusvirus
SRR12529379_864814||full	Caudovirales	Siphoviridae	Oengusvirus
SRR12529381_83713||full	Caudovirales	Siphoviridae	Oengusvirus
SRR1267595_1300914||full	Caudovirales	Siphoviridae	Oengusvirus
SRR1267595_2078822||full	Caudovirales	Siphoviridae	Oengusvirus
SRR1267595_2136828||full	Caudovirales	Siphoviridae	Oengusvirus
SRR4435557_62048||full	Caudovirales	Siphoviridae	Oengusvirus
SRR4435558_28876||full	Caudovirales	Siphoviridae	Oengusvirus
SRR4435563_24084||full	Caudovirales	Siphoviridae	Oengusvirus
SRR4435563_65604||full	Caudovirales	Siphoviridae	Oengusvirus
SRR4435570_215582||full	Caudovirales	Siphoviridae	Oengusvirus
SRR4435570_642090||full	Caudovirales	Siphoviridae	Oengusvirus
SRR4435572_216381||full	Caudovirales	Siphoviridae	Oengusvirus
SRR4435576_204676||full	Caudovirales	Siphoviridae	Oengusvirus
SRR4435584_82078||full	Caudovirales	Siphoviridae	Oengusvirus
SRR6261385_210762||full	Caudovirales	Siphoviridae	Oengusvirus
SRR7907953_122295||full	Caudovirales	Siphoviridae	Oengusvirus
SRR7907953_45523||full	Caudovirales	Siphoviridae	Oengusvirus
SRR8387714_200998||full	Caudovirales	Siphoviridae	Oengusvirus
SRR8387715_675276||full	Caudovirales	Siphoviridae	Oengusvirus
SRR8387716_1045503||full	Caudovirales	Siphoviridae	Oengusvirus
SRR8387716_500588||full	Caudovirales	Siphoviridae	Oengusvirus
SRR8387718_591435||full	Caudovirales	Siphoviridae	Oengusvirus
SRR8387718_858217||full	Caudovirales	Siphoviridae	Oengusvirus
SRR8387719_336609||full	Caudovirales	Siphoviridae	Oengusvirus
SRR8387719_550002||full	Caudovirales	Siphoviridae	Oengusvirus
SRR8387719_798769||full	Caudovirales	Siphoviridae	Oengusvirus
SRR8397886_17172||full	Caudovirales	Siphoviridae	Oengusvirus
SRR8397888_93262||full	Caudovirales	Siphoviridae	Oengusvirus
SRR8397891_153694||full	Caudovirales	Siphoviridae	Oengusvirus
SRR8397910_187200||full	Caudovirales	Siphoviridae	Oengusvirus
SRR8397923_226524||full	Caudovirales	Siphoviridae	Oengusvirus
SRR8591572_644515||full	Caudovirales	Siphoviridae	Oengusvirus
SRR8698086_352524||full	Caudovirales	Siphoviridae	Oengusvirus
SRR873595_1592844||full	Caudovirales	Siphoviridae	Oengusvirus
SRR873595_1972538||full	Caudovirales	Siphoviridae	Oengusvirus
SRR873597_2785623||full	Caudovirales	Siphoviridae	Oengusvirus
SRR873598_1593382||full	Caudovirales	Siphoviridae	Oengusvirus
SRR873598_694620||full	Caudovirales	Siphoviridae	Oengusvirus
SRR873598_915281||full	Caudovirales	Siphoviridae	Oengusvirus
SRR873599_1707247||full	Caudovirales	Siphoviridae	Oengusvirus
SRR873601_2898142||full	Caudovirales	Siphoviridae	Oengusvirus
SRR873601_800851||full	Caudovirales	Siphoviridae	Oengusvirus
SRR873603_1844053||full	Caudovirales	Siphoviridae	Oengusvirus
SRR873603_2168251||full	Caudovirales	Siphoviridae	Oengusvirus
SRR873603_2742777||full	Caudovirales	Siphoviridae	Oengusvirus
SRR873604_2002634||full	Caudovirales	Siphoviridae	Oengusvirus
SRR873605_1319324||full	Caudovirales	Siphoviridae	Oengusvirus
SRR873606_2476029||full	Caudovirales	Siphoviridae	Oengusvirus
SRR873606_3359536||full	Caudovirales	Siphoviridae	Oengusvirus
SRR873606_803750||full	Caudovirales	Siphoviridae	Oengusvirus
SRR873607_2371624||full	Caudovirales	Siphoviridae	Oengusvirus
SRR873607_599618||full	Caudovirales	Siphoviridae	Oengusvirus
SRR873608_1528384||full	Caudovirales	Siphoviridae	Oengusvirus
SRR873608_210947||full	Caudovirales	Siphoviridae	Oengusvirus
SRR873608_2583414||full	Caudovirales	Siphoviridae	Oengusvirus
SRR873608_36405||full	Caudovirales	Siphoviridae	Oengusvirus
SRR873608_3722||full	Caudovirales	Siphoviridae	Oengusvirus
SRR873608_3818561||full	Caudovirales	Siphoviridae	Oengusvirus
SRR873608_592718||full	Caudovirales	Siphoviridae	Oengusvirus
SRR873609_1028893||full	Caudovirales	Siphoviridae	Oengusvirus
SRR873609_3578539||full	Caudovirales	Siphoviridae	Oengusvirus
SRR873609_3649133||full	Caudovirales	Siphoviridae	Oengusvirus
SRR873610_3558899||full	Caudovirales	Siphoviridae	Oengusvirus
SRR9006655_4112052||full	Caudovirales	Siphoviridae	Oengusvirus
SRR9006729_2256564||full	Caudovirales	Siphoviridae	Oengusvirus
SRR9006730_1229144||full	Caudovirales	Siphoviridae	Oengusvirus
SRR9006730_2204594||full	Caudovirales	Siphoviridae	Oengusvirus
SRR9006730_3406813||full	Caudovirales	Siphoviridae	Oengusvirus
SRR9006804_1516339||full	Caudovirales	Siphoviridae	Oengusvirus
SRR9006804_1923140||full	Caudovirales	Siphoviridae	Oengusvirus
SRR9006805_3564951||full	Caudovirales	Siphoviridae	Oengusvirus
TS.02_449191||full	Caudovirales	Siphoviridae	Oengusvirus
TS.02_961585||full	Caudovirales	Siphoviridae	Oengusvirus
Yak.AD01_538705||full	Caudovirales	Siphoviridae	Oengusvirus
Yak.AD02_354446||full	Caudovirales	Siphoviridae	Oengusvirus
Yak.DX02_700253||full	Caudovirales	Siphoviridae	Oengusvirus
Yak.MQ01_153306||full	Caudovirales	Siphoviridae	Oengusvirus
Yak.MQ02_1022463||full	Caudovirales	Siphoviridae	Oengusvirus
Yak.MQ02_104210||full	Caudovirales	Siphoviridae	Oengusvirus
Yak.MQ02_1535986||full	Caudovirales	Siphoviridae	Oengusvirus
ERR2027907_364863||full	Caudovirales	Siphoviridae	Lughvirus
ERR3201396_222569||full	Caudovirales	Siphoviridae	Lughvirus
ERR3201400_207102||full	Caudovirales	Siphoviridae	Lughvirus
ERR3201409_229159||full	Caudovirales	Siphoviridae	Lughvirus
ERR3201409_421452||full	Caudovirales	Siphoviridae	Lughvirus
ERR3201411_48599||full	Caudovirales	Siphoviridae	Lughvirus
ERR3211445_260976||full	Caudovirales	Siphoviridae	Lughvirus
ERR3211447_1081083||full	Caudovirales	Siphoviridae	Lughvirus
ERR3211462_12543||full	Caudovirales	Siphoviridae	Lughvirus
ERR3220180_839723||full	Caudovirales	Siphoviridae	Lughvirus
ERR3220211_236203||full	Caudovirales	Siphoviridae	Lughvirus
ERR3224597_508348||full	Caudovirales	Siphoviridae	Lughvirus
ERR3224609_896075||full	Caudovirales	Siphoviridae	Lughvirus
ERR3224611_524493||full	Caudovirales	Siphoviridae	Lughvirus
ERR3275094_1070185||full	Caudovirales	Siphoviridae	Lughvirus
ERR3275098_104904||full	Caudovirales	Siphoviridae	Lughvirus
ERR3275108_1062513||full	Caudovirales	Siphoviridae	Lughvirus
ERR3275123_483834||full	Caudovirales	Siphoviridae	Lughvirus
ERR3275124_58290||full	Caudovirales	Siphoviridae	Lughvirus
ERR3515534_567014||full	Caudovirales	Siphoviridae	Lughvirus
ERR3525316_1194759||full	Caudovirales	Siphoviridae	Lughvirus
ERR4297095_540999||full	Caudovirales	Siphoviridae	Lughvirus
ERR4297105_398924||full_1	Caudovirales	Siphoviridae	Lughvirus
ERR4297108_292256||full	Caudovirales	Siphoviridae	Lughvirus
ERR4297109_400017||full_1	Caudovirales	Siphoviridae	Lughvirus
ERR983265_353417||full	Caudovirales	Siphoviridae	Lughvirus
SRR10765531_130780||full	Caudovirales	Siphoviridae	Lughvirus
SRR10765532_292666||full	Caudovirales	Siphoviridae	Lughvirus
SRR11485372_46949||full	Caudovirales	Siphoviridae	Lughvirus
SRR11485373_42309||full	Caudovirales	Siphoviridae	Lughvirus
SRR11784289_206835||full	Caudovirales	Siphoviridae	Lughvirus
SRR11784291_1095686||full	Caudovirales	Siphoviridae	Lughvirus
SRR11784292_564291||full	Caudovirales	Siphoviridae	Lughvirus
SRR12021137_165896||full	Caudovirales	Siphoviridae	Lughvirus
SRR12021151_206248||full	Caudovirales	Siphoviridae	Lughvirus
SRR12021151_217610||full	Caudovirales	Siphoviridae	Lughvirus
SRR12021154_1017704||full	Caudovirales	Siphoviridae	Lughvirus
SRR12529099_1190414||full	Caudovirales	Siphoviridae	Lughvirus
SRR12529211_186782||full	Caudovirales	Siphoviridae	Lughvirus
SRR12529211_2833090||full	Caudovirales	Siphoviridae	Lughvirus
SRR12529266_1184636||full	Caudovirales	Siphoviridae	Lughvirus
SRR12529321_934398||full_1	Caudovirales	Siphoviridae	Lughvirus
SRR8397887_249949||full	Caudovirales	Siphoviridae	Lughvirus
SRR8397909_14581||full	Caudovirales	Siphoviridae	Lughvirus
SRR8397921_192150||full	Caudovirales	Siphoviridae	Lughvirus
SRR8397923_167799||full	Caudovirales	Siphoviridae	Lughvirus
SRR873595_1407480||full_1	Caudovirales	Siphoviridae	Lughvirus
SRR873595_1545528||full	Caudovirales	Siphoviridae	Lughvirus
SRR873596_1423229||full	Caudovirales	Siphoviridae	Lughvirus
SRR873596_276401||full	Caudovirales	Siphoviridae	Lughvirus
SRR873597_1562925||full	Caudovirales	Siphoviridae	Lughvirus
SRR873603_2977545||full	Caudovirales	Siphoviridae	Lughvirus
SRR873604_218895||full	Caudovirales	Siphoviridae	Lughvirus
SRR9006655_2242904||full	Caudovirales	Siphoviridae	Lughvirus
SRR9006655_333230||full	Caudovirales	Siphoviridae	Lughvirus
SRR9006804_1653783||full	Caudovirales	Siphoviridae	Lughvirus
SRR948125_83654||full	Caudovirales	Siphoviridae	Lughvirus
TS.01_897163||full	Caudovirales	Siphoviridae	Lughvirus
Yak.DX01_598630||full	Caudovirales	Siphoviridae	Lughvirus
ERR3224582_255443||0_partial_1	Caudovirales	Podoviridae	Bpp1virus
ERR3275128_1244267||full	Caudovirales	Podoviridae	Bpp1virus
ERR4297108_999137||full	Caudovirales	Podoviridae	Bpp1virus
ERR983263_303028||full	Caudovirales	Podoviridae	Bpp1virus
SRR10912534_1124087||full_1	Caudovirales	Podoviridae	Bpp1virus
SRR12529266_748864||full_1	Caudovirales	Podoviridae	Bpp1virus
SRR12529381_1006746||full	Caudovirales	Podoviridae	Bpp1virus
SRR8387715_795258||full	Caudovirales	Podoviridae	Bpp1virus
SRR9651413_143635||full	Caudovirales	Podoviridae	Bpp1virus
Yak.MQ01_1362424||full	Caudovirales	Podoviridae	Bpp1virus
Yak.MQ01_381688||full	Caudovirales	Podoviridae	Bpp1virus
ERR3211445_1931158||full	Caudovirales	Myoviridae	Taranisvirus
ERR3211462_235391||full	Caudovirales	Myoviridae	Taranisvirus
ERR3224580_530330||full	Caudovirales	Myoviridae	Taranisvirus
ERR3224607_379576||full	Caudovirales	Myoviridae	Taranisvirus
ERR3224614_436192||full	Caudovirales	Myoviridae	Taranisvirus
ERR4297091_1248683||full	Caudovirales	Myoviridae	Taranisvirus
ERR4297095_431903||full	Caudovirales	Myoviridae	Taranisvirus
ERR4297106_949510||full	Caudovirales	Myoviridae	Taranisvirus
SRR10912535_820872||full	Caudovirales	Myoviridae	Taranisvirus
SRR12021155_1267821||full	Caudovirales	Myoviridae	Taranisvirus
SRR12021155_744632||full	Caudovirales	Myoviridae	Taranisvirus
SRR1222431_3113168||full_1	Caudovirales	Myoviridae	Taranisvirus
SRR12529265_1929956||full_1	Caudovirales	Myoviridae	Taranisvirus
SRR12529268_2234088||full	Caudovirales	Myoviridae	Taranisvirus
SRR12529377_1150047||full	Caudovirales	Myoviridae	Taranisvirus
SRR8387716_1073123||full	Caudovirales	Myoviridae	Taranisvirus
SRR8397914_80624||full	Caudovirales	Myoviridae	Taranisvirus
SRR873605_3843443||full	Caudovirales	Myoviridae	Taranisvirus
SRR9006730_501993||full	Caudovirales	Myoviridae	Taranisvirus
Yak.MQ02_371952||full	Caudovirales	Myoviridae	Taranisvirus
ERR3275109_48987||full	Caudovirales	Myoviridae	Mushuvirus
ERR1278074_300551||full	Caudovirales	Myoviridae	Eponavirus
ERR3201375_421745||full	Caudovirales	Myoviridae	Eponavirus
ERR3220223_1470607||full	Caudovirales	Myoviridae	Eponavirus
ERR3275110_402050||full	Caudovirales	Myoviridae	Eponavirus
ERR3275115_1249509||full	Caudovirales	Myoviridae	Eponavirus
ERR4297092_155015||full	Caudovirales	Myoviridae	Eponavirus
SRR12021139_864897||full	Caudovirales	Myoviridae	Eponavirus
SRR12529157_652390||full	Caudovirales	Myoviridae	Eponavirus
SRR12529214_863419||full	Caudovirales	Myoviridae	Eponavirus
SRR12529269_1096215||full	Caudovirales	Myoviridae	Eponavirus
SRR12529269_41573||full_1	Caudovirales	Myoviridae	Eponavirus
SRR12529377_1757049||full	Caudovirales	Myoviridae	Eponavirus
SRR1267595_532197||full	Caudovirales	Myoviridae	Eponavirus
SRR7907961_628210||full	Caudovirales	Myoviridae	Eponavirus
SRR8387718_198434||full	Caudovirales	Myoviridae	Eponavirus
SRR873598_2310317||full	Caudovirales	Myoviridae	Eponavirus
SRR873598_641523||full	Caudovirales	Myoviridae	Eponavirus
SRR873608_1500492||full	Caudovirales	Myoviridae	Eponavirus
ERR3224577_495419||full	Caudovirales	Myoviridae	Lagaffevirus
ERR3275094_2222747||full	Caudovirales	Myoviridae	Lagaffevirus
ERR3275122_306292||full_1	Caudovirales	Myoviridae	Lagaffevirus
ERR3275136_400454||full	Caudovirales	Myoviridae	Lagaffevirus
ERR4297103_1147809||full	Caudovirales	Myoviridae	Lagaffevirus
SRR11485371_111885||full	Caudovirales	Myoviridae	Lagaffevirus
SRR12529266_2325361||full	Caudovirales	Myoviridae	Lagaffevirus
SRR12529380_1597537||full	Caudovirales	Myoviridae	Lagaffevirus
SRR12529381_205095||full	Caudovirales	Myoviridae	Lagaffevirus
SRR4435566_133361||full	Caudovirales	Myoviridae	Lagaffevirus
SRR4435572_336187||full	Caudovirales	Myoviridae	Lagaffevirus
SRR8397927_21019||full_1	Caudovirales	Myoviridae	Lagaffevirus
SRR873602_2790828||full	Caudovirales	Myoviridae	Lagaffevirus
SRR9006654_4315349||full	Caudovirales	Myoviridae	Lagaffevirus
SRR9651416_377501||full	Caudovirales	Myoviridae	Lagaffevirus
Yak.MQ03_916792||full	Caudovirales	Myoviridae	Lagaffevirus
HS.04_6177||full	Caudovirales	Myoviridae	Toutatisvirus
SRR12021155_95632||full	Caudovirales	Myoviridae	Toutatisvirus
SRR12529157_494532||full	Caudovirales	Myoviridae	Toutatisvirus
SRR873605_505839||full	Caudovirales	Myoviridae	Toutatisvirus
ERR3224607_1537134||full	Caudovirales	Myoviridae	Tijeunavirus
ERR4297097_1022569||full	Caudovirales	Myoviridae	Tijeunavirus
SRR12021146_2283841||full	Caudovirales	Myoviridae	Tijeunavirus
SRR873600_1109290||full	Caudovirales	Myoviridae	Tijeunavirus
ERR3220215_143095||full	Caudovirales	Siphoviridae	Rigallicvirus
GSG6_165619||full	Caudovirales	Siphoviridae	Rigallicvirus
SRR12529323_172227||full	Caudovirales	Siphoviridae	Rigallicvirus
ERR3515515_2627||full	Caudovirales	Siphoviridae	Minunavirus
SRR4435567_139165||full	Caudovirales	Siphoviridae	Minunavirus
SRR10912534_2211705||full	Caudovirales	Siphoviridae	Seussvirus
ERR2027899_228283||full	Caudovirales	Siphoviridae	Lughvirus
ERR2027925_465060||full	Caudovirales	Siphoviridae	Lughvirus
ERR3201389_1220816||full	Caudovirales	Siphoviridae	Lughvirus
ERR3201407_1388794||full	Caudovirales	Siphoviridae	Lughvirus
ERR3201409_397770||full	Caudovirales	Siphoviridae	Lughvirus
ERR3201411_244723||full	Caudovirales	Siphoviridae	Lughvirus
ERR3211449_417393||full	Caudovirales	Siphoviridae	Lughvirus
ERR3220186_1387494||full	Caudovirales	Siphoviridae	Lughvirus
ERR3220187_51147||full	Caudovirales	Siphoviridae	Lughvirus
ERR3220194_339000||full	Caudovirales	Siphoviridae	Lughvirus
ERR3220197_1425742||full	Caudovirales	Siphoviridae	Lughvirus
ERR3220206_813540||full	Caudovirales	Siphoviridae	Lughvirus
ERR3220225_1013541||full	Caudovirales	Siphoviridae	Lughvirus
ERR3224574_386766||full_1	Caudovirales	Siphoviridae	Lughvirus
ERR3224581_428709||full	Caudovirales	Siphoviridae	Lughvirus
ERR3224583_112854||full	Caudovirales	Siphoviridae	Lughvirus
ERR3224600_705372||full	Caudovirales	Siphoviridae	Lughvirus
ERR3224610_11606||full	Caudovirales	Siphoviridae	Lughvirus
ERR3275093_99877||full	Caudovirales	Siphoviridae	Lughvirus
ERR3275110_366267||full	Caudovirales	Siphoviridae	Lughvirus
ERR3275117_255529||full	Caudovirales	Siphoviridae	Lughvirus
ERR3275138_45307||full	Caudovirales	Siphoviridae	Lughvirus
ERR3515534_534132||full	Caudovirales	Siphoviridae	Lughvirus
ERR3525313_109548||full	Caudovirales	Siphoviridae	Lughvirus
ERR3801491_666305||full	Caudovirales	Siphoviridae	Lughvirus
ERR4297096_1568487||full	Caudovirales	Siphoviridae	Lughvirus
ERR4297101_245621||full	Caudovirales	Siphoviridae	Lughvirus
ERR983264_52894||full	Caudovirales	Siphoviridae	Lughvirus
GSG4_88438||full	Caudovirales	Siphoviridae	Lughvirus
SRR11485372_294595||full	Caudovirales	Siphoviridae	Lughvirus
SRR11784285_652636||full	Caudovirales	Siphoviridae	Lughvirus
SRR11784295_274676||full	Caudovirales	Siphoviridae	Lughvirus
SRR12021137_390783||full	Caudovirales	Siphoviridae	Lughvirus
SRR12529265_2637679||full	Caudovirales	Siphoviridae	Lughvirus
SRR12529265_657076||full	Caudovirales	Siphoviridae	Lughvirus
SRR12529324_1011832||full	Caudovirales	Siphoviridae	Lughvirus
SRR1267595_1465927||full	Caudovirales	Siphoviridae	Lughvirus
SRR4435557_40064||full	Caudovirales	Siphoviridae	Lughvirus
SRR4435561_198750||full	Caudovirales	Siphoviridae	Lughvirus
SRR4435563_54372||full	Caudovirales	Siphoviridae	Lughvirus
SRR4435570_555473||full	Caudovirales	Siphoviridae	Lughvirus
SRR4435579_296882||full	Caudovirales	Siphoviridae	Lughvirus
SRR8387717_18988||full	Caudovirales	Siphoviridae	Lughvirus
SRR8387719_817447||full	Caudovirales	Siphoviridae	Lughvirus
SRR8397891_140858||full	Caudovirales	Siphoviridae	Lughvirus
SRR8397908_323388||full	Caudovirales	Siphoviridae	Lughvirus
SRR873604_2150265||full	Caudovirales	Siphoviridae	Lughvirus
SRR873610_2537383||full	Caudovirales	Siphoviridae	Lughvirus
SRR9006654_1773194||full	Caudovirales	Siphoviridae	Lughvirus
SRR948129_38016||full	Caudovirales	Siphoviridae	Lughvirus
ERR3275113_1510177||full	Caudovirales	Siphoviridae	Nyceiraevirus
ERR3224610_236647||full_1	Caudovirales	Myoviridae	Lagaffevirus
ERR3275107_1215514||full	Caudovirales	Myoviridae	Lagaffevirus
ERR3275110_88441||full	Caudovirales	Myoviridae	Lagaffevirus
SRR1206671_4408945||full	Caudovirales	Myoviridae	Lagaffevirus
SRR12529269_2153157||full	Caudovirales	Myoviridae	Lagaffevirus
SRR12529376_878776||full	Caudovirales	Myoviridae	Lagaffevirus
SRR12529378_1468789||full	Caudovirales	Myoviridae	Lagaffevirus
SRR12529380_1009491||full	Caudovirales	Myoviridae	Lagaffevirus
SRR8387714_719614||full	Caudovirales	Myoviridae	Lagaffevirus
ERR1278072_429151||full	Caudovirales	Myoviridae	Eponavirus
ERR3201381_618300||full	Caudovirales	Myoviridae	Eponavirus
ERR3201382_133146||full	Caudovirales	Myoviridae	Eponavirus
ERR3201390_690399||full	Caudovirales	Myoviridae	Eponavirus
ERR3211442_22906||full	Caudovirales	Myoviridae	Eponavirus
ERR3220196_1276182||full	Caudovirales	Myoviridae	Eponavirus
ERR3220216_391341||full	Caudovirales	Myoviridae	Eponavirus
ERR3220221_746255||full	Caudovirales	Myoviridae	Eponavirus
ERR3224610_247416||full	Caudovirales	Myoviridae	Eponavirus
ERR3224611_44779||full_1	Caudovirales	Myoviridae	Eponavirus
ERR3275095_813007||full	Caudovirales	Myoviridae	Eponavirus
ERR4297092_226687||full	Caudovirales	Myoviridae	Eponavirus
HS.02_938026||full	Caudovirales	Myoviridae	Eponavirus
HS.03_560560||full	Caudovirales	Myoviridae	Eponavirus
SRR11485367_13717||full	Caudovirales	Myoviridae	Eponavirus
SRR11585060_333404||full	Caudovirales	Myoviridae	Eponavirus
SRR11784283_1840524||full	Caudovirales	Myoviridae	Eponavirus
SRR11784293_123479||full	Caudovirales	Myoviridae	Eponavirus
SRR12021139_1328295||full	Caudovirales	Myoviridae	Eponavirus
SRR12021142_162191||full	Caudovirales	Myoviridae	Eponavirus
SRR12529324_1016153||full	Caudovirales	Myoviridae	Eponavirus
SRR12529380_599979||full	Caudovirales	Myoviridae	Eponavirus
SRR8397903_102295||full	Caudovirales	Myoviridae	Eponavirus
SRR873603_2792336||full	Caudovirales	Myoviridae	Eponavirus
ERR1278105_217777||full	Caudovirales	Myoviridae	Taranisvirus
ERR3201382_499046||full	Caudovirales	Myoviridae	Taranisvirus
ERR3201405_929413||full	Caudovirales	Myoviridae	Taranisvirus
ERR3201407_1379714||full	Caudovirales	Myoviridae	Taranisvirus
ERR3201417_2121115||full	Caudovirales	Myoviridae	Taranisvirus
ERR3211453_885608||full_1	Caudovirales	Myoviridae	Taranisvirus
ERR3211473_660780||full	Caudovirales	Myoviridae	Taranisvirus
ERR3224611_606938||full	Caudovirales	Myoviridae	Taranisvirus
ERR4297095_1836229||full	Caudovirales	Myoviridae	Taranisvirus
ERR4297098_978021||full	Caudovirales	Myoviridae	Taranisvirus
ERR4297101_281611||full	Caudovirales	Myoviridae	Taranisvirus
ERR4297103_1680921||full	Caudovirales	Myoviridae	Taranisvirus
ERR4297109_1465562||full	Caudovirales	Myoviridae	Taranisvirus
GSG6_9923||full	Caudovirales	Myoviridae	Taranisvirus
SRR12021154_2351103||full	Caudovirales	Myoviridae	Taranisvirus
SRR12021155_346842||full	Caudovirales	Myoviridae	Taranisvirus
SRR1222431_455222||full	Caudovirales	Myoviridae	Taranisvirus
SRR12529214_1993629||full	Caudovirales	Myoviridae	Taranisvirus
SRR12529268_1944592||full	Caudovirales	Myoviridae	Taranisvirus
SRR12529269_6889||full	Caudovirales	Myoviridae	Taranisvirus
SRR12529376_642759||full	Caudovirales	Myoviridae	Taranisvirus
SRR12529378_107159||full	Caudovirales	Myoviridae	Taranisvirus
SRR4435573_361326||full	Caudovirales	Myoviridae	Taranisvirus
SRR8387719_1169661||full	Caudovirales	Myoviridae	Taranisvirus
SRR8404214_91665||full	Caudovirales	Myoviridae	Taranisvirus
SRR8591577_1145757||full	Caudovirales	Myoviridae	Taranisvirus
SRR873595_2278807||full	Caudovirales	Myoviridae	Taranisvirus
SRR9651409_54514||full	Caudovirales	Myoviridae	Taranisvirus
Yak.DX02_122007||full	Caudovirales	Myoviridae	Taranisvirus
ERR3275110_223519||full	Caudovirales	Myoviridae	Toutatisvirus
ERR3525320_2052903||full	Caudovirales	Myoviridae	Toutatisvirus
SRR12529269_2350035||full	Caudovirales	Myoviridae	Toutatisvirus
SRR7907956_701976||full	Caudovirales	Myoviridae	Toutatisvirus
SRR9651415_525312||full	Caudovirales	Myoviridae	Toutatisvirus
SRR12021150_1125517||full	Caudovirales	Autographiviridae	Maculvirus
SRR11784281_2203049||full	Caudovirales	Myoviridae	Anamdongvirus
ERR3224611_430749||full	Caudovirales	Siphoviridae	Lentavirus
SRR12021139_1559286||full	Caudovirales	Siphoviridae	Lentavirus
SRR12021140_591915||full	Caudovirales	Siphoviridae	Lentavirus
SRR12021146_1000071||full	Caudovirales	Siphoviridae	Rigallicvirus
SRR873605_517358||full	Caudovirales	Siphoviridae	Rigallicvirus
SRR12529212_51617||full	Caudovirales	Siphoviridae	Seussvirus
SRR8387715_861706||full	Caudovirales	Siphoviridae	Seussvirus
ERR1278074_241335||full	Caudovirales	Siphoviridae	Lughvirus
ERR2027895_198451||full	Caudovirales	Siphoviridae	Lughvirus
ERR2027896_172517||full	Caudovirales	Siphoviridae	Lughvirus
ERR2027908_110658||full	Caudovirales	Siphoviridae	Lughvirus
ERR3201390_976844||full	Caudovirales	Siphoviridae	Lughvirus
ERR3201399_1211420||full	Caudovirales	Siphoviridae	Lughvirus
ERR3201416_1897869||full	Caudovirales	Siphoviridae	Lughvirus
ERR3211470_371576||full	Caudovirales	Siphoviridae	Lughvirus
ERR3211478_423944||full	Caudovirales	Siphoviridae	Lughvirus
ERR3220209_1544425||full	Caudovirales	Siphoviridae	Lughvirus
ERR3220216_432233||full	Caudovirales	Siphoviridae	Lughvirus
ERR3220224_594659||full	Caudovirales	Siphoviridae	Lughvirus
ERR3224573_350847||full	Caudovirales	Siphoviridae	Lughvirus
ERR3224585_536581||full	Caudovirales	Siphoviridae	Lughvirus
ERR3224587_1159109||full	Caudovirales	Siphoviridae	Lughvirus
ERR3224596_208289||full	Caudovirales	Siphoviridae	Lughvirus
ERR3224597_302340||full_1	Caudovirales	Siphoviridae	Lughvirus
ERR3224614_1927196||full	Caudovirales	Siphoviridae	Lughvirus
ERR3275102_210118||full_1	Caudovirales	Siphoviridae	Lughvirus
ERR3275117_164554||full	Caudovirales	Siphoviridae	Lughvirus
ERR3275128_759674||full	Caudovirales	Siphoviridae	Lughvirus
ERR3275137_117316||full	Caudovirales	Siphoviridae	Lughvirus
ERR4297090_827943||full	Caudovirales	Siphoviridae	Lughvirus
ERR4297091_368689||full	Caudovirales	Siphoviridae	Lughvirus
ERR4297099_1426679||full	Caudovirales	Siphoviridae	Lughvirus
ERR4297100_1345476||full	Caudovirales	Siphoviridae	Lughvirus
ERR4297105_1641576||full_1	Caudovirales	Siphoviridae	Lughvirus
ERR4297108_482328||full	Caudovirales	Siphoviridae	Lughvirus
ERR983262_93390||full_1	Caudovirales	Siphoviridae	Lughvirus
SRR10912533_220020||full	Caudovirales	Siphoviridae	Lughvirus
SRR12021148_56706||full	Caudovirales	Siphoviridae	Lughvirus
SRR12021150_2703503||full	Caudovirales	Siphoviridae	Lughvirus
SRR1222429_1278486||full	Caudovirales	Siphoviridae	Lughvirus
SRR12529265_1338436||full	Caudovirales	Siphoviridae	Lughvirus
SRR12529266_81199||full	Caudovirales	Siphoviridae	Lughvirus
SRR12529380_615943||full	Caudovirales	Siphoviridae	Lughvirus
SRR6197819_129979||full	Caudovirales	Siphoviridae	Lughvirus
SRR8397888_148216||full	Caudovirales	Siphoviridae	Lughvirus
SRR873599_1961288||full	Caudovirales	Siphoviridae	Lughvirus
SRR873599_2673732||full	Caudovirales	Siphoviridae	Lughvirus
SRR873600_2366673||full	Caudovirales	Siphoviridae	Lughvirus
SRR873601_857838||full	Caudovirales	Siphoviridae	Lughvirus
SRR873602_2637587||full_1	Caudovirales	Siphoviridae	Lughvirus
SRR873605_4416391||full	Caudovirales	Siphoviridae	Lughvirus
SRR9006730_4483348||full	Caudovirales	Siphoviridae	Lughvirus
SRR12021149_651079||full	Caudovirales	Myoviridae	Mushuvirus
ERR2027923_741547||full	Caudovirales	Myoviridae	Eponavirus
ERR2282092_615447||full	Caudovirales	Myoviridae	Eponavirus
ERR3211474_254446||full	Caudovirales	Myoviridae	Eponavirus
ERR3220214_1641379||full	Caudovirales	Myoviridae	Eponavirus
ERR3224568_347951||full	Caudovirales	Myoviridae	Eponavirus
ERR3224597_810945||full	Caudovirales	Myoviridae	Eponavirus
ERR3275128_1610252||full	Caudovirales	Myoviridae	Eponavirus
ERR4297108_908372||full	Caudovirales	Myoviridae	Eponavirus
SRR11485371_118498||full	Caudovirales	Myoviridae	Eponavirus
SRR11784279_1439973||full	Caudovirales	Myoviridae	Eponavirus
SRR11784282_578478||full	Caudovirales	Myoviridae	Eponavirus
SRR12021133_945285||full	Caudovirales	Myoviridae	Eponavirus
SRR12021149_269410||full	Caudovirales	Myoviridae	Eponavirus
SRR12021151_430254||full	Caudovirales	Myoviridae	Eponavirus
SRR12529158_153536||full	Caudovirales	Myoviridae	Eponavirus
SRR12529266_561626||full	Caudovirales	Myoviridae	Eponavirus
SRR12529267_1318816||full	Caudovirales	Myoviridae	Eponavirus
SRR12529268_1475294||full	Caudovirales	Myoviridae	Eponavirus
SRR12529268_1864734||full	Caudovirales	Myoviridae	Eponavirus
SRR12529269_664267||full	Caudovirales	Myoviridae	Eponavirus
SRR12529380_63049||full	Caudovirales	Myoviridae	Eponavirus
SRR7907945_67414||full	Caudovirales	Myoviridae	Eponavirus
SRR873604_1159201||full	Caudovirales	Myoviridae	Eponavirus
SRR873606_1817761||full	Caudovirales	Myoviridae	Eponavirus
SRR9651418_377199||full	Caudovirales	Myoviridae	Eponavirus
SRR8387715_410400||full	Caudovirales	Podoviridae	Bpp1virus
SRR12529267_1962861||full	Caudovirales	Myoviridae	Plaisancevirus
ERR3211456_693222||full	Caudovirales	Myoviridae	Anamdongvirus
ERR3224596_334234||full	Caudovirales	Myoviridae	Anamdongvirus
ERR3275098_722334||full	Caudovirales	Myoviridae	Anamdongvirus
ERR3275129_2466765||full_1	Caudovirales	Myoviridae	Anamdongvirus
ERR1278072_473590||full	Caudovirales	Myoviridae	Lagaffevirus
ERR2027904_167892||full	Caudovirales	Myoviridae	Lagaffevirus
ERR3224610_64506||full_1	Caudovirales	Myoviridae	Lagaffevirus
ERR3275098_693179||full	Caudovirales	Myoviridae	Lagaffevirus
ERR3275132_45837||full	Caudovirales	Myoviridae	Lagaffevirus
ERR4297088_1234843||full	Caudovirales	Myoviridae	Lagaffevirus
ERR4297106_826293||full_1	Caudovirales	Myoviridae	Lagaffevirus
SRR12529266_2247854||full	Caudovirales	Myoviridae	Lagaffevirus
SRR12529323_110615||full	Caudovirales	Myoviridae	Lagaffevirus
SRR12529323_33726||full	Caudovirales	Myoviridae	Lagaffevirus
SRR4435565_164272||full	Caudovirales	Myoviridae	Lagaffevirus
SRR7907957_253551||full_1	Caudovirales	Myoviridae	Lagaffevirus
SRR8397923_103970||full	Caudovirales	Myoviridae	Lagaffevirus
SRR873601_2580118||full	Caudovirales	Myoviridae	Lagaffevirus
SRR873608_3937088||full	Caudovirales	Myoviridae	Lagaffevirus
Yak.MQ03_1214697||full	Caudovirales	Myoviridae	Lagaffevirus
ERR2027922_11589||full	Caudovirales	Siphoviridae	C5virus
ERR3201381_1126536||full	Caudovirales	Siphoviridae	C5virus
ERR3201398_301574||full	Caudovirales	Siphoviridae	C5virus
ERR3211444_456892||full	Caudovirales	Siphoviridae	C5virus
ERR3211446_1669549||full	Caudovirales	Siphoviridae	C5virus
ERR3211460_401354||full	Caudovirales	Siphoviridae	C5virus
ERR3220178_108379||full	Caudovirales	Siphoviridae	C5virus
ERR3220189_483406||full	Caudovirales	Siphoviridae	C5virus
ERR3220190_28595||full	Caudovirales	Siphoviridae	C5virus
ERR3224567_817037||full	Caudovirales	Siphoviridae	C5virus
ERR3275093_600738||full	Caudovirales	Siphoviridae	C5virus
ERR3275099_524594||full	Caudovirales	Siphoviridae	C5virus
ERR3275099_910639||full	Caudovirales	Siphoviridae	C5virus
ERR3275104_731753||full	Caudovirales	Siphoviridae	C5virus
ERR3515507_10814||full	Caudovirales	Siphoviridae	C5virus
ERR3515519_338039||full	Caudovirales	Siphoviridae	C5virus
ERR3515523_122643||full	Caudovirales	Siphoviridae	C5virus
ERR3801460_1484779||full	Caudovirales	Siphoviridae	C5virus
ERR4297086_1116641||full	Caudovirales	Siphoviridae	C5virus
ERR4297092_540446||full	Caudovirales	Siphoviridae	C5virus
ERR4297093_1696140||full	Caudovirales	Siphoviridae	C5virus
ERR4297093_90383||full_1	Caudovirales	Siphoviridae	C5virus
ERR4297093_956943||full	Caudovirales	Siphoviridae	C5virus
ERR4297094_69136||full	Caudovirales	Siphoviridae	C5virus
ERR4297097_1647784||full	Caudovirales	Siphoviridae	C5virus
ERR4297097_778612||full	Caudovirales	Siphoviridae	C5virus
ERR4297100_1245260||full	Caudovirales	Siphoviridae	C5virus
ERR4297100_87084||full	Caudovirales	Siphoviridae	C5virus
ERR4297104_434498||full	Caudovirales	Siphoviridae	C5virus
ERR4297105_917994||full	Caudovirales	Siphoviridae	C5virus
HS.03_602180||full	Caudovirales	Siphoviridae	C5virus
HS.04_642819||full	Caudovirales	Siphoviridae	C5virus
SRR10765521_260620||full	Caudovirales	Siphoviridae	C5virus
SRR12021135_974567||full	Caudovirales	Siphoviridae	C5virus
SRR12021140_793231||full	Caudovirales	Siphoviridae	C5virus
SRR12021148_1892061||full	Caudovirales	Siphoviridae	C5virus
SRR12021149_781582||full	Caudovirales	Siphoviridae	C5virus
SRR12021154_2277509||full	Caudovirales	Siphoviridae	C5virus
SRR12444893_1112859||full	Caudovirales	Siphoviridae	C5virus
SRR12529102_2693378||full	Caudovirales	Siphoviridae	C5virus
SRR12529102_483021||full	Caudovirales	Siphoviridae	C5virus
SRR12529266_524740||full	Caudovirales	Siphoviridae	C5virus
SRR4435579_20345||full	Caudovirales	Siphoviridae	C5virus
SRR8387715_586000||full	Caudovirales	Siphoviridae	C5virus
SRR8397887_2479||full	Caudovirales	Siphoviridae	C5virus
SRR8397902_231007||full	Caudovirales	Siphoviridae	C5virus
SRR8698086_49786||full	Caudovirales	Siphoviridae	C5virus
SRR8698737_392896||full	Caudovirales	Siphoviridae	C5virus
SRR873600_2641214||full	Caudovirales	Siphoviridae	C5virus
SRR873601_2592030||full	Caudovirales	Siphoviridae	C5virus
SRR873602_1207963||full	Caudovirales	Siphoviridae	C5virus
SRR873604_440716||full	Caudovirales	Siphoviridae	C5virus
SRR873606_1039927||full	Caudovirales	Siphoviridae	C5virus
SRR873610_1653447||full	Caudovirales	Siphoviridae	C5virus
SRR873610_2841349||full	Caudovirales	Siphoviridae	C5virus
SRR873610_616918||full	Caudovirales	Siphoviridae	C5virus
SRR9006654_4306567||full	Caudovirales	Siphoviridae	C5virus
SRR948119_52823||full	Caudovirales	Siphoviridae	C5virus
SRR948121_179291||full	Caudovirales	Siphoviridae	C5virus
SRR9651415_647634||full	Caudovirales	Siphoviridae	C5virus
Yak.MQ01_610135||full	Caudovirales	Siphoviridae	C5virus
Yak.MQ03_41580||full	Caudovirales	Siphoviridae	C5virus
ERR2027896_476137||full	Caudovirales	Myoviridae	Tijeunavirus
FH88558_56902||full	Caudovirales	Myoviridae	Tijeunavirus
SRR12021138_2255921||full	Caudovirales	Myoviridae	Tijeunavirus
SRR12021152_1900967||full	Caudovirales	Myoviridae	Tijeunavirus
SRR12529099_1033523||full	Caudovirales	Myoviridae	Tijeunavirus
SRR12529099_2626372||full_1	Caudovirales	Myoviridae	Tijeunavirus
ERR3220188_2417221||full	Caudovirales	Siphoviridae	Lughvirus
ERR3220194_776852||full	Caudovirales	Siphoviridae	Lughvirus
ERR3224577_213556||full	Caudovirales	Siphoviridae	Lughvirus
ERR3224581_90744||full	Caudovirales	Siphoviridae	Lughvirus
ERR3224597_325003||full	Caudovirales	Siphoviridae	Lughvirus
ERR3275104_1067576||full	Caudovirales	Siphoviridae	Lughvirus
ERR3275132_579103||full	Caudovirales	Siphoviridae	Lughvirus
ERR3275133_1540034||full	Caudovirales	Siphoviridae	Lughvirus
ERR3275133_453374||full	Caudovirales	Siphoviridae	Lughvirus
ERR3515529_71440||full	Caudovirales	Siphoviridae	Lughvirus
ERR4297091_1739599||full	Caudovirales	Siphoviridae	Lughvirus
ERR4297097_386923||full	Caudovirales	Siphoviridae	Lughvirus
ERR4297099_1301074||full	Caudovirales	Siphoviridae	Lughvirus
SRR11784279_773615||full	Caudovirales	Siphoviridae	Lughvirus
SRR11784291_1129501||full	Caudovirales	Siphoviridae	Lughvirus
SRR12021142_909605||full	Caudovirales	Siphoviridae	Lughvirus
SRR12021150_1504545||full	Caudovirales	Siphoviridae	Lughvirus
SRR1206671_2785262||full	Caudovirales	Siphoviridae	Lughvirus
SRR1222429_1503439||full	Caudovirales	Siphoviridae	Lughvirus
SRR1222431_2307083||full	Caudovirales	Siphoviridae	Lughvirus
SRR12529076_2010974||full	Caudovirales	Siphoviridae	Lughvirus
SRR12529268_573583||full	Caudovirales	Siphoviridae	Lughvirus
SRR12529321_91294||full	Caudovirales	Siphoviridae	Lughvirus
SRR12529324_21910||full	Caudovirales	Siphoviridae	Lughvirus
SRR12529325_686924||full_1	Caudovirales	Siphoviridae	Lughvirus
SRR8397921_94085||full_1	Caudovirales	Siphoviridae	Lughvirus
SRR8591580_1128403||full	Caudovirales	Siphoviridae	Lughvirus
SRR873606_2038950||full	Caudovirales	Siphoviridae	Lughvirus
SRR9006730_4184184||full	Caudovirales	Siphoviridae	Lughvirus
SRR9651407_32401||full_1	Caudovirales	Siphoviridae	Lughvirus
Yak.AD02_950630||full	Caudovirales	Siphoviridae	Lughvirus
ERR1278103_252876||full	Caudovirales	Myoviridae	Eponavirus
ERR1278103_445224||full	Caudovirales	Myoviridae	Eponavirus
ERR3201397_318710||full	Caudovirales	Myoviridae	Eponavirus
ERR3201411_15541||full	Caudovirales	Myoviridae	Eponavirus
ERR3224573_914443||full	Caudovirales	Myoviridae	Eponavirus
ERR3224579_147628||full	Caudovirales	Myoviridae	Eponavirus
ERR3224612_732819||full_1	Caudovirales	Myoviridae	Eponavirus
ERR3275098_349610||full	Caudovirales	Myoviridae	Eponavirus
ERR3275127_486177||full	Caudovirales	Myoviridae	Eponavirus
ERR3515510_63101||full	Caudovirales	Myoviridae	Eponavirus
GSG2_93572||full	Caudovirales	Myoviridae	Eponavirus
SRR10765532_515246||full	Caudovirales	Myoviridae	Eponavirus
SRR12529321_606443||full	Caudovirales	Myoviridae	Eponavirus
SRR12529379_971092||full	Caudovirales	Myoviridae	Eponavirus
SRR4435557_276259||full	Caudovirales	Myoviridae	Eponavirus
SRR8387715_908270||full	Caudovirales	Myoviridae	Eponavirus
SRR873599_2130773||full	Caudovirales	Myoviridae	Eponavirus
SRR873602_2648682||full	Caudovirales	Myoviridae	Eponavirus
SRR873608_1889080||full	Caudovirales	Myoviridae	Eponavirus
SRR873608_3880000||full	Caudovirales	Myoviridae	Eponavirus
SRR9651415_453798||full	Caudovirales	Myoviridae	Eponavirus
Yak.MQ02_535465||full	Caudovirales	Myoviridae	Eponavirus
ERR1278104_505732||full	Caudovirales	Myoviridae	Taranisvirus
ERR3224607_934356||full	Caudovirales	Myoviridae	Taranisvirus
ERR3275103_1694471||full	Caudovirales	Myoviridae	Taranisvirus
ERR3275105_22965||full	Caudovirales	Myoviridae	Taranisvirus
ERR3275115_579031||full	Caudovirales	Myoviridae	Taranisvirus
ERR4297095_337180||full	Caudovirales	Myoviridae	Taranisvirus
ERR4297102_264125||full	Caudovirales	Myoviridae	Taranisvirus
SRR12529377_1406815||full	Caudovirales	Myoviridae	Taranisvirus
SRR12529380_341628||full	Caudovirales	Myoviridae	Taranisvirus
SRR12529380_429124||full	Caudovirales	Myoviridae	Taranisvirus
SRR12529380_879990||full	Caudovirales	Myoviridae	Taranisvirus
SRR8387715_126236||full	Caudovirales	Myoviridae	Taranisvirus
SRR8397918_7802||full_1	Caudovirales	Myoviridae	Taranisvirus
SRR873603_1860839||full	Caudovirales	Myoviridae	Taranisvirus
Yak.MQ03_1622147||full	Caudovirales	Myoviridae	Taranisvirus
Yak.MQ03_512407||full	Caudovirales	Myoviridae	Taranisvirus
ERR3224610_51456||full	Caudovirales	Myoviridae	Mushuvirus
SRR12529321_517457||full	Caudovirales	Myoviridae	Mushuvirus
ERR2027900_119980||full	Caudovirales	Podoviridae	Bpp1virus
ERR3201417_2036494||full	Caudovirales	Podoviridae	Bpp1virus
ERR3211449_9913||full_1	Caudovirales	Podoviridae	Bpp1virus
ERR3220225_689746||full	Caudovirales	Podoviridae	Bpp1virus
ERR3275104_355287||full	Caudovirales	Podoviridae	Bpp1virus
SRR12021141_31974||full	Caudovirales	Podoviridae	Bpp1virus
SRR12021150_179925||full	Caudovirales	Podoviridae	Bpp1virus
ERR2282092_474370||full	Caudovirales	Myoviridae	Lagaffevirus
ERR3201393_811765||full	Caudovirales	Myoviridae	Lagaffevirus
ERR3220195_316487||full	Caudovirales	Myoviridae	Lagaffevirus
ERR3275138_700228||full_1	Caudovirales	Myoviridae	Lagaffevirus
ERR4297088_399002||full	Caudovirales	Myoviridae	Lagaffevirus
ERR4297095_1552352||full	Caudovirales	Myoviridae	Lagaffevirus
HS.04_179516||0_partial_1	Caudovirales	Myoviridae	Lagaffevirus
SRR12529324_69224||full	Caudovirales	Myoviridae	Lagaffevirus
SRR12529325_406517||full	Caudovirales	Myoviridae	Lagaffevirus
SRR12529377_1711233||full	Caudovirales	Myoviridae	Lagaffevirus
SRR12529379_1089836||full	Caudovirales	Myoviridae	Lagaffevirus
SRR8387718_856347||full	Caudovirales	Myoviridae	Lagaffevirus
SRR8387721_1033650||full	Caudovirales	Myoviridae	Lagaffevirus
Yak.DX01_87900||full	Caudovirales	Myoviridae	Lagaffevirus
ERR3201400_2034840||full	Caudovirales	Siphoviridae	Rigallicvirus
SRR873609_2967819||full	Caudovirales	Siphoviridae	Rigallicvirus
ERR2027894_434906||full	Caudovirales	Myoviridae	Brunovirus
ERR3220182_658836||full	Caudovirales	Myoviridae	Brunovirus
ERR3224605_1110564||full_1	Caudovirales	Myoviridae	Brunovirus
SRR8397917_74485||full	Caudovirales	Myoviridae	Brunovirus
SRR873600_851733||full	Caudovirales	Myoviridae	Brunovirus
SRR873604_156341||full	Caudovirales	Myoviridae	Brunovirus
SRR948123_27288||full	Caudovirales	Myoviridae	Brunovirus
TS.01_345261||full	Caudovirales	Myoviridae	Brunovirus
Yak.MQ01_1574591||full	Caudovirales	Myoviridae	Brunovirus
