# Supplementary material for: Interrogating the viral dark matter of the rumen ecosystem with a global virome database
Source: Nat Commun. 2023 Aug 29;14:5254. doi: 10.1038/s41467-023-41075-2 (PMC10465536; doi:10.1038/s41467-023-41075-2)
Supplement: Supplementary file 4 — Supplementary Data 1 - 6 [file 41467_2023_41075_MOESM4_ESM.zip › Supplementary Tables/Supplementary Table. 3.xlsx]

## Sheet: host_match
Suppl. Table 3. Host prediction of the identified viruses of rumen prolaryotes
vOTU	host genomes	domain	phylum	class	order	family	genus	specie	source
ERR3275121_154782||full	MGYG000290000	d__Bacteria	p__Bacteroidota	c__Bacteroidia	o__Bacteroidales	f__Bacteroidaceae	g__Prevotella	s__Prevotella sp902792635	spacer		Specific taxa can be selected and view by selecting it from the drop-down arrow.
ERR3275124_935124||full	MGYG000290000	d__Bacteria	p__Bacteroidota	c__Bacteroidia	o__Bacteroidales	f__Bacteroidaceae	g__Prevotella	s__Prevotella sp902792635	spacer
SRR11784288_64211||full	MGYG000290006	d__Bacteria	p__Firmicutes_A	c__Clostridia	o__Lachnospirales	f__Lachnospiraceae	g__RUG12045	s__RUG12045 sp902778245	spacer		xx genera are shown in black; while xxx genera are in pink.
SRR11485372_243487||full	MGYG000290024	d__Bacteria	p__Firmicutes	c__Bacilli	o__RF39	f__UBA660	g__CAG-822	s__CAG-822 sp900318075	spacer
SRR11485371_95502||full	MGYG000290024	d__Bacteria	p__Firmicutes	c__Bacilli	o__RF39	f__UBA660	g__CAG-822	s__CAG-822 sp900318075	spacer
SRR11485370_159415||full	MGYG000290024	d__Bacteria	p__Firmicutes	c__Bacilli	o__RF39	f__UBA660	g__CAG-822	s__CAG-822 sp900318075	spacer
ERR2027908_27052||full	MGYG000290024	d__Bacteria	p__Firmicutes	c__Bacilli	o__RF39	f__UBA660	g__CAG-822	s__CAG-822 sp900318075	spacer		Bacteriodaceae: 22 genera, including Prevotella
ERR3201405_890155||full	MGYG000290024	d__Bacteria	p__Firmicutes	c__Bacilli	o__RF39	f__UBA660	g__CAG-822	s__CAG-822 sp900318075	spacer
SRR873597_2873347||full	MGYG000290024	d__Bacteria	p__Firmicutes	c__Bacilli	o__RF39	f__UBA660	g__CAG-822	s__CAG-822 sp900318075	spacer		Friborbacteriaceae: 2 genera, including Fibrobacteria
SRR8397888_13210||full	MGYG000290025	d__Bacteria	p__Firmicutes_A	c__Clostridia	o__Lachnospirales	f__Lachnospiraceae	g__RUG306	s__RUG306 sp902772635	spacer
SRR12529378_1467406||0_partial	MGYG000290025	d__Bacteria	p__Firmicutes_A	c__Clostridia	o__Lachnospirales	f__Lachnospiraceae	g__RUG306	s__RUG306 sp902772635	spacer		Lachnospiraceae: 144 genera, including Acetivibrio; Butyrivibrio; Butyrivibtio_A; Pseudobutyrivibio; Clostridium_AP, _Q, _R; Eubacterium_C, _F, _G, _I, _Q, _S; Lacnobacterium, _A, _B; Lacnospira; Ruminococcus_A, _B.
ERR4297092_610619||full	MGYG000290031	d__Bacteria	p__Bacteroidota	c__Bacteroidia	o__Bacteroidales	f__Bacteroidaceae	g__Prevotella	s__Prevotella sp902794405	spacer
ERR3275092_2642226||full	MGYG000290031	d__Bacteria	p__Bacteroidota	c__Bacteroidia	o__Bacteroidales	f__Bacteroidaceae	g__Prevotella	s__Prevotella sp902794405	spacer
ERR3801454_1177315||full	MGYG000290031	d__Bacteria	p__Bacteroidota	c__Bacteroidia	o__Bacteroidales	f__Bacteroidaceae	g__Prevotella	s__Prevotella sp902794405	spacer
SRR12021145_1673487||full	MGYG000290031	d__Bacteria	p__Bacteroidota	c__Bacteroidia	o__Bacteroidales	f__Bacteroidaceae	g__Prevotella	s__Prevotella sp902794405	spacer
FH88563_111375||full	MGYG000290031	d__Bacteria	p__Bacteroidota	c__Bacteroidia	o__Bacteroidales	f__Bacteroidaceae	g__Prevotella	s__Prevotella sp902794405	spacer		Ruminococcaceae: 30 genera, including Ruminococcus, Ruminococcus_C, _D, and _F
SRR12021139_836457||full	MGYG000290031	d__Bacteria	p__Bacteroidota	c__Bacteroidia	o__Bacteroidales	f__Bacteroidaceae	g__Prevotella	s__Prevotella sp902794405	spacer
ERR983262_168614||full	MGYG000290031	d__Bacteria	p__Bacteroidota	c__Bacteroidia	o__Bacteroidales	f__Bacteroidaceae	g__Prevotella	s__Prevotella sp902794405	spacer
ERR3201375_141799||full	MGYG000290031	d__Bacteria	p__Bacteroidota	c__Bacteroidia	o__Bacteroidales	f__Bacteroidaceae	g__Prevotella	s__Prevotella sp902794405	spacer		Megasphaeraceae: 1 genus, Megasphaera
ERR3201388_402299||full	MGYG000290031	d__Bacteria	p__Bacteroidota	c__Bacteroidia	o__Bacteroidales	f__Bacteroidaceae	g__Prevotella	s__Prevotella sp902794405	spacer
ERR3201401_41650||full	MGYG000290031	d__Bacteria	p__Bacteroidota	c__Bacteroidia	o__Bacteroidales	f__Bacteroidaceae	g__Prevotella	s__Prevotella sp902794405	spacer		Selemomonadaceae: 3 genera, inc;uding Selenomonas_A, _B, _C
ERR3201385_296554||full	MGYG000290031	d__Bacteria	p__Bacteroidota	c__Bacteroidia	o__Bacteroidales	f__Bacteroidaceae	g__Prevotella	s__Prevotella sp902794405	spacer
ERR3201398_258948||full	MGYG000290031	d__Bacteria	p__Bacteroidota	c__Bacteroidia	o__Bacteroidales	f__Bacteroidaceae	g__Prevotella	s__Prevotella sp902794405	spacer		Streptococcaceae: exclusively Streptococcus
ERR3201381_697006||full	MGYG000290031	d__Bacteria	p__Bacteroidota	c__Bacteroidia	o__Bacteroidales	f__Bacteroidaceae	g__Prevotella	s__Prevotella sp902794405	spacer
ERR3201420_277975||full	MGYG000290031	d__Bacteria	p__Bacteroidota	c__Bacteroidia	o__Bacteroidales	f__Bacteroidaceae	g__Prevotella	s__Prevotella sp902794405	spacer		Methanobacteriaceae: Methanobrevibacter, _A, _B, _C; Methanosphaera
ERR3201420_149712||full	MGYG000290031	d__Bacteria	p__Bacteroidota	c__Bacteroidia	o__Bacteroidales	f__Bacteroidaceae	g__Prevotella	s__Prevotella sp902794405	spacer
ERR3211464_536133||full	MGYG000290031	d__Bacteria	p__Bacteroidota	c__Bacteroidia	o__Bacteroidales	f__Bacteroidaceae	g__Prevotella	s__Prevotella sp902794405	spacer
SRR11784281_2192906||full	MGYG000290031	d__Bacteria	p__Bacteroidota	c__Bacteroidia	o__Bacteroidales	f__Bacteroidaceae	g__Prevotella	s__Prevotella sp902794405	spacer		Clostridiaceae: 12 grmrts, including Clostridium, Clostridium_AE, _AM, _AN, _AO, _F, _P, _T, and _X
SRR12529267_5331||full	MGYG000290031	d__Bacteria	p__Bacteroidota	c__Bacteroidia	o__Bacteroidales	f__Bacteroidaceae	g__Prevotella	s__Prevotella sp902794405	spacer
SRR11784289_177576||full	MGYG000290031	d__Bacteria	p__Bacteroidota	c__Bacteroidia	o__Bacteroidales	f__Bacteroidaceae	g__Prevotella	s__Prevotella sp902794405	spacer
ERR3275094_2129841||full	MGYG000290031	d__Bacteria	p__Bacteroidota	c__Bacteroidia	o__Bacteroidales	f__Bacteroidaceae	g__Prevotella	s__Prevotella sp902794405	spacer
ERR3275130_358410||full	MGYG000290031	d__Bacteria	p__Bacteroidota	c__Bacteroidia	o__Bacteroidales	f__Bacteroidaceae	g__Prevotella	s__Prevotella sp902794405	spacer
ERR3275103_356851||full	MGYG000290031	d__Bacteria	p__Bacteroidota	c__Bacteroidia	o__Bacteroidales	f__Bacteroidaceae	g__Prevotella	s__Prevotella sp902794405	spacer
ERR3275134_2696196||full	MGYG000290031	d__Bacteria	p__Bacteroidota	c__Bacteroidia	o__Bacteroidales	f__Bacteroidaceae	g__Prevotella	s__Prevotella sp902794405	spacer
ERR3220224_165297||full	MGYG000290031	d__Bacteria	p__Bacteroidota	c__Bacteroidia	o__Bacteroidales	f__Bacteroidaceae	g__Prevotella	s__Prevotella sp902794405	spacer
ERR3275133_646482||full	MGYG000290031	d__Bacteria	p__Bacteroidota	c__Bacteroidia	o__Bacteroidales	f__Bacteroidaceae	g__Prevotella	s__Prevotella sp902794405	spacer
ERR3220211_125846||full	MGYG000290031	d__Bacteria	p__Bacteroidota	c__Bacteroidia	o__Bacteroidales	f__Bacteroidaceae	g__Prevotella	s__Prevotella sp902794405	spacer
ERR2027896_743426||full	MGYG000290031	d__Bacteria	p__Bacteroidota	c__Bacteroidia	o__Bacteroidales	f__Bacteroidaceae	g__Prevotella	s__Prevotella sp902794405	spacer
ERR2027896_457294||full	MGYG000290031	d__Bacteria	p__Bacteroidota	c__Bacteroidia	o__Bacteroidales	f__Bacteroidaceae	g__Prevotella	s__Prevotella sp902794405	spacer
ERR3275098_1050036||full	MGYG000290031	d__Bacteria	p__Bacteroidota	c__Bacteroidia	o__Bacteroidales	f__Bacteroidaceae	g__Prevotella	s__Prevotella sp902794405	spacer
ERR3275098_476964||full	MGYG000290031	d__Bacteria	p__Bacteroidota	c__Bacteroidia	o__Bacteroidales	f__Bacteroidaceae	g__Prevotella	s__Prevotella sp902794405	spacer
ERR3275098_45796||full	MGYG000290031	d__Bacteria	p__Bacteroidota	c__Bacteroidia	o__Bacteroidales	f__Bacteroidaceae	g__Prevotella	s__Prevotella sp902794405	spacer
ERR3275135_137939||full	MGYG000290031	d__Bacteria	p__Bacteroidota	c__Bacteroidia	o__Bacteroidales	f__Bacteroidaceae	g__Prevotella	s__Prevotella sp902794405	spacer
ERR3275100_37357||full	MGYG000290031	d__Bacteria	p__Bacteroidota	c__Bacteroidia	o__Bacteroidales	f__Bacteroidaceae	g__Prevotella	s__Prevotella sp902794405	spacer
ERR2027894_99618||full	MGYG000290031	d__Bacteria	p__Bacteroidota	c__Bacteroidia	o__Bacteroidales	f__Bacteroidaceae	g__Prevotella	s__Prevotella sp902794405	spacer
ERR3275095_1257845||full	MGYG000290031	d__Bacteria	p__Bacteroidota	c__Bacteroidia	o__Bacteroidales	f__Bacteroidaceae	g__Prevotella	s__Prevotella sp902794405	spacer
ERR3275095_449746||full	MGYG000290031	d__Bacteria	p__Bacteroidota	c__Bacteroidia	o__Bacteroidales	f__Bacteroidaceae	g__Prevotella	s__Prevotella sp902794405	spacer
ERR3220194_26481||full	MGYG000290031	d__Bacteria	p__Bacteroidota	c__Bacteroidia	o__Bacteroidales	f__Bacteroidaceae	g__Prevotella	s__Prevotella sp902794405	spacer
ERR3220191_1890095||full	MGYG000290031	d__Bacteria	p__Bacteroidota	c__Bacteroidia	o__Bacteroidales	f__Bacteroidaceae	g__Prevotella	s__Prevotella sp902794405	spacer
ERR2027920_105021||full	MGYG000290031	d__Bacteria	p__Bacteroidota	c__Bacteroidia	o__Bacteroidales	f__Bacteroidaceae	g__Prevotella	s__Prevotella sp902794405	spacer
ERR3224573_91402||full	MGYG000290031	d__Bacteria	p__Bacteroidota	c__Bacteroidia	o__Bacteroidales	f__Bacteroidaceae	g__Prevotella	s__Prevotella sp902794405	spacer
ERR3224595_179664||full	MGYG000290031	d__Bacteria	p__Bacteroidota	c__Bacteroidia	o__Bacteroidales	f__Bacteroidaceae	g__Prevotella	s__Prevotella sp902794405	spacer
ERR3220183_664798||full	MGYG000290031	d__Bacteria	p__Bacteroidota	c__Bacteroidia	o__Bacteroidales	f__Bacteroidaceae	g__Prevotella	s__Prevotella sp902794405	spacer
ERR3275114_1401374||full	MGYG000290031	d__Bacteria	p__Bacteroidota	c__Bacteroidia	o__Bacteroidales	f__Bacteroidaceae	g__Prevotella	s__Prevotella sp902794405	spacer
ERR3220196_2274757||full	MGYG000290031	d__Bacteria	p__Bacteroidota	c__Bacteroidia	o__Bacteroidales	f__Bacteroidaceae	g__Prevotella	s__Prevotella sp902794405	spacer
ERR3220196_366698||full	MGYG000290031	d__Bacteria	p__Bacteroidota	c__Bacteroidia	o__Bacteroidales	f__Bacteroidaceae	g__Prevotella	s__Prevotella sp902794405	spacer
ERR3224603_291557||full	MGYG000290031	d__Bacteria	p__Bacteroidota	c__Bacteroidia	o__Bacteroidales	f__Bacteroidaceae	g__Prevotella	s__Prevotella sp902794405	spacer
Yak.DX03_189885||full	MGYG000290031	d__Bacteria	p__Bacteroidota	c__Bacteroidia	o__Bacteroidales	f__Bacteroidaceae	g__Prevotella	s__Prevotella sp902794405	spacer
SRR12529102_2036339||full	MGYG000290031	d__Bacteria	p__Bacteroidota	c__Bacteroidia	o__Bacteroidales	f__Bacteroidaceae	g__Prevotella	s__Prevotella sp902794405	spacer
Yak.AD02_1247187||full	MGYG000290031	d__Bacteria	p__Bacteroidota	c__Bacteroidia	o__Bacteroidales	f__Bacteroidaceae	g__Prevotella	s__Prevotella sp902794405	spacer
ERR3201404_203493||full	MGYG000290031	d__Bacteria	p__Bacteroidota	c__Bacteroidia	o__Bacteroidales	f__Bacteroidaceae	g__Prevotella	s__Prevotella sp902794405	spacer
ERR3220195_314905||full	MGYG000290031	d__Bacteria	p__Bacteroidota	c__Bacteroidia	o__Bacteroidales	f__Bacteroidaceae	g__Prevotella	s__Prevotella sp902794405	spacer
ERR3220209_172292||full	MGYG000290031	d__Bacteria	p__Bacteroidota	c__Bacteroidia	o__Bacteroidales	f__Bacteroidaceae	g__Prevotella	s__Prevotella sp902794405	spacer
ERR2027908_1242341||full	MGYG000290031	d__Bacteria	p__Bacteroidota	c__Bacteroidia	o__Bacteroidales	f__Bacteroidaceae	g__Prevotella	s__Prevotella sp902794405	spacer
HS.02_917353||full	MGYG000290031	d__Bacteria	p__Bacteroidota	c__Bacteroidia	o__Bacteroidales	f__Bacteroidaceae	g__Prevotella	s__Prevotella sp902794405	spacer
SRR12529266_193935||full	MGYG000290031	d__Bacteria	p__Bacteroidota	c__Bacteroidia	o__Bacteroidales	f__Bacteroidaceae	g__Prevotella	s__Prevotella sp902794405	spacer
SRR12529269_592165||full	MGYG000290031	d__Bacteria	p__Bacteroidota	c__Bacteroidia	o__Bacteroidales	f__Bacteroidaceae	g__Prevotella	s__Prevotella sp902794405	spacer
SRR12529213_918837||full	MGYG000290031	d__Bacteria	p__Bacteroidota	c__Bacteroidia	o__Bacteroidales	f__Bacteroidaceae	g__Prevotella	s__Prevotella sp902794405	spacer
SRR8591574_1066294||full	MGYG000290031	d__Bacteria	p__Bacteroidota	c__Bacteroidia	o__Bacteroidales	f__Bacteroidaceae	g__Prevotella	s__Prevotella sp902794405	spacer
SRR11784281_474101||full	MGYG000290031	d__Bacteria	p__Bacteroidota	c__Bacteroidia	o__Bacteroidales	f__Bacteroidaceae	g__Prevotella	s__Prevotella sp902794405	spacer
SRR8387721_1173320||full	MGYG000290031	d__Bacteria	p__Bacteroidota	c__Bacteroidia	o__Bacteroidales	f__Bacteroidaceae	g__Prevotella	s__Prevotella sp902794405	spacer
SRR12529265_1763265||full	MGYG000290031	d__Bacteria	p__Bacteroidota	c__Bacteroidia	o__Bacteroidales	f__Bacteroidaceae	g__Prevotella	s__Prevotella sp902794405	spacer
SRR11784291_1087111||full	MGYG000290031	d__Bacteria	p__Bacteroidota	c__Bacteroidia	o__Bacteroidales	f__Bacteroidaceae	g__Prevotella	s__Prevotella sp902794405	spacer
SRR9651415_680466||full	MGYG000290040	d__Bacteria	p__Firmicutes_C	c__Negativicutes	o__Selenomonadales	f__Selenomonadaceae	g__RUG643	s__RUG643 sp902778455	spacer
ERR3224582_395126||full	MGYG000290056	d__Bacteria	p__Firmicutes	c__Bacilli	o__RF39	f__UBA660	g__UMGS1449	s__UMGS1449 sp902797995	spacer
ERR3220193_1495001||full	MGYG000290062	d__Bacteria	p__Firmicutes_A	c__Clostridia	o__Lachnospirales	f__Lachnospiraceae	g__UBA2856	s__UBA2856 sp902785635	spacer
ERR3275124_498655||full	MGYG000290063	d__Bacteria	p__Actinobacteriota	c__Coriobacteriia	o__Coriobacteriales	f__Atopobiaceae	g__Olsenella_B	s__Olsenella_B sp900548775	spacer
ERR3224614_1423574||full	MGYG000290071	d__Bacteria	p__Firmicutes_A	c__Clostridia	o__Oscillospirales	f__Acutalibacteraceae	g__Ruminococcus_E	s__Ruminococcus_E sp900316815	spacer
ERR4297086_510630||full	MGYG000290072	d__Bacteria	p__Bacteroidota	c__Bacteroidia	o__Bacteroidales	f__Bacteroidaceae	g__Prevotella	s__	spacer
SRR11784295_120455||full	MGYG000290072	d__Bacteria	p__Bacteroidota	c__Bacteroidia	o__Bacteroidales	f__Bacteroidaceae	g__Prevotella	s__	spacer
HS.02_613754||full	MGYG000290072	d__Bacteria	p__Bacteroidota	c__Bacteroidia	o__Bacteroidales	f__Bacteroidaceae	g__Prevotella	s__	spacer
ERR3220223_1625050||full	MGYG000290072	d__Bacteria	p__Bacteroidota	c__Bacteroidia	o__Bacteroidales	f__Bacteroidaceae	g__Prevotella	s__	spacer
ERR3201409_467763||full	MGYG000290077	d__Bacteria	p__Firmicutes_A	c__Clostridia	o__Lachnospirales	f__Lachnospiraceae	g__CAG-603	s__CAG-603 sp902786365	spacer
ERR3201407_1392660||full	MGYG000290077	d__Bacteria	p__Firmicutes_A	c__Clostridia	o__Lachnospirales	f__Lachnospiraceae	g__CAG-603	s__CAG-603 sp902786365	spacer
ERR2027897_1745632||full	MGYG000290077	d__Bacteria	p__Firmicutes_A	c__Clostridia	o__Lachnospirales	f__Lachnospiraceae	g__CAG-603	s__CAG-603 sp902786365	spacer
ERR3224584_308751||full	MGYG000290077	d__Bacteria	p__Firmicutes_A	c__Clostridia	o__Lachnospirales	f__Lachnospiraceae	g__CAG-603	s__CAG-603 sp902786365	spacer
ERR3220183_317825||full	MGYG000290077	d__Bacteria	p__Firmicutes_A	c__Clostridia	o__Lachnospirales	f__Lachnospiraceae	g__CAG-603	s__CAG-603 sp902786365	spacer
ERR3275093_2426340||full	MGYG000290077	d__Bacteria	p__Firmicutes_A	c__Clostridia	o__Lachnospirales	f__Lachnospiraceae	g__CAG-603	s__CAG-603 sp902786365	spacer
ERR3275120_422858||full	MGYG000290082	d__Bacteria	p__Firmicutes	c__Bacilli	o__Erysipelotrichales	f__Erysipelotrichaceae	g__Bulleidia	s__Bulleidia sp902784015	spacer
ERR3211447_583053||0_partial	MGYG000290097	d__Bacteria	p__Firmicutes_A	c__Clostridia_A	o__Christensenellales	f__CAG-74	g__RUG563	s__RUG563 sp902761755	spacer
SRR873595_2024970||full	MGYG000290101	d__Bacteria	p__Firmicutes_A	c__Clostridia	o__Lachnospirales	f__Lachnospiraceae	g__UBA2856	s__UBA2856 sp902800805	spacer
ERR3275105_812516||full	MGYG000290116	d__Bacteria	p__Bacteroidota	c__Bacteroidia	o__Bacteroidales	f__Bacteroidaceae	g__Prevotella	s__Prevotella sp902762565	spacer
ERR2027912_1012583||full	MGYG000290116	d__Bacteria	p__Bacteroidota	c__Bacteroidia	o__Bacteroidales	f__Bacteroidaceae	g__Prevotella	s__Prevotella sp902762565	spacer
ERR2027913_606632||full	MGYG000290116	d__Bacteria	p__Bacteroidota	c__Bacteroidia	o__Bacteroidales	f__Bacteroidaceae	g__Prevotella	s__Prevotella sp902762565	spacer
SRR948122_91750||full	MGYG000290116	d__Bacteria	p__Bacteroidota	c__Bacteroidia	o__Bacteroidales	f__Bacteroidaceae	g__Prevotella	s__Prevotella sp902762565	spacer
ERR2027929_545350||full	MGYG000290117	d__Bacteria	p__Bacteroidota	c__Bacteroidia	o__Bacteroidales	f__Bacteroidaceae	g__UBA4372	s__UBA4372 sp902778625	spacer
ERR3201415_1105693||full	MGYG000290117	d__Bacteria	p__Bacteroidota	c__Bacteroidia	o__Bacteroidales	f__Bacteroidaceae	g__UBA4372	s__UBA4372 sp902778625	spacer
ERR3275104_1397921||full	MGYG000290117	d__Bacteria	p__Bacteroidota	c__Bacteroidia	o__Bacteroidales	f__Bacteroidaceae	g__UBA4372	s__UBA4372 sp902778625	spacer
SRR12529078_406496||full	MGYG000290117	d__Bacteria	p__Bacteroidota	c__Bacteroidia	o__Bacteroidales	f__Bacteroidaceae	g__UBA4372	s__UBA4372 sp902778625	spacer
ERR3220218_490570||full	MGYG000290117	d__Bacteria	p__Bacteroidota	c__Bacteroidia	o__Bacteroidales	f__Bacteroidaceae	g__UBA4372	s__UBA4372 sp902778625	spacer
ERR3275131_916556||full	MGYG000290119	d__Bacteria	p__Firmicutes_A	c__Clostridia	o__Oscillospirales	f__Oscillospiraceae	g__CAG-170	s__	spacer
ERR3201380_217823||full	MGYG000290133	d__Bacteria	p__Firmicutes_A	c__Clostridia	o__Oscillospirales	f__Acutalibacteraceae	g__UBA1213	s__UBA1213 sp900321195	spacer
ERR3224598_1215432||full	MGYG000290133	d__Bacteria	p__Firmicutes_A	c__Clostridia	o__Oscillospirales	f__Acutalibacteraceae	g__UBA1213	s__UBA1213 sp900321195	spacer
SRR8591574_640856||full	MGYG000290133	d__Bacteria	p__Firmicutes_A	c__Clostridia	o__Oscillospirales	f__Acutalibacteraceae	g__UBA1213	s__UBA1213 sp900321195	spacer
SRR10765525_769761||full	MGYG000290133	d__Bacteria	p__Firmicutes_A	c__Clostridia	o__Oscillospirales	f__Acutalibacteraceae	g__UBA1213	s__UBA1213 sp900321195	spacer
ERR3801487_311467||full	MGYG000290133	d__Bacteria	p__Firmicutes_A	c__Clostridia	o__Oscillospirales	f__Acutalibacteraceae	g__UBA1213	s__UBA1213 sp900321195	spacer
ERR2027927_1507541||full	MGYG000290133	d__Bacteria	p__Firmicutes_A	c__Clostridia	o__Oscillospirales	f__Acutalibacteraceae	g__UBA1213	s__UBA1213 sp900321195	spacer
ERR3224577_484381||full	MGYG000290133	d__Bacteria	p__Firmicutes_A	c__Clostridia	o__Oscillospirales	f__Acutalibacteraceae	g__UBA1213	s__UBA1213 sp900321195	spacer
ERR3220196_2478272||full	MGYG000290133	d__Bacteria	p__Firmicutes_A	c__Clostridia	o__Oscillospirales	f__Acutalibacteraceae	g__UBA1213	s__UBA1213 sp900321195	spacer
ERR3224588_389958||full	MGYG000290133	d__Bacteria	p__Firmicutes_A	c__Clostridia	o__Oscillospirales	f__Acutalibacteraceae	g__UBA1213	s__UBA1213 sp900321195	spacer
SRR10765525_467285||full	MGYG000290133	d__Bacteria	p__Firmicutes_A	c__Clostridia	o__Oscillospirales	f__Acutalibacteraceae	g__UBA1213	s__UBA1213 sp900321195	spacer
ERR3201403_112559||full	MGYG000290133	d__Bacteria	p__Firmicutes_A	c__Clostridia	o__Oscillospirales	f__Acutalibacteraceae	g__UBA1213	s__UBA1213 sp900321195	spacer
ERR3224594_1094271||full	MGYG000290133	d__Bacteria	p__Firmicutes_A	c__Clostridia	o__Oscillospirales	f__Acutalibacteraceae	g__UBA1213	s__UBA1213 sp900321195	spacer
ERR2027919_1027914||full	MGYG000290133	d__Bacteria	p__Firmicutes_A	c__Clostridia	o__Oscillospirales	f__Acutalibacteraceae	g__UBA1213	s__UBA1213 sp900321195	spacer
ERR3275114_2001929||full	MGYG000290133	d__Bacteria	p__Firmicutes_A	c__Clostridia	o__Oscillospirales	f__Acutalibacteraceae	g__UBA1213	s__UBA1213 sp900321195	spacer
ERR3201400_2064426||full	MGYG000290133	d__Bacteria	p__Firmicutes_A	c__Clostridia	o__Oscillospirales	f__Acutalibacteraceae	g__UBA1213	s__UBA1213 sp900321195	spacer
ERR3224609_2138179||full	MGYG000290133	d__Bacteria	p__Firmicutes_A	c__Clostridia	o__Oscillospirales	f__Acutalibacteraceae	g__UBA1213	s__UBA1213 sp900321195	spacer
ERR3275123_207477||full	MGYG000290133	d__Bacteria	p__Firmicutes_A	c__Clostridia	o__Oscillospirales	f__Acutalibacteraceae	g__UBA1213	s__UBA1213 sp900321195	spacer
ERR3275091_317883||full	MGYG000290136	d__Bacteria	p__Firmicutes_A	c__Clostridia	o__Oscillospirales	f__Oscillospiraceae	g__UBA1777	s__	spacer
ERR3275128_736425||full	MGYG000290136	d__Bacteria	p__Firmicutes_A	c__Clostridia	o__Oscillospirales	f__Oscillospiraceae	g__UBA1777	s__	spacer
ERR3275127_2804707||full	MGYG000290136	d__Bacteria	p__Firmicutes_A	c__Clostridia	o__Oscillospirales	f__Oscillospiraceae	g__UBA1777	s__	spacer
ERR4297100_173033||full	MGYG000290137	d__Bacteria	p__Verrucomicrobiota	c__Kiritimatiellae	o__RFP12	f__JAAYNR01	g__	s__	spacer
SRR12529379_195275||0_partial	MGYG000290149	d__Bacteria	p__Planctomycetota	c__Planctomycetes	o__Pirellulales	f__Thermoguttaceae	g__RUG369	s__RUG369 sp902803085	spacer
ERR3220206_358597||full	MGYG000290157	d__Bacteria	p__Bacteroidota	c__Bacteroidia	o__Bacteroidales	f__Bacteroidaceae	g__Prevotella	s__Prevotella sp902798615	spacer
ERR2027927_358659||full	MGYG000290158	d__Bacteria	p__Bacteroidota	c__Bacteroidia	o__Bacteroidales	f__Paludibacteraceae	g__RF16	s__RF16 sp900317345	spacer
ERR3211463_1259019||full	MGYG000290158	d__Bacteria	p__Bacteroidota	c__Bacteroidia	o__Bacteroidales	f__Paludibacteraceae	g__RF16	s__RF16 sp900317345	spacer
SRR10765506_1021343||full	MGYG000290160	d__Bacteria	p__Spirochaetota	c__Spirochaetia	o__Treponematales	f__Treponemataceae	g__Treponema_D	s__Treponema_D saccharophilum	spacer
ERR3515514_389000||full	MGYG000290160	d__Bacteria	p__Spirochaetota	c__Spirochaetia	o__Treponematales	f__Treponemataceae	g__Treponema_D	s__Treponema_D saccharophilum	spacer
SRR12021149_16050||full	MGYG000290160	d__Bacteria	p__Spirochaetota	c__Spirochaetia	o__Treponematales	f__Treponemataceae	g__Treponema_D	s__Treponema_D saccharophilum	spacer
SRR12021151_5244||full	MGYG000290160	d__Bacteria	p__Spirochaetota	c__Spirochaetia	o__Treponematales	f__Treponemataceae	g__Treponema_D	s__Treponema_D saccharophilum	spacer
SRR12529076_1136533||full	MGYG000290160	d__Bacteria	p__Spirochaetota	c__Spirochaetia	o__Treponematales	f__Treponemataceae	g__Treponema_D	s__Treponema_D saccharophilum	spacer
FH88573_404279||full	MGYG000290164	d__Bacteria	p__Fibrobacterota	c__Fibrobacteria	o__Fibrobacterales	f__Fibrobacteraceae	g__Fibrobacter	s__Fibrobacter succinogenes_C	spacer
ERR4297088_19820||full	MGYG000290164	d__Bacteria	p__Fibrobacterota	c__Fibrobacteria	o__Fibrobacterales	f__Fibrobacteraceae	g__Fibrobacter	s__Fibrobacter succinogenes_C	spacer
FL88574_169024||full	MGYG000290164	d__Bacteria	p__Fibrobacterota	c__Fibrobacteria	o__Fibrobacterales	f__Fibrobacteraceae	g__Fibrobacter	s__Fibrobacter succinogenes_C	spacer
SRR12021145_331685||full	MGYG000290164	d__Bacteria	p__Fibrobacterota	c__Fibrobacteria	o__Fibrobacterales	f__Fibrobacteraceae	g__Fibrobacter	s__Fibrobacter succinogenes_C	spacer
SRR12021142_487388||full	MGYG000290164	d__Bacteria	p__Fibrobacterota	c__Fibrobacteria	o__Fibrobacterales	f__Fibrobacteraceae	g__Fibrobacter	s__Fibrobacter succinogenes_C	spacer
ERR3275094_541383||full	MGYG000290164	d__Bacteria	p__Fibrobacterota	c__Fibrobacteria	o__Fibrobacterales	f__Fibrobacteraceae	g__Fibrobacter	s__Fibrobacter succinogenes_C	spacer
ERR3220209_251769||full	MGYG000290164	d__Bacteria	p__Fibrobacterota	c__Fibrobacteria	o__Fibrobacterales	f__Fibrobacteraceae	g__Fibrobacter	s__Fibrobacter succinogenes_C	spacer
ERR3224602_2107420||full	MGYG000290164	d__Bacteria	p__Fibrobacterota	c__Fibrobacteria	o__Fibrobacterales	f__Fibrobacteraceae	g__Fibrobacter	s__Fibrobacter succinogenes_C	spacer
ERR3224599_1559861||full	MGYG000290164	d__Bacteria	p__Fibrobacterota	c__Fibrobacteria	o__Fibrobacterales	f__Fibrobacteraceae	g__Fibrobacter	s__Fibrobacter succinogenes_C	spacer
ERR3275108_1985787||full	MGYG000290164	d__Bacteria	p__Fibrobacterota	c__Fibrobacteria	o__Fibrobacterales	f__Fibrobacteraceae	g__Fibrobacter	s__Fibrobacter succinogenes_C	spacer
ERR3275104_356553||full	MGYG000290164	d__Bacteria	p__Fibrobacterota	c__Fibrobacteria	o__Fibrobacterales	f__Fibrobacteraceae	g__Fibrobacter	s__Fibrobacter succinogenes_C	spacer
SRR12529212_2612414||full	MGYG000290164	d__Bacteria	p__Fibrobacterota	c__Fibrobacteria	o__Fibrobacterales	f__Fibrobacteraceae	g__Fibrobacter	s__Fibrobacter succinogenes_C	spacer
SRR4435568_223569||full	MGYG000290164	d__Bacteria	p__Fibrobacterota	c__Fibrobacteria	o__Fibrobacterales	f__Fibrobacteraceae	g__Fibrobacter	s__Fibrobacter succinogenes_C	spacer
SRR11784286_155935||full	MGYG000290164	d__Bacteria	p__Fibrobacterota	c__Fibrobacteria	o__Fibrobacterales	f__Fibrobacteraceae	g__Fibrobacter	s__Fibrobacter succinogenes_C	spacer
SRR12529101_381586||full	MGYG000290164	d__Bacteria	p__Fibrobacterota	c__Fibrobacteria	o__Fibrobacterales	f__Fibrobacteraceae	g__Fibrobacter	s__Fibrobacter succinogenes_C	spacer
FH88510_87087||full	MGYG000290164	d__Bacteria	p__Fibrobacterota	c__Fibrobacteria	o__Fibrobacterales	f__Fibrobacteraceae	g__Fibrobacter	s__Fibrobacter succinogenes_C	spacer
ERR3224594_1660165||full	MGYG000290164	d__Bacteria	p__Fibrobacterota	c__Fibrobacteria	o__Fibrobacterales	f__Fibrobacteraceae	g__Fibrobacter	s__Fibrobacter succinogenes_C	spacer
ERR2027911_993594||full	MGYG000290164	d__Bacteria	p__Fibrobacterota	c__Fibrobacteria	o__Fibrobacterales	f__Fibrobacteraceae	g__Fibrobacter	s__Fibrobacter succinogenes_C	spacer
SRR4435570_10519||full	MGYG000290164	d__Bacteria	p__Fibrobacterota	c__Fibrobacteria	o__Fibrobacterales	f__Fibrobacteraceae	g__Fibrobacter	s__Fibrobacter succinogenes_C	spacer
ERR3801475_1162422||full	MGYG000290164	d__Bacteria	p__Fibrobacterota	c__Fibrobacteria	o__Fibrobacterales	f__Fibrobacteraceae	g__Fibrobacter	s__Fibrobacter succinogenes_C	spacer
ERR3220214_1651363||full	MGYG000290164	d__Bacteria	p__Fibrobacterota	c__Fibrobacteria	o__Fibrobacterales	f__Fibrobacteraceae	g__Fibrobacter	s__Fibrobacter succinogenes_C	spacer
ERR3515529_11279||full	MGYG000290167	d__Bacteria	p__Bacteroidota	c__Bacteroidia	o__Bacteroidales	f__P3	g__UBA1217	s__	spacer
SRR10912535_869714||full	MGYG000290167	d__Bacteria	p__Bacteroidota	c__Bacteroidia	o__Bacteroidales	f__P3	g__UBA1217	s__	spacer
ERR3220223_932518||full	MGYG000290167	d__Bacteria	p__Bacteroidota	c__Bacteroidia	o__Bacteroidales	f__P3	g__UBA1217	s__	spacer
ERR3801484_71934||full	MGYG000290169	d__Bacteria	p__Firmicutes_A	c__Clostridia	o__Oscillospirales	f__Acutalibacteraceae	g__UBA1213	s__UBA1213 sp900316485	spacer
ERR3801462_814525||full	MGYG000290169	d__Bacteria	p__Firmicutes_A	c__Clostridia	o__Oscillospirales	f__Acutalibacteraceae	g__UBA1213	s__UBA1213 sp900316485	spacer
ERR3525313_47515||full	MGYG000290169	d__Bacteria	p__Firmicutes_A	c__Clostridia	o__Oscillospirales	f__Acutalibacteraceae	g__UBA1213	s__UBA1213 sp900316485	spacer
ERR3801462_353285||full	MGYG000290169	d__Bacteria	p__Firmicutes_A	c__Clostridia	o__Oscillospirales	f__Acutalibacteraceae	g__UBA1213	s__UBA1213 sp900316485	spacer
SRR11784283_1057170||full	MGYG000290169	d__Bacteria	p__Firmicutes_A	c__Clostridia	o__Oscillospirales	f__Acutalibacteraceae	g__UBA1213	s__UBA1213 sp900316485	spacer
SRR10912540_2406862||full	MGYG000290169	d__Bacteria	p__Firmicutes_A	c__Clostridia	o__Oscillospirales	f__Acutalibacteraceae	g__UBA1213	s__UBA1213 sp900316485	spacer
SRR8387715_1069990||full	MGYG000290169	d__Bacteria	p__Firmicutes_A	c__Clostridia	o__Oscillospirales	f__Acutalibacteraceae	g__UBA1213	s__UBA1213 sp900316485	spacer
ERR3220211_850946||full	MGYG000290169	d__Bacteria	p__Firmicutes_A	c__Clostridia	o__Oscillospirales	f__Acutalibacteraceae	g__UBA1213	s__UBA1213 sp900316485	spacer
ERR3224571_1183897||full	MGYG000290169	d__Bacteria	p__Firmicutes_A	c__Clostridia	o__Oscillospirales	f__Acutalibacteraceae	g__UBA1213	s__UBA1213 sp900316485	spacer
ERR3220181_471232||full	MGYG000290169	d__Bacteria	p__Firmicutes_A	c__Clostridia	o__Oscillospirales	f__Acutalibacteraceae	g__UBA1213	s__UBA1213 sp900316485	spacer
ERR3220183_489168||full	MGYG000290169	d__Bacteria	p__Firmicutes_A	c__Clostridia	o__Oscillospirales	f__Acutalibacteraceae	g__UBA1213	s__UBA1213 sp900316485	spacer
ERR3801464_1651241||full	MGYG000290169	d__Bacteria	p__Firmicutes_A	c__Clostridia	o__Oscillospirales	f__Acutalibacteraceae	g__UBA1213	s__UBA1213 sp900316485	spacer
ERR3801464_59869||full	MGYG000290169	d__Bacteria	p__Firmicutes_A	c__Clostridia	o__Oscillospirales	f__Acutalibacteraceae	g__UBA1213	s__UBA1213 sp900316485	spacer
ERR3801487_2217466||full	MGYG000290169	d__Bacteria	p__Firmicutes_A	c__Clostridia	o__Oscillospirales	f__Acutalibacteraceae	g__UBA1213	s__UBA1213 sp900316485	spacer
ERR2027897_1401830||full	MGYG000290169	d__Bacteria	p__Firmicutes_A	c__Clostridia	o__Oscillospirales	f__Acutalibacteraceae	g__UBA1213	s__UBA1213 sp900316485	spacer
SRR12529075_104497||full	MGYG000290169	d__Bacteria	p__Firmicutes_A	c__Clostridia	o__Oscillospirales	f__Acutalibacteraceae	g__UBA1213	s__UBA1213 sp900316485	spacer
ERR3801463_1658303||full	MGYG000290169	d__Bacteria	p__Firmicutes_A	c__Clostridia	o__Oscillospirales	f__Acutalibacteraceae	g__UBA1213	s__UBA1213 sp900316485	spacer
SRR10765501_720246||full	MGYG000290169	d__Bacteria	p__Firmicutes_A	c__Clostridia	o__Oscillospirales	f__Acutalibacteraceae	g__UBA1213	s__UBA1213 sp900316485	spacer
SRR12021146_667890||full	MGYG000290169	d__Bacteria	p__Firmicutes_A	c__Clostridia	o__Oscillospirales	f__Acutalibacteraceae	g__UBA1213	s__UBA1213 sp900316485	spacer
ERR3201406_428517||full	MGYG000290169	d__Bacteria	p__Firmicutes_A	c__Clostridia	o__Oscillospirales	f__Acutalibacteraceae	g__UBA1213	s__UBA1213 sp900316485	spacer
ERR2027889_522379||full	MGYG000290169	d__Bacteria	p__Firmicutes_A	c__Clostridia	o__Oscillospirales	f__Acutalibacteraceae	g__UBA1213	s__UBA1213 sp900316485	spacer
ERR3220211_1687177||full	MGYG000290169	d__Bacteria	p__Firmicutes_A	c__Clostridia	o__Oscillospirales	f__Acutalibacteraceae	g__UBA1213	s__UBA1213 sp900316485	spacer
ERR3224590_893524||full	MGYG000290169	d__Bacteria	p__Firmicutes_A	c__Clostridia	o__Oscillospirales	f__Acutalibacteraceae	g__UBA1213	s__UBA1213 sp900316485	spacer
ERR3220183_839514||full	MGYG000290169	d__Bacteria	p__Firmicutes_A	c__Clostridia	o__Oscillospirales	f__Acutalibacteraceae	g__UBA1213	s__UBA1213 sp900316485	spacer
ERR3220182_673977||full	MGYG000290169	d__Bacteria	p__Firmicutes_A	c__Clostridia	o__Oscillospirales	f__Acutalibacteraceae	g__UBA1213	s__UBA1213 sp900316485	spacer
SRR8397887_8886||full	MGYG000290169	d__Bacteria	p__Firmicutes_A	c__Clostridia	o__Oscillospirales	f__Acutalibacteraceae	g__UBA1213	s__UBA1213 sp900316485	spacer
ERR3201410_718072||full	MGYG000290169	d__Bacteria	p__Firmicutes_A	c__Clostridia	o__Oscillospirales	f__Acutalibacteraceae	g__UBA1213	s__UBA1213 sp900316485	spacer
ERR3220192_1999566||full	MGYG000290169	d__Bacteria	p__Firmicutes_A	c__Clostridia	o__Oscillospirales	f__Acutalibacteraceae	g__UBA1213	s__UBA1213 sp900316485	spacer
ERR3220190_209927||full	MGYG000290169	d__Bacteria	p__Firmicutes_A	c__Clostridia	o__Oscillospirales	f__Acutalibacteraceae	g__UBA1213	s__UBA1213 sp900316485	spacer
ERR3220220_420233||full	MGYG000290169	d__Bacteria	p__Firmicutes_A	c__Clostridia	o__Oscillospirales	f__Acutalibacteraceae	g__UBA1213	s__UBA1213 sp900316485	spacer
ERR3801456_145045||full	MGYG000290169	d__Bacteria	p__Firmicutes_A	c__Clostridia	o__Oscillospirales	f__Acutalibacteraceae	g__UBA1213	s__UBA1213 sp900316485	spacer
SRR8698455_429410||full	MGYG000290169	d__Bacteria	p__Firmicutes_A	c__Clostridia	o__Oscillospirales	f__Acutalibacteraceae	g__UBA1213	s__UBA1213 sp900316485	spacer
ERR3801487_1220733||full	MGYG000290169	d__Bacteria	p__Firmicutes_A	c__Clostridia	o__Oscillospirales	f__Acutalibacteraceae	g__UBA1213	s__UBA1213 sp900316485	spacer
ERR3211452_1267056||full	MGYG000290169	d__Bacteria	p__Firmicutes_A	c__Clostridia	o__Oscillospirales	f__Acutalibacteraceae	g__UBA1213	s__UBA1213 sp900316485	spacer
ERR3201413_689788||full	MGYG000290169	d__Bacteria	p__Firmicutes_A	c__Clostridia	o__Oscillospirales	f__Acutalibacteraceae	g__UBA1213	s__UBA1213 sp900316485	spacer
ERR3220224_754023||full	MGYG000290169	d__Bacteria	p__Firmicutes_A	c__Clostridia	o__Oscillospirales	f__Acutalibacteraceae	g__UBA1213	s__UBA1213 sp900316485	spacer
ERR3224585_2381285||full	MGYG000290169	d__Bacteria	p__Firmicutes_A	c__Clostridia	o__Oscillospirales	f__Acutalibacteraceae	g__UBA1213	s__UBA1213 sp900316485	spacer
ERR3220217_17997||full	MGYG000290169	d__Bacteria	p__Firmicutes_A	c__Clostridia	o__Oscillospirales	f__Acutalibacteraceae	g__UBA1213	s__UBA1213 sp900316485	spacer
ERR3224573_1335909||full	MGYG000290169	d__Bacteria	p__Firmicutes_A	c__Clostridia	o__Oscillospirales	f__Acutalibacteraceae	g__UBA1213	s__UBA1213 sp900316485	spacer
ERR3220220_1164429||full	MGYG000290169	d__Bacteria	p__Firmicutes_A	c__Clostridia	o__Oscillospirales	f__Acutalibacteraceae	g__UBA1213	s__UBA1213 sp900316485	spacer
SRR12529076_331567||full	MGYG000290169	d__Bacteria	p__Firmicutes_A	c__Clostridia	o__Oscillospirales	f__Acutalibacteraceae	g__UBA1213	s__UBA1213 sp900316485	spacer
SRR10765506_541091||full	MGYG000290169	d__Bacteria	p__Firmicutes_A	c__Clostridia	o__Oscillospirales	f__Acutalibacteraceae	g__UBA1213	s__UBA1213 sp900316485	spacer
ERR3220189_2332426||full	MGYG000290169	d__Bacteria	p__Firmicutes_A	c__Clostridia	o__Oscillospirales	f__Acutalibacteraceae	g__UBA1213	s__UBA1213 sp900316485	spacer
ERR3224573_1514619||full	MGYG000290169	d__Bacteria	p__Firmicutes_A	c__Clostridia	o__Oscillospirales	f__Acutalibacteraceae	g__UBA1213	s__UBA1213 sp900316485	spacer
ERR3275093_1089979||full	MGYG000290169	d__Bacteria	p__Firmicutes_A	c__Clostridia	o__Oscillospirales	f__Acutalibacteraceae	g__UBA1213	s__UBA1213 sp900316485	spacer
ERR3801464_801014||full	MGYG000290169	d__Bacteria	p__Firmicutes_A	c__Clostridia	o__Oscillospirales	f__Acutalibacteraceae	g__UBA1213	s__UBA1213 sp900316485	spacer
SRR8397891_21194||full	MGYG000290169	d__Bacteria	p__Firmicutes_A	c__Clostridia	o__Oscillospirales	f__Acutalibacteraceae	g__UBA1213	s__UBA1213 sp900316485	spacer
SRR12021141_419462||full	MGYG000290169	d__Bacteria	p__Firmicutes_A	c__Clostridia	o__Oscillospirales	f__Acutalibacteraceae	g__UBA1213	s__UBA1213 sp900316485	spacer
SRR10765501_866811||full	MGYG000290169	d__Bacteria	p__Firmicutes_A	c__Clostridia	o__Oscillospirales	f__Acutalibacteraceae	g__UBA1213	s__UBA1213 sp900316485	spacer
SRR10765501_440977||full	MGYG000290169	d__Bacteria	p__Firmicutes_A	c__Clostridia	o__Oscillospirales	f__Acutalibacteraceae	g__UBA1213	s__UBA1213 sp900316485	spacer
SRR12021154_1474545||full	MGYG000290169	d__Bacteria	p__Firmicutes_A	c__Clostridia	o__Oscillospirales	f__Acutalibacteraceae	g__UBA1213	s__UBA1213 sp900316485	spacer
ERR3201411_24475||full	MGYG000290169	d__Bacteria	p__Firmicutes_A	c__Clostridia	o__Oscillospirales	f__Acutalibacteraceae	g__UBA1213	s__UBA1213 sp900316485	spacer
ERR2027926_461468||full	MGYG000290169	d__Bacteria	p__Firmicutes_A	c__Clostridia	o__Oscillospirales	f__Acutalibacteraceae	g__UBA1213	s__UBA1213 sp900316485	spacer
ERR3201415_999500||full	MGYG000290169	d__Bacteria	p__Firmicutes_A	c__Clostridia	o__Oscillospirales	f__Acutalibacteraceae	g__UBA1213	s__UBA1213 sp900316485	spacer
ERR2027912_1226405||full	MGYG000290169	d__Bacteria	p__Firmicutes_A	c__Clostridia	o__Oscillospirales	f__Acutalibacteraceae	g__UBA1213	s__UBA1213 sp900316485	spacer
ERR2027897_616453||full	MGYG000290169	d__Bacteria	p__Firmicutes_A	c__Clostridia	o__Oscillospirales	f__Acutalibacteraceae	g__UBA1213	s__UBA1213 sp900316485	spacer
ERR3220192_1209648||full	MGYG000290169	d__Bacteria	p__Firmicutes_A	c__Clostridia	o__Oscillospirales	f__Acutalibacteraceae	g__UBA1213	s__UBA1213 sp900316485	spacer
ERR3224585_2400677||full	MGYG000290169	d__Bacteria	p__Firmicutes_A	c__Clostridia	o__Oscillospirales	f__Acutalibacteraceae	g__UBA1213	s__UBA1213 sp900316485	spacer
ERR3220179_859436||full	MGYG000290169	d__Bacteria	p__Firmicutes_A	c__Clostridia	o__Oscillospirales	f__Acutalibacteraceae	g__UBA1213	s__UBA1213 sp900316485	spacer
ERR3220200_607476||full	MGYG000290169	d__Bacteria	p__Firmicutes_A	c__Clostridia	o__Oscillospirales	f__Acutalibacteraceae	g__UBA1213	s__UBA1213 sp900316485	spacer
SRR12021139_334305||full	MGYG000290169	d__Bacteria	p__Firmicutes_A	c__Clostridia	o__Oscillospirales	f__Acutalibacteraceae	g__UBA1213	s__UBA1213 sp900316485	spacer
ERR3515535_194796||full	MGYG000290169	d__Bacteria	p__Firmicutes_A	c__Clostridia	o__Oscillospirales	f__Acutalibacteraceae	g__UBA1213	s__UBA1213 sp900316485	spacer
SRR12021141_330791||full	MGYG000290169	d__Bacteria	p__Firmicutes_A	c__Clostridia	o__Oscillospirales	f__Acutalibacteraceae	g__UBA1213	s__UBA1213 sp900316485	spacer
ERR3801452_1682498||full	MGYG000290169	d__Bacteria	p__Firmicutes_A	c__Clostridia	o__Oscillospirales	f__Acutalibacteraceae	g__UBA1213	s__UBA1213 sp900316485	spacer
ERR3525314_97723||full	MGYG000290169	d__Bacteria	p__Firmicutes_A	c__Clostridia	o__Oscillospirales	f__Acutalibacteraceae	g__UBA1213	s__UBA1213 sp900316485	spacer
SRR12021140_279169||full	MGYG000290169	d__Bacteria	p__Firmicutes_A	c__Clostridia	o__Oscillospirales	f__Acutalibacteraceae	g__UBA1213	s__UBA1213 sp900316485	spacer
ERR3201403_613243||full	MGYG000290169	d__Bacteria	p__Firmicutes_A	c__Clostridia	o__Oscillospirales	f__Acutalibacteraceae	g__UBA1213	s__UBA1213 sp900316485	spacer
SRR10912541_1832951||full	MGYG000290169	d__Bacteria	p__Firmicutes_A	c__Clostridia	o__Oscillospirales	f__Acutalibacteraceae	g__UBA1213	s__UBA1213 sp900316485	spacer
ERR2027912_774136||full	MGYG000290169	d__Bacteria	p__Firmicutes_A	c__Clostridia	o__Oscillospirales	f__Acutalibacteraceae	g__UBA1213	s__UBA1213 sp900316485	spacer
ERR3220211_272349||full	MGYG000290169	d__Bacteria	p__Firmicutes_A	c__Clostridia	o__Oscillospirales	f__Acutalibacteraceae	g__UBA1213	s__UBA1213 sp900316485	spacer
ERR3211480_655927||full	MGYG000290169	d__Bacteria	p__Firmicutes_A	c__Clostridia	o__Oscillospirales	f__Acutalibacteraceae	g__UBA1213	s__UBA1213 sp900316485	spacer
ERR4297088_1024103||full	MGYG000290177	d__Bacteria	p__Bacteroidota	c__Bacteroidia	o__Bacteroidales	f__ML635J-15	g__Bact-19	s__	spacer
ERR3201383_140794||full	MGYG000290178	d__Bacteria	p__Firmicutes_A	c__Clostridia	o__Oscillospirales	f__Acutalibacteraceae	g__	s__	spacer
ERR3275115_384952||full	MGYG000290178	d__Bacteria	p__Firmicutes_A	c__Clostridia	o__Oscillospirales	f__Acutalibacteraceae	g__	s__	spacer
ERR3211442_18034||0_partial	MGYG000290185	d__Bacteria	p__Firmicutes_A	c__Clostridia	o__Oscillospirales	f__Ruminococcaceae	g__UBA3855	s__UBA3855 sp902767115	spacer
ERR3275138_954655||full	MGYG000290185	d__Bacteria	p__Firmicutes_A	c__Clostridia	o__Oscillospirales	f__Ruminococcaceae	g__UBA3855	s__UBA3855 sp902767115	spacer
ERR3275118_829066||full	MGYG000290185	d__Bacteria	p__Firmicutes_A	c__Clostridia	o__Oscillospirales	f__Ruminococcaceae	g__UBA3855	s__UBA3855 sp902767115	spacer
ERR4297093_1199230||0_partial	MGYG000290188	d__Bacteria	p__Proteobacteria	c__Alphaproteobacteria	o__Rs-D84	f__Rs-D84	g__Rs-D84	s__	spacer
ERR4297095_1445323||full	MGYG000290188	d__Bacteria	p__Proteobacteria	c__Alphaproteobacteria	o__Rs-D84	f__Rs-D84	g__Rs-D84	s__	spacer
ERR4297092_619779||0_partial	MGYG000290188	d__Bacteria	p__Proteobacteria	c__Alphaproteobacteria	o__Rs-D84	f__Rs-D84	g__Rs-D84	s__	spacer
ERR4297088_148811||0_partial	MGYG000290188	d__Bacteria	p__Proteobacteria	c__Alphaproteobacteria	o__Rs-D84	f__Rs-D84	g__Rs-D84	s__	spacer
ERR3211470_280925||full	MGYG000290188	d__Bacteria	p__Proteobacteria	c__Alphaproteobacteria	o__Rs-D84	f__Rs-D84	g__Rs-D84	s__	spacer
SRR873606_3738035||full	MGYG000290188	d__Bacteria	p__Proteobacteria	c__Alphaproteobacteria	o__Rs-D84	f__Rs-D84	g__Rs-D84	s__	spacer
SRR9006805_4431721||full	MGYG000290188	d__Bacteria	p__Proteobacteria	c__Alphaproteobacteria	o__Rs-D84	f__Rs-D84	g__Rs-D84	s__	spacer
ERR3275099_833331||0_partial	MGYG000290188	d__Bacteria	p__Proteobacteria	c__Alphaproteobacteria	o__Rs-D84	f__Rs-D84	g__Rs-D84	s__	spacer
SRR12529212_2262176||full	MGYG000290188	d__Bacteria	p__Proteobacteria	c__Alphaproteobacteria	o__Rs-D84	f__Rs-D84	g__Rs-D84	s__	spacer
SRR12529099_2854905||full	MGYG000290188	d__Bacteria	p__Proteobacteria	c__Alphaproteobacteria	o__Rs-D84	f__Rs-D84	g__Rs-D84	s__	spacer
ERR3275092_989739||0_partial	MGYG000290188	d__Bacteria	p__Proteobacteria	c__Alphaproteobacteria	o__Rs-D84	f__Rs-D84	g__Rs-D84	s__	spacer
ERR4297093_610325||0_partial	MGYG000290188	d__Bacteria	p__Proteobacteria	c__Alphaproteobacteria	o__Rs-D84	f__Rs-D84	g__Rs-D84	s__	spacer
SRR12021149_649221||full	MGYG000290200	d__Bacteria	p__Firmicutes_A	c__Clostridia	o__Oscillospirales	f__Ruminococcaceae	g__UBA3855	s__UBA3855 sp902783005	spacer
SRR12021141_1972663||full	MGYG000290200	d__Bacteria	p__Firmicutes_A	c__Clostridia	o__Oscillospirales	f__Ruminococcaceae	g__UBA3855	s__UBA3855 sp902783005	spacer
ERR4297095_583184||full	MGYG000290217	d__Bacteria	p__Firmicutes_A	c__Clostridia_A	o__Christensenellales	f__CAG-74	g__UBA2862	s__UBA2862 sp900317565	spacer
ERR3275107_980867||full	MGYG000290217	d__Bacteria	p__Firmicutes_A	c__Clostridia_A	o__Christensenellales	f__CAG-74	g__UBA2862	s__UBA2862 sp900317565	spacer
SRR1267595_499367||full	MGYG000290231	d__Bacteria	p__Bacteroidota	c__Bacteroidia	o__Bacteroidales	f__Bacteroidaceae	g__UBA4372	s__UBA4372 sp002394305	spacer
ERR3224577_149898||full	MGYG000290244	d__Bacteria	p__Firmicutes_A	c__Clostridia	o__Lachnospirales	f__Lachnospiraceae	g__RUG11200	s__RUG11200 sp902766825	spacer
ERR3201388_565793||full	MGYG000290245	d__Bacteria	p__Firmicutes_A	c__Clostridia	o__Lachnospirales	f__Lachnospiraceae	g__CAG-603	s__CAG-603 sp902767015	spacer
ERR3801474_138855||full	MGYG000290245	d__Bacteria	p__Firmicutes_A	c__Clostridia	o__Lachnospirales	f__Lachnospiraceae	g__CAG-603	s__CAG-603 sp902767015	spacer
ERR3201407_1392660||full	MGYG000290245	d__Bacteria	p__Firmicutes_A	c__Clostridia	o__Lachnospirales	f__Lachnospiraceae	g__CAG-603	s__CAG-603 sp902767015	spacer
ERR3224584_308751||full	MGYG000290245	d__Bacteria	p__Firmicutes_A	c__Clostridia	o__Lachnospirales	f__Lachnospiraceae	g__CAG-603	s__CAG-603 sp902767015	spacer
ERR3275093_2426340||full	MGYG000290245	d__Bacteria	p__Firmicutes_A	c__Clostridia	o__Lachnospirales	f__Lachnospiraceae	g__CAG-603	s__CAG-603 sp902767015	spacer
ERR3220183_317825||full	MGYG000290245	d__Bacteria	p__Firmicutes_A	c__Clostridia	o__Lachnospirales	f__Lachnospiraceae	g__CAG-603	s__CAG-603 sp902767015	spacer
ERR3801470_228489||full	MGYG000290245	d__Bacteria	p__Firmicutes_A	c__Clostridia	o__Lachnospirales	f__Lachnospiraceae	g__CAG-603	s__CAG-603 sp902767015	spacer
ERR3801453_283988||full	MGYG000290245	d__Bacteria	p__Firmicutes_A	c__Clostridia	o__Lachnospirales	f__Lachnospiraceae	g__CAG-603	s__CAG-603 sp902767015	spacer
SRR6197824_194585||full	MGYG000290245	d__Bacteria	p__Firmicutes_A	c__Clostridia	o__Lachnospirales	f__Lachnospiraceae	g__CAG-603	s__CAG-603 sp902767015	spacer
GSG5_167345||full	MGYG000290245	d__Bacteria	p__Firmicutes_A	c__Clostridia	o__Lachnospirales	f__Lachnospiraceae	g__CAG-603	s__CAG-603 sp902767015	spacer
ERR3224607_509359||full	MGYG000290245	d__Bacteria	p__Firmicutes_A	c__Clostridia	o__Lachnospirales	f__Lachnospiraceae	g__CAG-603	s__CAG-603 sp902767015	spacer
ERR3220189_2086824||full	MGYG000290245	d__Bacteria	p__Firmicutes_A	c__Clostridia	o__Lachnospirales	f__Lachnospiraceae	g__CAG-603	s__CAG-603 sp902767015	spacer
ERR3224584_836373||full	MGYG000290245	d__Bacteria	p__Firmicutes_A	c__Clostridia	o__Lachnospirales	f__Lachnospiraceae	g__CAG-603	s__CAG-603 sp902767015	spacer
ERR3220183_1391274||full	MGYG000290245	d__Bacteria	p__Firmicutes_A	c__Clostridia	o__Lachnospirales	f__Lachnospiraceae	g__CAG-603	s__CAG-603 sp902767015	spacer
SRR10912535_1586615||full	MGYG000290254	d__Bacteria	p__Actinobacteriota	c__Coriobacteriia	o__Coriobacteriales	f__Atopobiaceae	g__UBA1367	s__UBA1367 sp902790135	spacer
SRR12021139_834906||full	MGYG000290254	d__Bacteria	p__Actinobacteriota	c__Coriobacteriia	o__Coriobacteriales	f__Atopobiaceae	g__UBA1367	s__UBA1367 sp902790135	spacer
SRR12021152_414012||full	MGYG000290254	d__Bacteria	p__Actinobacteriota	c__Coriobacteriia	o__Coriobacteriales	f__Atopobiaceae	g__UBA1367	s__UBA1367 sp902790135	spacer
SRR8698086_238259||full	MGYG000290254	d__Bacteria	p__Actinobacteriota	c__Coriobacteriia	o__Coriobacteriales	f__Atopobiaceae	g__UBA1367	s__UBA1367 sp902790135	spacer
SRR12021142_891682||full	MGYG000290254	d__Bacteria	p__Actinobacteriota	c__Coriobacteriia	o__Coriobacteriales	f__Atopobiaceae	g__UBA1367	s__UBA1367 sp902790135	spacer
ERR4297091_115640||full	MGYG000290254	d__Bacteria	p__Actinobacteriota	c__Coriobacteriia	o__Coriobacteriales	f__Atopobiaceae	g__UBA1367	s__UBA1367 sp902790135	spacer
SRR12021139_859821||full	MGYG000290254	d__Bacteria	p__Actinobacteriota	c__Coriobacteriia	o__Coriobacteriales	f__Atopobiaceae	g__UBA1367	s__UBA1367 sp902790135	spacer
SRR11784282_1121260||full	MGYG000290254	d__Bacteria	p__Actinobacteriota	c__Coriobacteriia	o__Coriobacteriales	f__Atopobiaceae	g__UBA1367	s__UBA1367 sp902790135	spacer
SRR10765505_200731||full	MGYG000290283	d__Bacteria	p__Firmicutes_A	c__Clostridia_A	o__Christensenellales	f__CAG-74	g__GCA-900199385	s__GCA-900199385 sp902764875	spacer
FL88603_8551||full	MGYG000290285	d__Bacteria	p__Bacteroidota	c__Bacteroidia	o__Bacteroidales	f__F082	g__F082	s__F082 sp002310075	spacer
SRR873605_4432355||full	MGYG000290285	d__Bacteria	p__Bacteroidota	c__Bacteroidia	o__Bacteroidales	f__F082	g__F082	s__F082 sp002310075	spacer
SRR9006655_1827537||full	MGYG000290285	d__Bacteria	p__Bacteroidota	c__Bacteroidia	o__Bacteroidales	f__F082	g__F082	s__F082 sp002310075	spacer
ERR3211460_375267||full	MGYG000290291	d__Bacteria	p__Bacteroidota	c__Bacteroidia	o__Bacteroidales	f__Bacteroidaceae	g__Prevotella	s__Prevotella sp900318685	spacer
ERR3275138_554771||full	MGYG000290291	d__Bacteria	p__Bacteroidota	c__Bacteroidia	o__Bacteroidales	f__Bacteroidaceae	g__Prevotella	s__Prevotella sp900318685	spacer
ERR3275108_165251||0_partial	MGYG000290291	d__Bacteria	p__Bacteroidota	c__Bacteroidia	o__Bacteroidales	f__Bacteroidaceae	g__Prevotella	s__Prevotella sp900318685	spacer
ERR3275108_1266564||0_partial	MGYG000290291	d__Bacteria	p__Bacteroidota	c__Bacteroidia	o__Bacteroidales	f__Bacteroidaceae	g__Prevotella	s__Prevotella sp900318685	spacer
SRR12021135_665432||full	MGYG000290299	d__Bacteria	p__Firmicutes_A	c__Clostridia	o__Oscillospirales	f__Acutalibacteraceae	g__UBA1213	s__	spacer
ERR3275091_645974||full	MGYG000290299	d__Bacteria	p__Firmicutes_A	c__Clostridia	o__Oscillospirales	f__Acutalibacteraceae	g__UBA1213	s__	spacer
ERR3275126_939510||full	MGYG000290299	d__Bacteria	p__Firmicutes_A	c__Clostridia	o__Oscillospirales	f__Acutalibacteraceae	g__UBA1213	s__	spacer
ERR3224573_1830681||full	MGYG000290299	d__Bacteria	p__Firmicutes_A	c__Clostridia	o__Oscillospirales	f__Acutalibacteraceae	g__UBA1213	s__	spacer
ERR3275127_2820291||full	MGYG000290299	d__Bacteria	p__Firmicutes_A	c__Clostridia	o__Oscillospirales	f__Acutalibacteraceae	g__UBA1213	s__	spacer
ERR3201380_69240||full	MGYG000290299	d__Bacteria	p__Firmicutes_A	c__Clostridia	o__Oscillospirales	f__Acutalibacteraceae	g__UBA1213	s__	spacer
ERR2027911_1067394||full	MGYG000290299	d__Bacteria	p__Firmicutes_A	c__Clostridia	o__Oscillospirales	f__Acutalibacteraceae	g__UBA1213	s__	spacer
ERR3224602_2661191||0_partial	MGYG000290303	d__Bacteria	p__Firmicutes_A	c__Clostridia	o__Oscillospirales	f__Ruminococcaceae	g__	s__	spacer
SRR11585783_107406||full	MGYG000290304	d__Bacteria	p__Firmicutes_A	c__Clostridia_A	o__Christensenellales	f__CAG-74	g__SFFH01	s__SFFH01 sp902781095	spacer
SRR1267595_1177126||full	MGYG000290304	d__Bacteria	p__Firmicutes_A	c__Clostridia_A	o__Christensenellales	f__CAG-74	g__SFFH01	s__SFFH01 sp902781095	spacer
ERR3224592_59237||full	MGYG000290304	d__Bacteria	p__Firmicutes_A	c__Clostridia_A	o__Christensenellales	f__CAG-74	g__SFFH01	s__SFFH01 sp902781095	spacer
ERR3201390_568830||full	MGYG000290304	d__Bacteria	p__Firmicutes_A	c__Clostridia_A	o__Christensenellales	f__CAG-74	g__SFFH01	s__SFFH01 sp902781095	spacer
SRR8387716_503753||full	MGYG000290304	d__Bacteria	p__Firmicutes_A	c__Clostridia_A	o__Christensenellales	f__CAG-74	g__SFFH01	s__SFFH01 sp902781095	spacer
ERR3220201_893544||full	MGYG000290304	d__Bacteria	p__Firmicutes_A	c__Clostridia_A	o__Christensenellales	f__CAG-74	g__SFFH01	s__SFFH01 sp902781095	spacer
SRR8397887_257021||full	MGYG000290304	d__Bacteria	p__Firmicutes_A	c__Clostridia_A	o__Christensenellales	f__CAG-74	g__SFFH01	s__SFFH01 sp902781095	spacer
SRR873596_486052||full	MGYG000290304	d__Bacteria	p__Firmicutes_A	c__Clostridia_A	o__Christensenellales	f__CAG-74	g__SFFH01	s__SFFH01 sp902781095	spacer
SRR873602_1388578||full	MGYG000290304	d__Bacteria	p__Firmicutes_A	c__Clostridia_A	o__Christensenellales	f__CAG-74	g__SFFH01	s__SFFH01 sp902781095	spacer
ERR4297099_339641||full	MGYG000290307	d__Bacteria	p__Cyanobacteria	c__Vampirovibrionia	o__Gastranaerophilales	f__Gastranaerophilaceae	g__UBA2813	s__	spacer
ERR3275125_2543251||full	MGYG000290311	d__Bacteria	p__Firmicutes_A	c__Clostridia	o__Lachnospirales	f__Lachnospiraceae	g__	s__	spacer
ERR4297092_1407422||0_partial	MGYG000290313	d__Bacteria	p__Proteobacteria	c__Alphaproteobacteria	o__Rs-D84	f__Rs-D84	g__Rs-D84	s__	spacer
ERR4297105_565813||0_partial	MGYG000290313	d__Bacteria	p__Proteobacteria	c__Alphaproteobacteria	o__Rs-D84	f__Rs-D84	g__Rs-D84	s__	spacer
ERR4297097_537481||1_partial	MGYG000290313	d__Bacteria	p__Proteobacteria	c__Alphaproteobacteria	o__Rs-D84	f__Rs-D84	g__Rs-D84	s__	spacer
ERR3224577_948034||full	MGYG000290321	d__Bacteria	p__Bacteroidota	c__Bacteroidia	o__Bacteroidales	f__UBA932	g__RC9	s__RC9 sp902803715	spacer
ERR3275121_265610||0_partial	MGYG000290329	d__Bacteria	p__Firmicutes_A	c__Clostridia	o__Lachnospirales	f__Lachnospiraceae	g__RUG306	s__RUG306 sp900317755	spacer
ERR3224611_278547||full	MGYG000290333	d__Bacteria	p__Bacteroidota	c__Bacteroidia	o__Bacteroidales	f__Muribaculaceae	g__Sodaliphilus	s__Sodaliphilus pleomorphus	spacer
ERR3275124_1057396||full	MGYG000290333	d__Bacteria	p__Bacteroidota	c__Bacteroidia	o__Bacteroidales	f__Muribaculaceae	g__Sodaliphilus	s__Sodaliphilus pleomorphus	spacer
ERR3211470_312252||full	MGYG000290333	d__Bacteria	p__Bacteroidota	c__Bacteroidia	o__Bacteroidales	f__Muribaculaceae	g__Sodaliphilus	s__Sodaliphilus pleomorphus	spacer
SRR11784283_602085||full	MGYG000290333	d__Bacteria	p__Bacteroidota	c__Bacteroidia	o__Bacteroidales	f__Muribaculaceae	g__Sodaliphilus	s__Sodaliphilus pleomorphus	spacer
SRR9006805_451642||full	MGYG000290333	d__Bacteria	p__Bacteroidota	c__Bacteroidia	o__Bacteroidales	f__Muribaculaceae	g__Sodaliphilus	s__Sodaliphilus pleomorphus	spacer
SRR11585067_9448||full	MGYG000290333	d__Bacteria	p__Bacteroidota	c__Bacteroidia	o__Bacteroidales	f__Muribaculaceae	g__Sodaliphilus	s__Sodaliphilus pleomorphus	spacer
SRR8397899_9865||full	MGYG000290333	d__Bacteria	p__Bacteroidota	c__Bacteroidia	o__Bacteroidales	f__Muribaculaceae	g__Sodaliphilus	s__Sodaliphilus pleomorphus	spacer
SRR8397899_127481||full	MGYG000290333	d__Bacteria	p__Bacteroidota	c__Bacteroidia	o__Bacteroidales	f__Muribaculaceae	g__Sodaliphilus	s__Sodaliphilus pleomorphus	spacer
SRR8397916_119919||0_partial	MGYG000290333	d__Bacteria	p__Bacteroidota	c__Bacteroidia	o__Bacteroidales	f__Muribaculaceae	g__Sodaliphilus	s__Sodaliphilus pleomorphus	spacer
ERR3201404_279434||full	MGYG000290333	d__Bacteria	p__Bacteroidota	c__Bacteroidia	o__Bacteroidales	f__Muribaculaceae	g__Sodaliphilus	s__Sodaliphilus pleomorphus	spacer
ERR3275103_852065||full	MGYG000290333	d__Bacteria	p__Bacteroidota	c__Bacteroidia	o__Bacteroidales	f__Muribaculaceae	g__Sodaliphilus	s__Sodaliphilus pleomorphus	spacer
ERR3224597_195078||full	MGYG000290333	d__Bacteria	p__Bacteroidota	c__Bacteroidia	o__Bacteroidales	f__Muribaculaceae	g__Sodaliphilus	s__Sodaliphilus pleomorphus	spacer
SRR948124_8255||full	MGYG000290333	d__Bacteria	p__Bacteroidota	c__Bacteroidia	o__Bacteroidales	f__Muribaculaceae	g__Sodaliphilus	s__Sodaliphilus pleomorphus	spacer
SRR948132_29810||0_partial	MGYG000290333	d__Bacteria	p__Bacteroidota	c__Bacteroidia	o__Bacteroidales	f__Muribaculaceae	g__Sodaliphilus	s__Sodaliphilus pleomorphus	spacer
ERR3224576_151704||full	MGYG000290339	d__Bacteria	p__Firmicutes_A	c__Clostridia	o__Oscillospirales	f__Oscillospiraceae	g__CAG-110	s__CAG-110 sp900316335	spacer
ERR3224589_53283||full	MGYG000290339	d__Bacteria	p__Firmicutes_A	c__Clostridia	o__Oscillospirales	f__Oscillospiraceae	g__CAG-110	s__CAG-110 sp900316335	spacer
ERR3211451_1764655||full	MGYG000290343	d__Archaea	p__Methanobacteriota	c__Methanobacteria	o__Methanobacteriales	f__Methanobacteriaceae	g__Methanobrevibacter_B	s__Methanobrevibacter_B sp900314605	spacer
ERR2027897_131954||full	MGYG000290343	d__Archaea	p__Methanobacteriota	c__Methanobacteria	o__Methanobacteriales	f__Methanobacteriaceae	g__Methanobrevibacter_B	s__Methanobrevibacter_B sp900314605	spacer
ERR3211451_588067||full	MGYG000290343	d__Archaea	p__Methanobacteriota	c__Methanobacteria	o__Methanobacteriales	f__Methanobacteriaceae	g__Methanobrevibacter_B	s__Methanobrevibacter_B sp900314605	spacer
ERR3224605_651966||full	MGYG000290343	d__Archaea	p__Methanobacteriota	c__Methanobacteria	o__Methanobacteriales	f__Methanobacteriaceae	g__Methanobrevibacter_B	s__Methanobrevibacter_B sp900314605	spacer
ERR3211448_379981||full	MGYG000290343	d__Archaea	p__Methanobacteriota	c__Methanobacteria	o__Methanobacteriales	f__Methanobacteriaceae	g__Methanobrevibacter_B	s__Methanobrevibacter_B sp900314605	spacer
ERR2027912_895942||full	MGYG000290343	d__Archaea	p__Methanobacteriota	c__Methanobacteria	o__Methanobacteriales	f__Methanobacteriaceae	g__Methanobrevibacter_B	s__Methanobrevibacter_B sp900314605	spacer
ERR2027918_364233||0_partial	MGYG000290343	d__Archaea	p__Methanobacteriota	c__Methanobacteria	o__Methanobacteriales	f__Methanobacteriaceae	g__Methanobrevibacter_B	s__Methanobrevibacter_B sp900314605	spacer
ERR3275094_318268||full	MGYG000290343	d__Archaea	p__Methanobacteriota	c__Methanobacteria	o__Methanobacteriales	f__Methanobacteriaceae	g__Methanobrevibacter_B	s__Methanobrevibacter_B sp900314605	spacer
ERR983268_137907||full	MGYG000290343	d__Archaea	p__Methanobacteriota	c__Methanobacteria	o__Methanobacteriales	f__Methanobacteriaceae	g__Methanobrevibacter_B	s__Methanobrevibacter_B sp900314605	spacer
ERR2027913_1161147||full	MGYG000290343	d__Archaea	p__Methanobacteriota	c__Methanobacteria	o__Methanobacteriales	f__Methanobacteriaceae	g__Methanobrevibacter_B	s__Methanobrevibacter_B sp900314605	spacer
ERR3220181_255046||full	MGYG000290343	d__Archaea	p__Methanobacteriota	c__Methanobacteria	o__Methanobacteriales	f__Methanobacteriaceae	g__Methanobrevibacter_B	s__Methanobrevibacter_B sp900314605	spacer
ERR3201382_755702||full	MGYG000290343	d__Archaea	p__Methanobacteriota	c__Methanobacteria	o__Methanobacteriales	f__Methanobacteriaceae	g__Methanobrevibacter_B	s__Methanobrevibacter_B sp900314605	spacer
SRR12021139_239899||full	MGYG000290353	d__Bacteria	p__Proteobacteria	c__Gammaproteobacteria	o__Enterobacterales	f__Succinivibrionaceae	g__Succinivibrio	s__Succinivibrio sp002449335	spacer
SRR12021134_1817504||full	MGYG000290353	d__Bacteria	p__Proteobacteria	c__Gammaproteobacteria	o__Enterobacterales	f__Succinivibrionaceae	g__Succinivibrio	s__Succinivibrio sp002449335	spacer
ERR3211485_609378||0_partial	MGYG000290353	d__Bacteria	p__Proteobacteria	c__Gammaproteobacteria	o__Enterobacterales	f__Succinivibrionaceae	g__Succinivibrio	s__Succinivibrio sp002449335	spacer
SRR12021142_280441||full	MGYG000290353	d__Bacteria	p__Proteobacteria	c__Gammaproteobacteria	o__Enterobacterales	f__Succinivibrionaceae	g__Succinivibrio	s__Succinivibrio sp002449335	spacer
ERR2282092_76061||full	MGYG000290353	d__Bacteria	p__Proteobacteria	c__Gammaproteobacteria	o__Enterobacterales	f__Succinivibrionaceae	g__Succinivibrio	s__Succinivibrio sp002449335	spacer
SRR11784292_640904||full	MGYG000290353	d__Bacteria	p__Proteobacteria	c__Gammaproteobacteria	o__Enterobacterales	f__Succinivibrionaceae	g__Succinivibrio	s__Succinivibrio sp002449335	spacer
SRR12529322_141788||full	MGYG000290353	d__Bacteria	p__Proteobacteria	c__Gammaproteobacteria	o__Enterobacterales	f__Succinivibrionaceae	g__Succinivibrio	s__Succinivibrio sp002449335	spacer
SRR12529322_200314||full	MGYG000290353	d__Bacteria	p__Proteobacteria	c__Gammaproteobacteria	o__Enterobacterales	f__Succinivibrionaceae	g__Succinivibrio	s__Succinivibrio sp002449335	spacer
SRR11585068_292315||full	MGYG000290353	d__Bacteria	p__Proteobacteria	c__Gammaproteobacteria	o__Enterobacterales	f__Succinivibrionaceae	g__Succinivibrio	s__Succinivibrio sp002449335	spacer
ERR4297107_104466||0_partial	MGYG000290362	d__Bacteria	p__Firmicutes_A	c__Clostridia	o__Oscillospirales	f__Ruminococcaceae	g__Firm-04	s__	spacer
SRR12529103_101712||full	MGYG000290364	d__Bacteria	p__Bacteroidota	c__Bacteroidia	o__Bacteroidales	f__Bacteroidaceae	g__Prevotella	s__Prevotella sp900315565	spacer
ERR4297099_1713615||0_partial	MGYG000290383	d__Bacteria	p__Verrucomicrobiota	c__Kiritimatiellae	o__RFP12	f__UBA3636	g__UBA3636	s__	spacer
SRR12021136_1744737||full	MGYG000290384	d__Bacteria	p__Firmicutes_A	c__Clostridia	o__Peptostreptococcales	f__Anaerovoracaceae	g__RUG099	s__RUG099 sp902786855	spacer
SRR9006804_23414||full	MGYG000290384	d__Bacteria	p__Firmicutes_A	c__Clostridia	o__Peptostreptococcales	f__Anaerovoracaceae	g__RUG099	s__RUG099 sp902786855	spacer
ERR2027926_404780||full	MGYG000290384	d__Bacteria	p__Firmicutes_A	c__Clostridia	o__Peptostreptococcales	f__Anaerovoracaceae	g__RUG099	s__RUG099 sp902786855	spacer
ERR3275092_1149906||full	MGYG000290384	d__Bacteria	p__Firmicutes_A	c__Clostridia	o__Peptostreptococcales	f__Anaerovoracaceae	g__RUG099	s__RUG099 sp902786855	spacer
SRR12021136_1844988||full	MGYG000290384	d__Bacteria	p__Firmicutes_A	c__Clostridia	o__Peptostreptococcales	f__Anaerovoracaceae	g__RUG099	s__RUG099 sp902786855	spacer
ERR3275132_357477||full	MGYG000290392	d__Bacteria	p__Firmicutes	c__Bacilli	o__RF39	f__UBA660	g__UBA3789	s__UBA3789 sp902794075	spacer
SRR873602_1030940||full	MGYG000290392	d__Bacteria	p__Firmicutes	c__Bacilli	o__RF39	f__UBA660	g__UBA3789	s__UBA3789 sp902794075	spacer
ERR3275103_1045452||full	MGYG000290392	d__Bacteria	p__Firmicutes	c__Bacilli	o__RF39	f__UBA660	g__UBA3789	s__UBA3789 sp902794075	spacer
ERR3201417_416397||full	MGYG000290397	d__Bacteria	p__Bacteroidota	c__Bacteroidia	o__Bacteroidales	f__Bacteroidaceae	g__Prevotella	s__Prevotella sp002392835	spacer
SRR873601_39803||full	MGYG000290397	d__Bacteria	p__Bacteroidota	c__Bacteroidia	o__Bacteroidales	f__Bacteroidaceae	g__Prevotella	s__Prevotella sp002392835	spacer
ERR3515508_169854||full	MGYG000290397	d__Bacteria	p__Bacteroidota	c__Bacteroidia	o__Bacteroidales	f__Bacteroidaceae	g__Prevotella	s__Prevotella sp002392835	spacer
SRR948122_738505||full	MGYG000290397	d__Bacteria	p__Bacteroidota	c__Bacteroidia	o__Bacteroidales	f__Bacteroidaceae	g__Prevotella	s__Prevotella sp002392835	spacer
SRR873602_2929814||full	MGYG000290397	d__Bacteria	p__Bacteroidota	c__Bacteroidia	o__Bacteroidales	f__Bacteroidaceae	g__Prevotella	s__Prevotella sp002392835	spacer
ERR3275101_346597||full	MGYG000290400	d__Bacteria	p__Bacteroidota	c__Bacteroidia	o__Bacteroidales	f__Bacteroidaceae	g__Ga6A1	s__	spacer
SRR12529099_444915||full	MGYG000290400	d__Bacteria	p__Bacteroidota	c__Bacteroidia	o__Bacteroidales	f__Bacteroidaceae	g__Ga6A1	s__	spacer
ERR983266_166550||full	MGYG000290400	d__Bacteria	p__Bacteroidota	c__Bacteroidia	o__Bacteroidales	f__Bacteroidaceae	g__Ga6A1	s__	spacer
SRR12021141_748576||full	MGYG000290400	d__Bacteria	p__Bacteroidota	c__Bacteroidia	o__Bacteroidales	f__Bacteroidaceae	g__Ga6A1	s__	spacer
SRR4435559_454477||full	MGYG000290400	d__Bacteria	p__Bacteroidota	c__Bacteroidia	o__Bacteroidales	f__Bacteroidaceae	g__Ga6A1	s__	spacer
SRR12529379_1066341||full	MGYG000290403	d__Bacteria	p__Bacteroidota	c__Bacteroidia	o__Bacteroidales	f__P3	g__UBA1711	s__UBA1711 sp902778925	spacer
ERR3201394_358183||full	MGYG000290405	d__Bacteria	p__Firmicutes	c__Bacilli	o__Erysipelotrichales	f__Erysipelotrichaceae	g__Bulleidia	s__Bulleidia timonensis	spacer
ERR3224611_578240||full	MGYG000290405	d__Bacteria	p__Firmicutes	c__Bacilli	o__Erysipelotrichales	f__Erysipelotrichaceae	g__Bulleidia	s__Bulleidia timonensis	spacer
ERR3224610_66291||full	MGYG000290405	d__Bacteria	p__Firmicutes	c__Bacilli	o__Erysipelotrichales	f__Erysipelotrichaceae	g__Bulleidia	s__Bulleidia timonensis	spacer
ERR3211455_532949||full	MGYG000290405	d__Bacteria	p__Firmicutes	c__Bacilli	o__Erysipelotrichales	f__Erysipelotrichaceae	g__Bulleidia	s__Bulleidia timonensis	spacer
SRR12021137_584572||full	MGYG000290405	d__Bacteria	p__Firmicutes	c__Bacilli	o__Erysipelotrichales	f__Erysipelotrichaceae	g__Bulleidia	s__Bulleidia timonensis	spacer
SRR948124_129986||full	MGYG000290405	d__Bacteria	p__Firmicutes	c__Bacilli	o__Erysipelotrichales	f__Erysipelotrichaceae	g__Bulleidia	s__Bulleidia timonensis	spacer
SRR12021149_614893||full	MGYG000290405	d__Bacteria	p__Firmicutes	c__Bacilli	o__Erysipelotrichales	f__Erysipelotrichaceae	g__Bulleidia	s__Bulleidia timonensis	spacer
ERR3275117_182540||full	MGYG000290405	d__Bacteria	p__Firmicutes	c__Bacilli	o__Erysipelotrichales	f__Erysipelotrichaceae	g__Bulleidia	s__Bulleidia timonensis	spacer
ERR3201411_204071||full	MGYG000290405	d__Bacteria	p__Firmicutes	c__Bacilli	o__Erysipelotrichales	f__Erysipelotrichaceae	g__Bulleidia	s__Bulleidia timonensis	spacer
ERR3275118_685346||full	MGYG000290405	d__Bacteria	p__Firmicutes	c__Bacilli	o__Erysipelotrichales	f__Erysipelotrichaceae	g__Bulleidia	s__Bulleidia timonensis	spacer
ERR3224610_286508||full	MGYG000290405	d__Bacteria	p__Firmicutes	c__Bacilli	o__Erysipelotrichales	f__Erysipelotrichaceae	g__Bulleidia	s__Bulleidia timonensis	spacer
SRR6197819_102482||full	MGYG000290405	d__Bacteria	p__Firmicutes	c__Bacilli	o__Erysipelotrichales	f__Erysipelotrichaceae	g__Bulleidia	s__Bulleidia timonensis	spacer
SRR12529377_267327||0_partial	MGYG000290409	d__Bacteria	p__Firmicutes_A	c__Clostridia	o__Oscillospirales	f__Oscillospiraceae	g__CAG-83	s__	spacer
SRR12529378_973560||0_partial	MGYG000290409	d__Bacteria	p__Firmicutes_A	c__Clostridia	o__Oscillospirales	f__Oscillospiraceae	g__CAG-83	s__	spacer
SRR12529077_1541253||full	MGYG000290409	d__Bacteria	p__Firmicutes_A	c__Clostridia	o__Oscillospirales	f__Oscillospiraceae	g__CAG-83	s__	spacer
ERR3211447_1010044||full	MGYG000290415	d__Bacteria	p__Firmicutes_A	c__Clostridia	o__Lachnospirales	f__Lachnospiraceae	g__Lachnobacterium	s__Lachnobacterium bovis	spacer
SRR9006804_484546||full	MGYG000290426	d__Bacteria	p__Bacteroidota	c__Bacteroidia	o__Bacteroidales	f__Bacteroidaceae	g__Prevotella	s__Prevotella sp902795605	spacer
ERR3201421_515445||full	MGYG000290430	d__Bacteria	p__Firmicutes_C	c__Negativicutes	o__Acidaminococcales	f__Acidaminococcaceae	g__Succiniclasticum	s__Succiniclasticum sp900314855	spacer
ERR2282092_99066||full	MGYG000290430	d__Bacteria	p__Firmicutes_C	c__Negativicutes	o__Acidaminococcales	f__Acidaminococcaceae	g__Succiniclasticum	s__Succiniclasticum sp900314855	spacer
SRR873596_1264030||full	MGYG000290430	d__Bacteria	p__Firmicutes_C	c__Negativicutes	o__Acidaminococcales	f__Acidaminococcaceae	g__Succiniclasticum	s__Succiniclasticum sp900314855	spacer
SRR1206671_1495710||full	MGYG000290430	d__Bacteria	p__Firmicutes_C	c__Negativicutes	o__Acidaminococcales	f__Acidaminococcaceae	g__Succiniclasticum	s__Succiniclasticum sp900314855	spacer
SRR873603_2473514||full	MGYG000290430	d__Bacteria	p__Firmicutes_C	c__Negativicutes	o__Acidaminococcales	f__Acidaminococcaceae	g__Succiniclasticum	s__Succiniclasticum sp900314855	spacer
ERR3275132_159165||full	MGYG000290430	d__Bacteria	p__Firmicutes_C	c__Negativicutes	o__Acidaminococcales	f__Acidaminococcaceae	g__Succiniclasticum	s__Succiniclasticum sp900314855	spacer
ERR3224610_148477||full	MGYG000290430	d__Bacteria	p__Firmicutes_C	c__Negativicutes	o__Acidaminococcales	f__Acidaminococcaceae	g__Succiniclasticum	s__Succiniclasticum sp900314855	spacer
SRR10765532_622625||full	MGYG000290430	d__Bacteria	p__Firmicutes_C	c__Negativicutes	o__Acidaminococcales	f__Acidaminococcaceae	g__Succiniclasticum	s__Succiniclasticum sp900314855	spacer
SRR12021151_370543||full	MGYG000290430	d__Bacteria	p__Firmicutes_C	c__Negativicutes	o__Acidaminococcales	f__Acidaminococcaceae	g__Succiniclasticum	s__Succiniclasticum sp900314855	spacer
SRR12021151_315031||full	MGYG000290430	d__Bacteria	p__Firmicutes_C	c__Negativicutes	o__Acidaminococcales	f__Acidaminococcaceae	g__Succiniclasticum	s__Succiniclasticum sp900314855	spacer
SRR12021139_107907||full	MGYG000290430	d__Bacteria	p__Firmicutes_C	c__Negativicutes	o__Acidaminococcales	f__Acidaminococcaceae	g__Succiniclasticum	s__Succiniclasticum sp900314855	spacer
SRR12444894_139241||full	MGYG000290430	d__Bacteria	p__Firmicutes_C	c__Negativicutes	o__Acidaminococcales	f__Acidaminococcaceae	g__Succiniclasticum	s__Succiniclasticum sp900314855	spacer
SRR873603_3260382||full	MGYG000290430	d__Bacteria	p__Firmicutes_C	c__Negativicutes	o__Acidaminococcales	f__Acidaminococcaceae	g__Succiniclasticum	s__Succiniclasticum sp900314855	spacer
ERR3211464_147315||full	MGYG000290435	d__Bacteria	p__Bacteroidota	c__Bacteroidia	o__Bacteroidales	f__Bacteroidaceae	g__UBA4372	s__UBA4372 sp902802815	spacer
SRR10765530_450626||full	MGYG000290435	d__Bacteria	p__Bacteroidota	c__Bacteroidia	o__Bacteroidales	f__Bacteroidaceae	g__UBA4372	s__UBA4372 sp902802815	spacer
ERR2027908_1253484||full	MGYG000290435	d__Bacteria	p__Bacteroidota	c__Bacteroidia	o__Bacteroidales	f__Bacteroidaceae	g__UBA4372	s__UBA4372 sp902802815	spacer
Yak.AD03_1047642||full	MGYG000290435	d__Bacteria	p__Bacteroidota	c__Bacteroidia	o__Bacteroidales	f__Bacteroidaceae	g__UBA4372	s__UBA4372 sp902802815	spacer
Yak.AD02_1324279||full	MGYG000290435	d__Bacteria	p__Bacteroidota	c__Bacteroidia	o__Bacteroidales	f__Bacteroidaceae	g__UBA4372	s__UBA4372 sp902802815	spacer
ERR3201416_1761782||full	MGYG000290435	d__Bacteria	p__Bacteroidota	c__Bacteroidia	o__Bacteroidales	f__Bacteroidaceae	g__UBA4372	s__UBA4372 sp902802815	spacer
ERR3201401_10348||full	MGYG000290435	d__Bacteria	p__Bacteroidota	c__Bacteroidia	o__Bacteroidales	f__Bacteroidaceae	g__UBA4372	s__UBA4372 sp902802815	spacer
ERR3201381_1578096||full	MGYG000290435	d__Bacteria	p__Bacteroidota	c__Bacteroidia	o__Bacteroidales	f__Bacteroidaceae	g__UBA4372	s__UBA4372 sp902802815	spacer
ERR3211463_1569120||full	MGYG000290435	d__Bacteria	p__Bacteroidota	c__Bacteroidia	o__Bacteroidales	f__Bacteroidaceae	g__UBA4372	s__UBA4372 sp902802815	spacer
ERR3201392_659930||full	MGYG000290435	d__Bacteria	p__Bacteroidota	c__Bacteroidia	o__Bacteroidales	f__Bacteroidaceae	g__UBA4372	s__UBA4372 sp902802815	spacer
SRR11784289_159029||full	MGYG000290435	d__Bacteria	p__Bacteroidota	c__Bacteroidia	o__Bacteroidales	f__Bacteroidaceae	g__UBA4372	s__UBA4372 sp902802815	spacer
ERR3220203_506914||full	MGYG000290435	d__Bacteria	p__Bacteroidota	c__Bacteroidia	o__Bacteroidales	f__Bacteroidaceae	g__UBA4372	s__UBA4372 sp902802815	spacer
ERR2027894_99618||full	MGYG000290435	d__Bacteria	p__Bacteroidota	c__Bacteroidia	o__Bacteroidales	f__Bacteroidaceae	g__UBA4372	s__UBA4372 sp902802815	spacer
ERR3224590_630145||full	MGYG000290435	d__Bacteria	p__Bacteroidota	c__Bacteroidia	o__Bacteroidales	f__Bacteroidaceae	g__UBA4372	s__UBA4372 sp902802815	spacer
SRR948120_222386||full	MGYG000290435	d__Bacteria	p__Bacteroidota	c__Bacteroidia	o__Bacteroidales	f__Bacteroidaceae	g__UBA4372	s__UBA4372 sp902802815	spacer
SRR4435562_60693||full	MGYG000290435	d__Bacteria	p__Bacteroidota	c__Bacteroidia	o__Bacteroidales	f__Bacteroidaceae	g__UBA4372	s__UBA4372 sp902802815	spacer
HS.02_16297||full	MGYG000290435	d__Bacteria	p__Bacteroidota	c__Bacteroidia	o__Bacteroidales	f__Bacteroidaceae	g__UBA4372	s__UBA4372 sp902802815	spacer
SRR12021149_407218||full	MGYG000290435	d__Bacteria	p__Bacteroidota	c__Bacteroidia	o__Bacteroidales	f__Bacteroidaceae	g__UBA4372	s__UBA4372 sp902802815	spacer
SRR873596_1963151||full	MGYG000290435	d__Bacteria	p__Bacteroidota	c__Bacteroidia	o__Bacteroidales	f__Bacteroidaceae	g__UBA4372	s__UBA4372 sp902802815	spacer
SRR873601_438047||full	MGYG000290435	d__Bacteria	p__Bacteroidota	c__Bacteroidia	o__Bacteroidales	f__Bacteroidaceae	g__UBA4372	s__UBA4372 sp902802815	spacer
SRR1222429_2307828||full	MGYG000290435	d__Bacteria	p__Bacteroidota	c__Bacteroidia	o__Bacteroidales	f__Bacteroidaceae	g__UBA4372	s__UBA4372 sp902802815	spacer
SRR873602_1738510||full	MGYG000290435	d__Bacteria	p__Bacteroidota	c__Bacteroidia	o__Bacteroidales	f__Bacteroidaceae	g__UBA4372	s__UBA4372 sp902802815	spacer
SRR873597_1481662||full	MGYG000290435	d__Bacteria	p__Bacteroidota	c__Bacteroidia	o__Bacteroidales	f__Bacteroidaceae	g__UBA4372	s__UBA4372 sp902802815	spacer
ERR3275130_976254||full	MGYG000290435	d__Bacteria	p__Bacteroidota	c__Bacteroidia	o__Bacteroidales	f__Bacteroidaceae	g__UBA4372	s__UBA4372 sp902802815	spacer
ERR3224567_359066||full	MGYG000290435	d__Bacteria	p__Bacteroidota	c__Bacteroidia	o__Bacteroidales	f__Bacteroidaceae	g__UBA4372	s__UBA4372 sp902802815	spacer
ERR2027895_540734||full	MGYG000290435	d__Bacteria	p__Bacteroidota	c__Bacteroidia	o__Bacteroidales	f__Bacteroidaceae	g__UBA4372	s__UBA4372 sp902802815	spacer
SRR4435561_272658||full	MGYG000290435	d__Bacteria	p__Bacteroidota	c__Bacteroidia	o__Bacteroidales	f__Bacteroidaceae	g__UBA4372	s__UBA4372 sp902802815	spacer
ERR3275114_1524889||full	MGYG000290435	d__Bacteria	p__Bacteroidota	c__Bacteroidia	o__Bacteroidales	f__Bacteroidaceae	g__UBA4372	s__UBA4372 sp902802815	spacer
ERR4297100_343556||0_partial	MGYG000290444	d__Bacteria	p__Firmicutes_A	c__Clostridia_A	o__Christensenellales	f__UBA1242	g__UBA7867	s__	spacer
ERR3801458_1459866||full	MGYG000290447	d__Archaea	p__Methanobacteriota	c__Methanobacteria	o__Methanobacteriales	f__Methanobacteriaceae	g__Methanobrevibacter	s__Methanobrevibacter sp902769175	spacer
ERR3275128_3006160||full	MGYG000290447	d__Archaea	p__Methanobacteriota	c__Methanobacteria	o__Methanobacteriales	f__Methanobacteriaceae	g__Methanobrevibacter	s__Methanobrevibacter sp902769175	spacer
ERR3801490_537000||full	MGYG000290447	d__Archaea	p__Methanobacteriota	c__Methanobacteria	o__Methanobacteriales	f__Methanobacteriaceae	g__Methanobrevibacter	s__Methanobrevibacter sp902769175	spacer
ERR3224585_2111570||full	MGYG000290450	d__Bacteria	p__Proteobacteria	c__Alphaproteobacteria	o__Rs-D84	f__Rs-D84	g__Rs-D84	s__Rs-D84 sp902776515	spacer
Yak.AD03_1598478||full	MGYG000290450	d__Bacteria	p__Proteobacteria	c__Alphaproteobacteria	o__Rs-D84	f__Rs-D84	g__Rs-D84	s__Rs-D84 sp902776515	spacer
ERR3201411_395990||full	MGYG000290455	d__Bacteria	p__Firmicutes	c__Bacilli	o__RF39	f__UBA660	g__RUG591	s__RUG591 sp902797275	spacer
ERR3275135_14007||full	MGYG000290455	d__Bacteria	p__Firmicutes	c__Bacilli	o__RF39	f__UBA660	g__RUG591	s__RUG591 sp902797275	spacer
SRR8397902_72502||full	MGYG000290468	d__Bacteria	p__Firmicutes_C	c__Negativicutes	o__Veillonellales	f__Dialisteraceae	g__Dialister	s__Dialister sp002320515	spacer
SRR8397912_28069||full	MGYG000290468	d__Bacteria	p__Firmicutes_C	c__Negativicutes	o__Veillonellales	f__Dialisteraceae	g__Dialister	s__Dialister sp002320515	spacer
ERR4297097_1234117||full	MGYG000290469	d__Bacteria	p__Bacteroidota	c__Bacteroidia	o__Bacteroidales	f__Bacteroidaceae	g__UBA4372	s__	spacer
ERR3201375_159582||full	MGYG000290476	d__Bacteria	p__Firmicutes_C	c__Negativicutes	o__Selenomonadales	f__Selenomonadaceae	g__Selenomonas_A	s__Selenomonas_A sp000702005	spacer
ERR3224574_218725||full	MGYG000290476	d__Bacteria	p__Firmicutes_C	c__Negativicutes	o__Selenomonadales	f__Selenomonadaceae	g__Selenomonas_A	s__Selenomonas_A sp000702005	spacer
ERR3525310_333548||full	MGYG000290476	d__Bacteria	p__Firmicutes_C	c__Negativicutes	o__Selenomonadales	f__Selenomonadaceae	g__Selenomonas_A	s__Selenomonas_A sp000702005	spacer
ERR3224601_637463||full	MGYG000290476	d__Bacteria	p__Firmicutes_C	c__Negativicutes	o__Selenomonadales	f__Selenomonadaceae	g__Selenomonas_A	s__Selenomonas_A sp000702005	spacer
SRR8397892_61006||full	MGYG000290476	d__Bacteria	p__Firmicutes_C	c__Negativicutes	o__Selenomonadales	f__Selenomonadaceae	g__Selenomonas_A	s__Selenomonas_A sp000702005	spacer
ERR3201394_398140||full	MGYG000290476	d__Bacteria	p__Firmicutes_C	c__Negativicutes	o__Selenomonadales	f__Selenomonadaceae	g__Selenomonas_A	s__Selenomonas_A sp000702005	spacer
SRR7907956_216985||full	MGYG000290476	d__Bacteria	p__Firmicutes_C	c__Negativicutes	o__Selenomonadales	f__Selenomonadaceae	g__Selenomonas_A	s__Selenomonas_A sp000702005	spacer
ERR3275098_398057||full	MGYG000290476	d__Bacteria	p__Firmicutes_C	c__Negativicutes	o__Selenomonadales	f__Selenomonadaceae	g__Selenomonas_A	s__Selenomonas_A sp000702005	spacer
SRR873604_815576||full	MGYG000290476	d__Bacteria	p__Firmicutes_C	c__Negativicutes	o__Selenomonadales	f__Selenomonadaceae	g__Selenomonas_A	s__Selenomonas_A sp000702005	spacer
SRR8387717_173535||full	MGYG000290476	d__Bacteria	p__Firmicutes_C	c__Negativicutes	o__Selenomonadales	f__Selenomonadaceae	g__Selenomonas_A	s__Selenomonas_A sp000702005	spacer
SRR873595_625220||full	MGYG000290476	d__Bacteria	p__Firmicutes_C	c__Negativicutes	o__Selenomonadales	f__Selenomonadaceae	g__Selenomonas_A	s__Selenomonas_A sp000702005	spacer
ERR4297104_1415816||full	MGYG000290477	d__Bacteria	p__Bacteroidota	c__Bacteroidia	o__Bacteroidales	f__Bacteroidaceae	g__UBA4372	s__	spacer
ERR4297089_662951||full	MGYG000290477	d__Bacteria	p__Bacteroidota	c__Bacteroidia	o__Bacteroidales	f__Bacteroidaceae	g__UBA4372	s__	spacer
SRR4435572_46914||0_partial	MGYG000290479	d__Bacteria	p__Bacteroidota	c__Bacteroidia	o__Bacteroidales	f__Bacteroidaceae	g__Prevotella	s__Prevotella sp902789415	spacer
ERR3201407_982412||full	MGYG000290486	d__Bacteria	p__Firmicutes_A	c__Clostridia	o__Lachnospirales	f__Lachnospiraceae	g__CAG-791	s__CAG-791 sp902781325	spacer
ERR2027911_19552||full	MGYG000290486	d__Bacteria	p__Firmicutes_A	c__Clostridia	o__Lachnospirales	f__Lachnospiraceae	g__CAG-791	s__CAG-791 sp902781325	spacer
SRR948122_738973||full	MGYG000290486	d__Bacteria	p__Firmicutes_A	c__Clostridia	o__Lachnospirales	f__Lachnospiraceae	g__CAG-791	s__CAG-791 sp902781325	spacer
SRR1206671_1658166||full	MGYG000290486	d__Bacteria	p__Firmicutes_A	c__Clostridia	o__Lachnospirales	f__Lachnospiraceae	g__CAG-791	s__CAG-791 sp902781325	spacer
ERR3275099_717453||full	MGYG000290486	d__Bacteria	p__Firmicutes_A	c__Clostridia	o__Lachnospirales	f__Lachnospiraceae	g__CAG-791	s__CAG-791 sp902781325	spacer
ERR3275105_723162||full	MGYG000290486	d__Bacteria	p__Firmicutes_A	c__Clostridia	o__Lachnospirales	f__Lachnospiraceae	g__CAG-791	s__CAG-791 sp902781325	spacer
ERR2027895_540878||full	MGYG000290486	d__Bacteria	p__Firmicutes_A	c__Clostridia	o__Lachnospirales	f__Lachnospiraceae	g__CAG-791	s__CAG-791 sp902781325	spacer
ERR3220193_1634093||full	MGYG000290486	d__Bacteria	p__Firmicutes_A	c__Clostridia	o__Lachnospirales	f__Lachnospiraceae	g__CAG-791	s__CAG-791 sp902781325	spacer
SRR12021148_769686||full	MGYG000290486	d__Bacteria	p__Firmicutes_A	c__Clostridia	o__Lachnospirales	f__Lachnospiraceae	g__CAG-791	s__CAG-791 sp902781325	spacer
ERR983268_778565||full	MGYG000290486	d__Bacteria	p__Firmicutes_A	c__Clostridia	o__Lachnospirales	f__Lachnospiraceae	g__CAG-791	s__CAG-791 sp902781325	spacer
SRR12021154_215630||full	MGYG000290486	d__Bacteria	p__Firmicutes_A	c__Clostridia	o__Lachnospirales	f__Lachnospiraceae	g__CAG-791	s__CAG-791 sp902781325	spacer
SRR873610_1437238||full	MGYG000290486	d__Bacteria	p__Firmicutes_A	c__Clostridia	o__Lachnospirales	f__Lachnospiraceae	g__CAG-791	s__CAG-791 sp902781325	spacer
SRR10912541_6838||full	MGYG000290486	d__Bacteria	p__Firmicutes_A	c__Clostridia	o__Lachnospirales	f__Lachnospiraceae	g__CAG-791	s__CAG-791 sp902781325	spacer
SRR1206671_928059||full	MGYG000290486	d__Bacteria	p__Firmicutes_A	c__Clostridia	o__Lachnospirales	f__Lachnospiraceae	g__CAG-791	s__CAG-791 sp902781325	spacer
ERR3211472_234785||full	MGYG000290486	d__Bacteria	p__Firmicutes_A	c__Clostridia	o__Lachnospirales	f__Lachnospiraceae	g__CAG-791	s__CAG-791 sp902781325	spacer
ERR2027910_667716||full	MGYG000290486	d__Bacteria	p__Firmicutes_A	c__Clostridia	o__Lachnospirales	f__Lachnospiraceae	g__CAG-791	s__CAG-791 sp902781325	spacer
ERR3224590_29582||full	MGYG000290486	d__Bacteria	p__Firmicutes_A	c__Clostridia	o__Lachnospirales	f__Lachnospiraceae	g__CAG-791	s__CAG-791 sp902781325	spacer
ERR3201376_207343||full	MGYG000290493	d__Bacteria	p__Bacteroidota	c__Bacteroidia	o__Bacteroidales	f__UBA932	g__Bact-11	s__Bact-11 sp002361615	spacer
ERR3201415_734283||full	MGYG000290493	d__Bacteria	p__Bacteroidota	c__Bacteroidia	o__Bacteroidales	f__UBA932	g__Bact-11	s__Bact-11 sp002361615	spacer
ERR3220201_838390||full	MGYG000290493	d__Bacteria	p__Bacteroidota	c__Bacteroidia	o__Bacteroidales	f__UBA932	g__Bact-11	s__Bact-11 sp002361615	spacer
SRR12529077_159495||full	MGYG000290493	d__Bacteria	p__Bacteroidota	c__Bacteroidia	o__Bacteroidales	f__UBA932	g__Bact-11	s__Bact-11 sp002361615	spacer
SRR12529214_460055||full	MGYG000290493	d__Bacteria	p__Bacteroidota	c__Bacteroidia	o__Bacteroidales	f__UBA932	g__Bact-11	s__Bact-11 sp002361615	spacer
HS.03_778443||full	MGYG000290493	d__Bacteria	p__Bacteroidota	c__Bacteroidia	o__Bacteroidales	f__UBA932	g__Bact-11	s__Bact-11 sp002361615	spacer
SRR12529103_624413||full	MGYG000290493	d__Bacteria	p__Bacteroidota	c__Bacteroidia	o__Bacteroidales	f__UBA932	g__Bact-11	s__Bact-11 sp002361615	spacer
SRR11784290_439876||full	MGYG000290493	d__Bacteria	p__Bacteroidota	c__Bacteroidia	o__Bacteroidales	f__UBA932	g__Bact-11	s__Bact-11 sp002361615	spacer
ERR3220201_1914705||full	MGYG000290493	d__Bacteria	p__Bacteroidota	c__Bacteroidia	o__Bacteroidales	f__UBA932	g__Bact-11	s__Bact-11 sp002361615	spacer
ERR3275107_599912||full	MGYG000290499	d__Bacteria	p__Firmicutes_A	c__Clostridia	o__Lachnospirales	f__Lachnospiraceae	g__CAG-603	s__CAG-603 sp900315425	spacer
SRR8387714_586170||full	MGYG000290503	d__Bacteria	p__Bacteroidota	c__Bacteroidia	o__Bacteroidales	f__Bacteroidaceae	g__UBA4372	s__	spacer
ERR3220209_1087819||full	MGYG000290503	d__Bacteria	p__Bacteroidota	c__Bacteroidia	o__Bacteroidales	f__Bacteroidaceae	g__UBA4372	s__	spacer
ERR3525310_641763||full	MGYG000290503	d__Bacteria	p__Bacteroidota	c__Bacteroidia	o__Bacteroidales	f__Bacteroidaceae	g__UBA4372	s__	spacer
SRR12529154_293593||full	MGYG000290503	d__Bacteria	p__Bacteroidota	c__Bacteroidia	o__Bacteroidales	f__Bacteroidaceae	g__UBA4372	s__	spacer
SRR12529324_151364||full	MGYG000290503	d__Bacteria	p__Bacteroidota	c__Bacteroidia	o__Bacteroidales	f__Bacteroidaceae	g__UBA4372	s__	spacer
SRR1267595_131598||full	MGYG000290503	d__Bacteria	p__Bacteroidota	c__Bacteroidia	o__Bacteroidales	f__Bacteroidaceae	g__UBA4372	s__	spacer
SRR12529211_2744098||full	MGYG000290503	d__Bacteria	p__Bacteroidota	c__Bacteroidia	o__Bacteroidales	f__Bacteroidaceae	g__UBA4372	s__	spacer
SRR11784291_98001||full	MGYG000290505	d__Bacteria	p__Bacteroidota	c__Bacteroidia	o__Bacteroidales	f__Muribaculaceae	g__Sodaliphilus	s__Sodaliphilus sp900318335	spacer
ERR3275130_399845||full	MGYG000290505	d__Bacteria	p__Bacteroidota	c__Bacteroidia	o__Bacteroidales	f__Muribaculaceae	g__Sodaliphilus	s__Sodaliphilus sp900318335	spacer
SRR8397913_181467||full	MGYG000290505	d__Bacteria	p__Bacteroidota	c__Bacteroidia	o__Bacteroidales	f__Muribaculaceae	g__Sodaliphilus	s__Sodaliphilus sp900318335	spacer
SRR8387717_75870||full	MGYG000290505	d__Bacteria	p__Bacteroidota	c__Bacteroidia	o__Bacteroidales	f__Muribaculaceae	g__Sodaliphilus	s__Sodaliphilus sp900318335	spacer
SRR11784291_283496||full	MGYG000290505	d__Bacteria	p__Bacteroidota	c__Bacteroidia	o__Bacteroidales	f__Muribaculaceae	g__Sodaliphilus	s__Sodaliphilus sp900318335	spacer
SRR11784279_951063||full	MGYG000290505	d__Bacteria	p__Bacteroidota	c__Bacteroidia	o__Bacteroidales	f__Muribaculaceae	g__Sodaliphilus	s__Sodaliphilus sp900318335	spacer
ERR3220224_1451038||full	MGYG000290505	d__Bacteria	p__Bacteroidota	c__Bacteroidia	o__Bacteroidales	f__Muribaculaceae	g__Sodaliphilus	s__Sodaliphilus sp900318335	spacer
ERR3275134_1908436||full	MGYG000290505	d__Bacteria	p__Bacteroidota	c__Bacteroidia	o__Bacteroidales	f__Muribaculaceae	g__Sodaliphilus	s__Sodaliphilus sp900318335	spacer
ERR3525314_828004||full	MGYG000290505	d__Bacteria	p__Bacteroidota	c__Bacteroidia	o__Bacteroidales	f__Muribaculaceae	g__Sodaliphilus	s__Sodaliphilus sp900318335	spacer
ERR3211459_664474||full	MGYG000290505	d__Bacteria	p__Bacteroidota	c__Bacteroidia	o__Bacteroidales	f__Muribaculaceae	g__Sodaliphilus	s__Sodaliphilus sp900318335	spacer
ERR3201379_269320||full	MGYG000290505	d__Bacteria	p__Bacteroidota	c__Bacteroidia	o__Bacteroidales	f__Muribaculaceae	g__Sodaliphilus	s__Sodaliphilus sp900318335	spacer
FH88575_106517||full	MGYG000290505	d__Bacteria	p__Bacteroidota	c__Bacteroidia	o__Bacteroidales	f__Muribaculaceae	g__Sodaliphilus	s__Sodaliphilus sp900318335	spacer
SRR9006804_2182159||full	MGYG000290505	d__Bacteria	p__Bacteroidota	c__Bacteroidia	o__Bacteroidales	f__Muribaculaceae	g__Sodaliphilus	s__Sodaliphilus sp900318335	spacer
SRR9006805_3524433||full	MGYG000290505	d__Bacteria	p__Bacteroidota	c__Bacteroidia	o__Bacteroidales	f__Muribaculaceae	g__Sodaliphilus	s__Sodaliphilus sp900318335	spacer
ERR4297103_1733619||full	MGYG000290505	d__Bacteria	p__Bacteroidota	c__Bacteroidia	o__Bacteroidales	f__Muribaculaceae	g__Sodaliphilus	s__Sodaliphilus sp900318335	spacer
ERR4297088_324847||full	MGYG000290505	d__Bacteria	p__Bacteroidota	c__Bacteroidia	o__Bacteroidales	f__Muribaculaceae	g__Sodaliphilus	s__Sodaliphilus sp900318335	spacer
ERR3201399_138018||full	MGYG000290505	d__Bacteria	p__Bacteroidota	c__Bacteroidia	o__Bacteroidales	f__Muribaculaceae	g__Sodaliphilus	s__Sodaliphilus sp900318335	spacer
SRR11784279_1419393||full	MGYG000290505	d__Bacteria	p__Bacteroidota	c__Bacteroidia	o__Bacteroidales	f__Muribaculaceae	g__Sodaliphilus	s__Sodaliphilus sp900318335	spacer
ERR3224578_1179061||full	MGYG000290505	d__Bacteria	p__Bacteroidota	c__Bacteroidia	o__Bacteroidales	f__Muribaculaceae	g__Sodaliphilus	s__Sodaliphilus sp900318335	spacer
ERR3275096_1610849||full	MGYG000290505	d__Bacteria	p__Bacteroidota	c__Bacteroidia	o__Bacteroidales	f__Muribaculaceae	g__Sodaliphilus	s__Sodaliphilus sp900318335	spacer
ERR3275129_329800||full	MGYG000290505	d__Bacteria	p__Bacteroidota	c__Bacteroidia	o__Bacteroidales	f__Muribaculaceae	g__Sodaliphilus	s__Sodaliphilus sp900318335	spacer
ERR3220217_1329276||full	MGYG000290505	d__Bacteria	p__Bacteroidota	c__Bacteroidia	o__Bacteroidales	f__Muribaculaceae	g__Sodaliphilus	s__Sodaliphilus sp900318335	spacer
ERR3525320_2567622||full	MGYG000290505	d__Bacteria	p__Bacteroidota	c__Bacteroidia	o__Bacteroidales	f__Muribaculaceae	g__Sodaliphilus	s__Sodaliphilus sp900318335	spacer
SRR1267595_2096396||full	MGYG000290505	d__Bacteria	p__Bacteroidota	c__Bacteroidia	o__Bacteroidales	f__Muribaculaceae	g__Sodaliphilus	s__Sodaliphilus sp900318335	spacer
SRR11784296_813404||full	MGYG000290505	d__Bacteria	p__Bacteroidota	c__Bacteroidia	o__Bacteroidales	f__Muribaculaceae	g__Sodaliphilus	s__Sodaliphilus sp900318335	spacer
SRR12021153_599194||full	MGYG000290505	d__Bacteria	p__Bacteroidota	c__Bacteroidia	o__Bacteroidales	f__Muribaculaceae	g__Sodaliphilus	s__Sodaliphilus sp900318335	spacer
SRR11784279_850311||full	MGYG000290505	d__Bacteria	p__Bacteroidota	c__Bacteroidia	o__Bacteroidales	f__Muribaculaceae	g__Sodaliphilus	s__Sodaliphilus sp900318335	spacer
ERR3220190_1151190||full	MGYG000290505	d__Bacteria	p__Bacteroidota	c__Bacteroidia	o__Bacteroidales	f__Muribaculaceae	g__Sodaliphilus	s__Sodaliphilus sp900318335	spacer
ERR3220217_1377014||full	MGYG000290505	d__Bacteria	p__Bacteroidota	c__Bacteroidia	o__Bacteroidales	f__Muribaculaceae	g__Sodaliphilus	s__Sodaliphilus sp900318335	spacer
SRR12021147_521715||full	MGYG000290505	d__Bacteria	p__Bacteroidota	c__Bacteroidia	o__Bacteroidales	f__Muribaculaceae	g__Sodaliphilus	s__Sodaliphilus sp900318335	spacer
ERR4297089_9710||full	MGYG000290505	d__Bacteria	p__Bacteroidota	c__Bacteroidia	o__Bacteroidales	f__Muribaculaceae	g__Sodaliphilus	s__Sodaliphilus sp900318335	spacer
ERR2027895_28820||0_partial	MGYG000290505	d__Bacteria	p__Bacteroidota	c__Bacteroidia	o__Bacteroidales	f__Muribaculaceae	g__Sodaliphilus	s__Sodaliphilus sp900318335	spacer
ERR3275092_1186544||full	MGYG000290505	d__Bacteria	p__Bacteroidota	c__Bacteroidia	o__Bacteroidales	f__Muribaculaceae	g__Sodaliphilus	s__Sodaliphilus sp900318335	spacer
ERR3224605_779778||full	MGYG000290505	d__Bacteria	p__Bacteroidota	c__Bacteroidia	o__Bacteroidales	f__Muribaculaceae	g__Sodaliphilus	s__Sodaliphilus sp900318335	spacer
ERR3220193_837181||full	MGYG000290505	d__Bacteria	p__Bacteroidota	c__Bacteroidia	o__Bacteroidales	f__Muribaculaceae	g__Sodaliphilus	s__Sodaliphilus sp900318335	spacer
ERR3525314_397309||full	MGYG000290505	d__Bacteria	p__Bacteroidota	c__Bacteroidia	o__Bacteroidales	f__Muribaculaceae	g__Sodaliphilus	s__Sodaliphilus sp900318335	spacer
SRR12021139_451876||full	MGYG000290505	d__Bacteria	p__Bacteroidota	c__Bacteroidia	o__Bacteroidales	f__Muribaculaceae	g__Sodaliphilus	s__Sodaliphilus sp900318335	spacer
ERR3201409_47318||full	MGYG000290509	d__Bacteria	p__Firmicutes_A	c__Clostridia	o__Lachnospirales	f__Lachnospiraceae	g__CAG-603	s__CAG-603 sp900314525	spacer
SRR12021139_1501562||full	MGYG000290509	d__Bacteria	p__Firmicutes_A	c__Clostridia	o__Lachnospirales	f__Lachnospiraceae	g__CAG-603	s__CAG-603 sp900314525	spacer
SRR10765503_236485||full	MGYG000290509	d__Bacteria	p__Firmicutes_A	c__Clostridia	o__Lachnospirales	f__Lachnospiraceae	g__CAG-603	s__CAG-603 sp900314525	spacer
SRR12021141_341940||full	MGYG000290509	d__Bacteria	p__Firmicutes_A	c__Clostridia	o__Lachnospirales	f__Lachnospiraceae	g__CAG-603	s__CAG-603 sp900314525	spacer
SRR10765515_966416||full	MGYG000290509	d__Bacteria	p__Firmicutes_A	c__Clostridia	o__Lachnospirales	f__Lachnospiraceae	g__CAG-603	s__CAG-603 sp900314525	spacer
SRR10765529_545767||full	MGYG000290509	d__Bacteria	p__Firmicutes_A	c__Clostridia	o__Lachnospirales	f__Lachnospiraceae	g__CAG-603	s__CAG-603 sp900314525	spacer
SRR12021142_747479||full	MGYG000290509	d__Bacteria	p__Firmicutes_A	c__Clostridia	o__Lachnospirales	f__Lachnospiraceae	g__CAG-603	s__CAG-603 sp900314525	spacer
ERR3201409_387282||full	MGYG000290509	d__Bacteria	p__Firmicutes_A	c__Clostridia	o__Lachnospirales	f__Lachnospiraceae	g__CAG-603	s__CAG-603 sp900314525	spacer
ERR3201408_655883||full	MGYG000290509	d__Bacteria	p__Firmicutes_A	c__Clostridia	o__Lachnospirales	f__Lachnospiraceae	g__CAG-603	s__CAG-603 sp900314525	spacer
ERR3220189_970362||full	MGYG000290509	d__Bacteria	p__Firmicutes_A	c__Clostridia	o__Lachnospirales	f__Lachnospiraceae	g__CAG-603	s__CAG-603 sp900314525	spacer
ERR2027920_323545||full	MGYG000290509	d__Bacteria	p__Firmicutes_A	c__Clostridia	o__Lachnospirales	f__Lachnospiraceae	g__CAG-603	s__CAG-603 sp900314525	spacer
ERR3220223_1629247||full	MGYG000290509	d__Bacteria	p__Firmicutes_A	c__Clostridia	o__Lachnospirales	f__Lachnospiraceae	g__CAG-603	s__CAG-603 sp900314525	spacer
SRR10765505_520334||full	MGYG000290509	d__Bacteria	p__Firmicutes_A	c__Clostridia	o__Lachnospirales	f__Lachnospiraceae	g__CAG-603	s__CAG-603 sp900314525	spacer
D522_79482||full	MGYG000290509	d__Bacteria	p__Firmicutes_A	c__Clostridia	o__Lachnospirales	f__Lachnospiraceae	g__CAG-603	s__CAG-603 sp900314525	spacer
SRR8698536_655822||full	MGYG000290509	d__Bacteria	p__Firmicutes_A	c__Clostridia	o__Lachnospirales	f__Lachnospiraceae	g__CAG-603	s__CAG-603 sp900314525	spacer
SRR8591580_258554||full	MGYG000290509	d__Bacteria	p__Firmicutes_A	c__Clostridia	o__Lachnospirales	f__Lachnospiraceae	g__CAG-603	s__CAG-603 sp900314525	spacer
ERR3220210_50514||full	MGYG000290509	d__Bacteria	p__Firmicutes_A	c__Clostridia	o__Lachnospirales	f__Lachnospiraceae	g__CAG-603	s__CAG-603 sp900314525	spacer
SRR10765524_667984||full	MGYG000290509	d__Bacteria	p__Firmicutes_A	c__Clostridia	o__Lachnospirales	f__Lachnospiraceae	g__CAG-603	s__CAG-603 sp900314525	spacer
ERR3801464_853123||full	MGYG000290509	d__Bacteria	p__Firmicutes_A	c__Clostridia	o__Lachnospirales	f__Lachnospiraceae	g__CAG-603	s__CAG-603 sp900314525	spacer
ERR3801463_670546||full	MGYG000290509	d__Bacteria	p__Firmicutes_A	c__Clostridia	o__Lachnospirales	f__Lachnospiraceae	g__CAG-603	s__CAG-603 sp900314525	spacer
ERR3801460_1184699||full	MGYG000290509	d__Bacteria	p__Firmicutes_A	c__Clostridia	o__Lachnospirales	f__Lachnospiraceae	g__CAG-603	s__CAG-603 sp900314525	spacer
ERR3801454_353132||full	MGYG000290509	d__Bacteria	p__Firmicutes_A	c__Clostridia	o__Lachnospirales	f__Lachnospiraceae	g__CAG-603	s__CAG-603 sp900314525	spacer
SRR10765505_798953||full	MGYG000290509	d__Bacteria	p__Firmicutes_A	c__Clostridia	o__Lachnospirales	f__Lachnospiraceae	g__CAG-603	s__CAG-603 sp900314525	spacer
ERR2027929_1180055||full	MGYG000290509	d__Bacteria	p__Firmicutes_A	c__Clostridia	o__Lachnospirales	f__Lachnospiraceae	g__CAG-603	s__CAG-603 sp900314525	spacer
ERR2027917_401223||full	MGYG000290509	d__Bacteria	p__Firmicutes_A	c__Clostridia	o__Lachnospirales	f__Lachnospiraceae	g__CAG-603	s__CAG-603 sp900314525	spacer
ERR2027889_1623201||full	MGYG000290509	d__Bacteria	p__Firmicutes_A	c__Clostridia	o__Lachnospirales	f__Lachnospiraceae	g__CAG-603	s__CAG-603 sp900314525	spacer
ERR3275129_2193565||full	MGYG000290509	d__Bacteria	p__Firmicutes_A	c__Clostridia	o__Lachnospirales	f__Lachnospiraceae	g__CAG-603	s__CAG-603 sp900314525	spacer
ERR3220178_1404677||full	MGYG000290509	d__Bacteria	p__Firmicutes_A	c__Clostridia	o__Lachnospirales	f__Lachnospiraceae	g__CAG-603	s__CAG-603 sp900314525	spacer
ERR3220214_446733||full	MGYG000290509	d__Bacteria	p__Firmicutes_A	c__Clostridia	o__Lachnospirales	f__Lachnospiraceae	g__CAG-603	s__CAG-603 sp900314525	spacer
ERR2027930_272252||full	MGYG000290509	d__Bacteria	p__Firmicutes_A	c__Clostridia	o__Lachnospirales	f__Lachnospiraceae	g__CAG-603	s__CAG-603 sp900314525	spacer
ERR3220192_642994||full	MGYG000290509	d__Bacteria	p__Firmicutes_A	c__Clostridia	o__Lachnospirales	f__Lachnospiraceae	g__CAG-603	s__CAG-603 sp900314525	spacer
ERR3220211_249001||full	MGYG000290509	d__Bacteria	p__Firmicutes_A	c__Clostridia	o__Lachnospirales	f__Lachnospiraceae	g__CAG-603	s__CAG-603 sp900314525	spacer
ERR3801452_62432||full	MGYG000290509	d__Bacteria	p__Firmicutes_A	c__Clostridia	o__Lachnospirales	f__Lachnospiraceae	g__CAG-603	s__CAG-603 sp900314525	spacer
SRR8703638_308255||full	MGYG000290509	d__Bacteria	p__Firmicutes_A	c__Clostridia	o__Lachnospirales	f__Lachnospiraceae	g__CAG-603	s__CAG-603 sp900314525	spacer
SRR12021141_234265||full	MGYG000290509	d__Bacteria	p__Firmicutes_A	c__Clostridia	o__Lachnospirales	f__Lachnospiraceae	g__CAG-603	s__CAG-603 sp900314525	spacer
SRR8591582_1015678||full	MGYG000290509	d__Bacteria	p__Firmicutes_A	c__Clostridia	o__Lachnospirales	f__Lachnospiraceae	g__CAG-603	s__CAG-603 sp900314525	spacer
ERR3220184_1471881||full	MGYG000290509	d__Bacteria	p__Firmicutes_A	c__Clostridia	o__Lachnospirales	f__Lachnospiraceae	g__CAG-603	s__CAG-603 sp900314525	spacer
ERR3275093_449182||full	MGYG000290509	d__Bacteria	p__Firmicutes_A	c__Clostridia	o__Lachnospirales	f__Lachnospiraceae	g__CAG-603	s__CAG-603 sp900314525	spacer
SRR10765506_865644||full	MGYG000290509	d__Bacteria	p__Firmicutes_A	c__Clostridia	o__Lachnospirales	f__Lachnospiraceae	g__CAG-603	s__CAG-603 sp900314525	spacer
SRR8591578_460588||full	MGYG000290509	d__Bacteria	p__Firmicutes_A	c__Clostridia	o__Lachnospirales	f__Lachnospiraceae	g__CAG-603	s__CAG-603 sp900314525	spacer
SRR12021140_122876||full	MGYG000290509	d__Bacteria	p__Firmicutes_A	c__Clostridia	o__Lachnospirales	f__Lachnospiraceae	g__CAG-603	s__CAG-603 sp900314525	spacer
ERR3801452_772386||full	MGYG000290509	d__Bacteria	p__Firmicutes_A	c__Clostridia	o__Lachnospirales	f__Lachnospiraceae	g__CAG-603	s__CAG-603 sp900314525	spacer
ERR2027909_286621||full	MGYG000290509	d__Bacteria	p__Firmicutes_A	c__Clostridia	o__Lachnospirales	f__Lachnospiraceae	g__CAG-603	s__CAG-603 sp900314525	spacer
ERR3525314_1092905||full	MGYG000290509	d__Bacteria	p__Firmicutes_A	c__Clostridia	o__Lachnospirales	f__Lachnospiraceae	g__CAG-603	s__CAG-603 sp900314525	spacer
ERR3801473_1042901||full	MGYG000290509	d__Bacteria	p__Firmicutes_A	c__Clostridia	o__Lachnospirales	f__Lachnospiraceae	g__CAG-603	s__CAG-603 sp900314525	spacer
SRR12021150_696||full	MGYG000290509	d__Bacteria	p__Firmicutes_A	c__Clostridia	o__Lachnospirales	f__Lachnospiraceae	g__CAG-603	s__CAG-603 sp900314525	spacer
ERR3275126_2316267||full	MGYG000290509	d__Bacteria	p__Firmicutes_A	c__Clostridia	o__Lachnospirales	f__Lachnospiraceae	g__CAG-603	s__CAG-603 sp900314525	spacer
SRR8591581_473375||full	MGYG000290509	d__Bacteria	p__Firmicutes_A	c__Clostridia	o__Lachnospirales	f__Lachnospiraceae	g__CAG-603	s__CAG-603 sp900314525	spacer
ERR3275108_1880438||full	MGYG000290509	d__Bacteria	p__Firmicutes_A	c__Clostridia	o__Lachnospirales	f__Lachnospiraceae	g__CAG-603	s__CAG-603 sp900314525	spacer
ERR3275092_2551694||full	MGYG000290509	d__Bacteria	p__Firmicutes_A	c__Clostridia	o__Lachnospirales	f__Lachnospiraceae	g__CAG-603	s__CAG-603 sp900314525	spacer
ERR4297094_528185||full	MGYG000290513	d__Bacteria	p__Proteobacteria	c__Alphaproteobacteria	o__Rs-D84	f__Rs-D84	g__Rs-D84	s__	spacer
ERR3201396_1092627||full	MGYG000290519	d__Bacteria	p__Bacteroidota	c__Bacteroidia	o__Bacteroidales	f__Muribaculaceae	g__Sodaliphilus	s__Sodaliphilus sp902792895	spacer
SRR10912542_2202569||full	MGYG000290519	d__Bacteria	p__Bacteroidota	c__Bacteroidia	o__Bacteroidales	f__Muribaculaceae	g__Sodaliphilus	s__Sodaliphilus sp902792895	spacer
ERR3275101_1047576||full	MGYG000290525	d__Bacteria	p__Proteobacteria	c__Alphaproteobacteria	o__RF32	f__CAG-239	g__RUG410	s__RUG410 sp902788365	spacer
ERR3275110_1145762||full	MGYG000290525	d__Bacteria	p__Proteobacteria	c__Alphaproteobacteria	o__RF32	f__CAG-239	g__RUG410	s__RUG410 sp902788365	spacer
ERR3201390_1184194||full	MGYG000290530	d__Bacteria	p__Spirochaetota	c__Spirochaetia	o__Sphaerochaetales	f__Sphaerochaetaceae	g__UBA1265	s__UBA1265 sp902803145	spacer
ERR4297096_421738||full	MGYG000290530	d__Bacteria	p__Spirochaetota	c__Spirochaetia	o__Sphaerochaetales	f__Sphaerochaetaceae	g__UBA1265	s__UBA1265 sp902803145	spacer
SRR4435564_92176||full	MGYG000290537	d__Bacteria	p__Actinobacteriota	c__Coriobacteriia	o__Coriobacteriales	f__Atopobiaceae	g__UBA7748	s__UBA7748 sp900314535	spacer
SRR948123_55264||full	MGYG000290537	d__Bacteria	p__Actinobacteriota	c__Coriobacteriia	o__Coriobacteriales	f__Atopobiaceae	g__UBA7748	s__UBA7748 sp900314535	spacer
ERR3275135_307028||full	MGYG000290537	d__Bacteria	p__Actinobacteriota	c__Coriobacteriia	o__Coriobacteriales	f__Atopobiaceae	g__UBA7748	s__UBA7748 sp900314535	spacer
SRR4435561_101307||full	MGYG000290537	d__Bacteria	p__Actinobacteriota	c__Coriobacteriia	o__Coriobacteriales	f__Atopobiaceae	g__UBA7748	s__UBA7748 sp900314535	spacer
SRR4435565_6529||full	MGYG000290537	d__Bacteria	p__Actinobacteriota	c__Coriobacteriia	o__Coriobacteriales	f__Atopobiaceae	g__UBA7748	s__UBA7748 sp900314535	spacer
ERR3275119_263938||full	MGYG000290537	d__Bacteria	p__Actinobacteriota	c__Coriobacteriia	o__Coriobacteriales	f__Atopobiaceae	g__UBA7748	s__UBA7748 sp900314535	spacer
SRR4435579_271799||full	MGYG000290537	d__Bacteria	p__Actinobacteriota	c__Coriobacteriia	o__Coriobacteriales	f__Atopobiaceae	g__UBA7748	s__UBA7748 sp900314535	spacer
SRR873598_2418517||full	MGYG000290537	d__Bacteria	p__Actinobacteriota	c__Coriobacteriia	o__Coriobacteriales	f__Atopobiaceae	g__UBA7748	s__UBA7748 sp900314535	spacer
ERR3515526_76099||full	MGYG000290537	d__Bacteria	p__Actinobacteriota	c__Coriobacteriia	o__Coriobacteriales	f__Atopobiaceae	g__UBA7748	s__UBA7748 sp900314535	spacer
SRR8397896_28143||full	MGYG000290537	d__Bacteria	p__Actinobacteriota	c__Coriobacteriia	o__Coriobacteriales	f__Atopobiaceae	g__UBA7748	s__UBA7748 sp900314535	spacer
ERR3224579_653035||full	MGYG000290537	d__Bacteria	p__Actinobacteriota	c__Coriobacteriia	o__Coriobacteriales	f__Atopobiaceae	g__UBA7748	s__UBA7748 sp900314535	spacer
ERR3275132_727719||full	MGYG000290537	d__Bacteria	p__Actinobacteriota	c__Coriobacteriia	o__Coriobacteriales	f__Atopobiaceae	g__UBA7748	s__UBA7748 sp900314535	spacer
ERR2027899_240184||full	MGYG000290537	d__Bacteria	p__Actinobacteriota	c__Coriobacteriia	o__Coriobacteriales	f__Atopobiaceae	g__UBA7748	s__UBA7748 sp900314535	spacer
ERR3275111_1026364||full	MGYG000290537	d__Bacteria	p__Actinobacteriota	c__Coriobacteriia	o__Coriobacteriales	f__Atopobiaceae	g__UBA7748	s__UBA7748 sp900314535	spacer
ERR3275119_280024||full	MGYG000290537	d__Bacteria	p__Actinobacteriota	c__Coriobacteriia	o__Coriobacteriales	f__Atopobiaceae	g__UBA7748	s__UBA7748 sp900314535	spacer
ERR3275112_432315||full	MGYG000290537	d__Bacteria	p__Actinobacteriota	c__Coriobacteriia	o__Coriobacteriales	f__Atopobiaceae	g__UBA7748	s__UBA7748 sp900314535	spacer
ERR4297100_143735||full	MGYG000290537	d__Bacteria	p__Actinobacteriota	c__Coriobacteriia	o__Coriobacteriales	f__Atopobiaceae	g__UBA7748	s__UBA7748 sp900314535	spacer
SRR4435561_81280||full	MGYG000290537	d__Bacteria	p__Actinobacteriota	c__Coriobacteriia	o__Coriobacteriales	f__Atopobiaceae	g__UBA7748	s__UBA7748 sp900314535	spacer
ERR3515524_170847||full	MGYG000290537	d__Bacteria	p__Actinobacteriota	c__Coriobacteriia	o__Coriobacteriales	f__Atopobiaceae	g__UBA7748	s__UBA7748 sp900314535	spacer
SRR4435564_96374||full	MGYG000290537	d__Bacteria	p__Actinobacteriota	c__Coriobacteriia	o__Coriobacteriales	f__Atopobiaceae	g__UBA7748	s__UBA7748 sp900314535	spacer
SRR873595_2339463||full	MGYG000290537	d__Bacteria	p__Actinobacteriota	c__Coriobacteriia	o__Coriobacteriales	f__Atopobiaceae	g__UBA7748	s__UBA7748 sp900314535	spacer
SRR873607_3770755||full	MGYG000290537	d__Bacteria	p__Actinobacteriota	c__Coriobacteriia	o__Coriobacteriales	f__Atopobiaceae	g__UBA7748	s__UBA7748 sp900314535	spacer
ERR3224580_338430||full	MGYG000290537	d__Bacteria	p__Actinobacteriota	c__Coriobacteriia	o__Coriobacteriales	f__Atopobiaceae	g__UBA7748	s__UBA7748 sp900314535	spacer
ERR983266_163253||full	MGYG000290537	d__Bacteria	p__Actinobacteriota	c__Coriobacteriia	o__Coriobacteriales	f__Atopobiaceae	g__UBA7748	s__UBA7748 sp900314535	spacer
SRR12021149_675788||full	MGYG000290537	d__Bacteria	p__Actinobacteriota	c__Coriobacteriia	o__Coriobacteriales	f__Atopobiaceae	g__UBA7748	s__UBA7748 sp900314535	spacer
SRR873602_2702416||full	MGYG000290537	d__Bacteria	p__Actinobacteriota	c__Coriobacteriia	o__Coriobacteriales	f__Atopobiaceae	g__UBA7748	s__UBA7748 sp900314535	spacer
ERR3224581_619261||full	MGYG000290537	d__Bacteria	p__Actinobacteriota	c__Coriobacteriia	o__Coriobacteriales	f__Atopobiaceae	g__UBA7748	s__UBA7748 sp900314535	spacer
ERR3525310_215598||full	MGYG000290537	d__Bacteria	p__Actinobacteriota	c__Coriobacteriia	o__Coriobacteriales	f__Atopobiaceae	g__UBA7748	s__UBA7748 sp900314535	spacer
ERR3211449_244308||full	MGYG000290537	d__Bacteria	p__Actinobacteriota	c__Coriobacteriia	o__Coriobacteriales	f__Atopobiaceae	g__UBA7748	s__UBA7748 sp900314535	spacer
ERR3211440_381104||full	MGYG000290537	d__Bacteria	p__Actinobacteriota	c__Coriobacteriia	o__Coriobacteriales	f__Atopobiaceae	g__UBA7748	s__UBA7748 sp900314535	spacer
ERR3275109_47038||full	MGYG000290537	d__Bacteria	p__Actinobacteriota	c__Coriobacteriia	o__Coriobacteriales	f__Atopobiaceae	g__UBA7748	s__UBA7748 sp900314535	spacer
ERR3224599_1958578||full	MGYG000290537	d__Bacteria	p__Actinobacteriota	c__Coriobacteriia	o__Coriobacteriales	f__Atopobiaceae	g__UBA7748	s__UBA7748 sp900314535	spacer
ERR2027899_86603||full	MGYG000290537	d__Bacteria	p__Actinobacteriota	c__Coriobacteriia	o__Coriobacteriales	f__Atopobiaceae	g__UBA7748	s__UBA7748 sp900314535	spacer
ERR3211486_398826||full	MGYG000290537	d__Bacteria	p__Actinobacteriota	c__Coriobacteriia	o__Coriobacteriales	f__Atopobiaceae	g__UBA7748	s__UBA7748 sp900314535	spacer
SRR948132_47811||full	MGYG000290537	d__Bacteria	p__Actinobacteriota	c__Coriobacteriia	o__Coriobacteriales	f__Atopobiaceae	g__UBA7748	s__UBA7748 sp900314535	spacer
ERR3275102_102983||full	MGYG000290537	d__Bacteria	p__Actinobacteriota	c__Coriobacteriia	o__Coriobacteriales	f__Atopobiaceae	g__UBA7748	s__UBA7748 sp900314535	spacer
ERR3275111_83454||full	MGYG000290537	d__Bacteria	p__Actinobacteriota	c__Coriobacteriia	o__Coriobacteriales	f__Atopobiaceae	g__UBA7748	s__UBA7748 sp900314535	spacer
ERR3224603_206579||full	MGYG000290537	d__Bacteria	p__Actinobacteriota	c__Coriobacteriia	o__Coriobacteriales	f__Atopobiaceae	g__UBA7748	s__UBA7748 sp900314535	spacer
ERR983266_144411||full	MGYG000290537	d__Bacteria	p__Actinobacteriota	c__Coriobacteriia	o__Coriobacteriales	f__Atopobiaceae	g__UBA7748	s__UBA7748 sp900314535	spacer
ERR3211470_581109||full	MGYG000290537	d__Bacteria	p__Actinobacteriota	c__Coriobacteriia	o__Coriobacteriales	f__Atopobiaceae	g__UBA7748	s__UBA7748 sp900314535	spacer
ERR3275119_239960||full	MGYG000290537	d__Bacteria	p__Actinobacteriota	c__Coriobacteriia	o__Coriobacteriales	f__Atopobiaceae	g__UBA7748	s__UBA7748 sp900314535	spacer
SRR8397887_66237||full	MGYG000290537	d__Bacteria	p__Actinobacteriota	c__Coriobacteriia	o__Coriobacteriales	f__Atopobiaceae	g__UBA7748	s__UBA7748 sp900314535	spacer
ERR3224581_509016||full	MGYG000290537	d__Bacteria	p__Actinobacteriota	c__Coriobacteriia	o__Coriobacteriales	f__Atopobiaceae	g__UBA7748	s__UBA7748 sp900314535	spacer
ERR2027899_131337||full	MGYG000290537	d__Bacteria	p__Actinobacteriota	c__Coriobacteriia	o__Coriobacteriales	f__Atopobiaceae	g__UBA7748	s__UBA7748 sp900314535	spacer
ERR3275111_666806||full	MGYG000290537	d__Bacteria	p__Actinobacteriota	c__Coriobacteriia	o__Coriobacteriales	f__Atopobiaceae	g__UBA7748	s__UBA7748 sp900314535	spacer
SRR948123_19488||full	MGYG000290537	d__Bacteria	p__Actinobacteriota	c__Coriobacteriia	o__Coriobacteriales	f__Atopobiaceae	g__UBA7748	s__UBA7748 sp900314535	spacer
ERR3515534_405027||full	MGYG000290567	d__Bacteria	p__Firmicutes_A	c__Clostridia	o__Oscillospirales	f__Acutalibacteraceae	g__RUG762	s__RUG762 sp900316495	spacer
ERR3201418_1619268||full	MGYG000290567	d__Bacteria	p__Firmicutes_A	c__Clostridia	o__Oscillospirales	f__Acutalibacteraceae	g__RUG762	s__RUG762 sp900316495	spacer
SRR8591572_678348||full	MGYG000290587	d__Bacteria	p__Bacteroidota	c__Bacteroidia	o__Bacteroidales	f__Bacteroidaceae	g__Prevotella	s__Prevotella sp900314655	spacer
ERR3201383_510757||full	MGYG000290587	d__Bacteria	p__Bacteroidota	c__Bacteroidia	o__Bacteroidales	f__Bacteroidaceae	g__Prevotella	s__Prevotella sp900314655	spacer
SRR11784295_120455||full	MGYG000290587	d__Bacteria	p__Bacteroidota	c__Bacteroidia	o__Bacteroidales	f__Bacteroidaceae	g__Prevotella	s__Prevotella sp900314655	spacer
ERR3224607_982594||full	MGYG000290587	d__Bacteria	p__Bacteroidota	c__Bacteroidia	o__Bacteroidales	f__Bacteroidaceae	g__Prevotella	s__Prevotella sp900314655	spacer
ERR3224602_259142||full	MGYG000290587	d__Bacteria	p__Bacteroidota	c__Bacteroidia	o__Bacteroidales	f__Bacteroidaceae	g__Prevotella	s__Prevotella sp900314655	spacer
HS.02_613754||full	MGYG000290587	d__Bacteria	p__Bacteroidota	c__Bacteroidia	o__Bacteroidales	f__Bacteroidaceae	g__Prevotella	s__Prevotella sp900314655	spacer
SRR12021135_1415592||full	MGYG000290587	d__Bacteria	p__Bacteroidota	c__Bacteroidia	o__Bacteroidales	f__Bacteroidaceae	g__Prevotella	s__Prevotella sp900314655	spacer
SRR12021139_458067||full	MGYG000290587	d__Bacteria	p__Bacteroidota	c__Bacteroidia	o__Bacteroidales	f__Bacteroidaceae	g__Prevotella	s__Prevotella sp900314655	spacer
ERR3801462_1680459||full	MGYG000290587	d__Bacteria	p__Bacteroidota	c__Bacteroidia	o__Bacteroidales	f__Bacteroidaceae	g__Prevotella	s__Prevotella sp900314655	spacer
SRR948121_19245||full	MGYG000290587	d__Bacteria	p__Bacteroidota	c__Bacteroidia	o__Bacteroidales	f__Bacteroidaceae	g__Prevotella	s__Prevotella sp900314655	spacer
SRR873601_2152942||full	MGYG000290587	d__Bacteria	p__Bacteroidota	c__Bacteroidia	o__Bacteroidales	f__Bacteroidaceae	g__Prevotella	s__Prevotella sp900314655	spacer
SRR1206671_67962||full	MGYG000290587	d__Bacteria	p__Bacteroidota	c__Bacteroidia	o__Bacteroidales	f__Bacteroidaceae	g__Prevotella	s__Prevotella sp900314655	spacer
SRR873604_3654953||full	MGYG000290587	d__Bacteria	p__Bacteroidota	c__Bacteroidia	o__Bacteroidales	f__Bacteroidaceae	g__Prevotella	s__Prevotella sp900314655	spacer
SRR873607_914579||full	MGYG000290587	d__Bacteria	p__Bacteroidota	c__Bacteroidia	o__Bacteroidales	f__Bacteroidaceae	g__Prevotella	s__Prevotella sp900314655	spacer
SRR1222429_1319285||full	MGYG000290587	d__Bacteria	p__Bacteroidota	c__Bacteroidia	o__Bacteroidales	f__Bacteroidaceae	g__Prevotella	s__Prevotella sp900314655	spacer
ERR4297103_12019||0_partial	MGYG000290588	d__Bacteria	p__Firmicutes_A	c__Clostridia	o__Lachnospirales	f__Lachnospiraceae	g__UBA3766	s__	spacer
SRR8698086_894524||full	MGYG000290594	d__Bacteria	p__Bacteroidota	c__Bacteroidia	o__Bacteroidales	f__Bacteroidaceae	g__UBA3839	s__UBA3839 sp900321835	spacer
SRR12529265_2853026||full	MGYG000290594	d__Bacteria	p__Bacteroidota	c__Bacteroidia	o__Bacteroidales	f__Bacteroidaceae	g__UBA3839	s__UBA3839 sp900321835	spacer
SRR12529321_264037||full	MGYG000290594	d__Bacteria	p__Bacteroidota	c__Bacteroidia	o__Bacteroidales	f__Bacteroidaceae	g__UBA3839	s__UBA3839 sp900321835	spacer
TS.03_1689104||full	MGYG000290594	d__Bacteria	p__Bacteroidota	c__Bacteroidia	o__Bacteroidales	f__Bacteroidaceae	g__UBA3839	s__UBA3839 sp900321835	spacer
SRR12529099_1247277||full	MGYG000290594	d__Bacteria	p__Bacteroidota	c__Bacteroidia	o__Bacteroidales	f__Bacteroidaceae	g__UBA3839	s__UBA3839 sp900321835	spacer
FH88573_60222||full	MGYG000290594	d__Bacteria	p__Bacteroidota	c__Bacteroidia	o__Bacteroidales	f__Bacteroidaceae	g__UBA3839	s__UBA3839 sp900321835	spacer
ERR3211482_26405||full	MGYG000290594	d__Bacteria	p__Bacteroidota	c__Bacteroidia	o__Bacteroidales	f__Bacteroidaceae	g__UBA3839	s__UBA3839 sp900321835	spacer
ERR3224569_133177||full	MGYG000290594	d__Bacteria	p__Bacteroidota	c__Bacteroidia	o__Bacteroidales	f__Bacteroidaceae	g__UBA3839	s__UBA3839 sp900321835	spacer
ERR3224579_507627||full	MGYG000290594	d__Bacteria	p__Bacteroidota	c__Bacteroidia	o__Bacteroidales	f__Bacteroidaceae	g__UBA3839	s__UBA3839 sp900321835	spacer
SRR11485370_303498||full	MGYG000290594	d__Bacteria	p__Bacteroidota	c__Bacteroidia	o__Bacteroidales	f__Bacteroidaceae	g__UBA3839	s__UBA3839 sp900321835	spacer
SRR8387714_1045151||full	MGYG000290594	d__Bacteria	p__Bacteroidota	c__Bacteroidia	o__Bacteroidales	f__Bacteroidaceae	g__UBA3839	s__UBA3839 sp900321835	spacer
ERR3275135_322123||full	MGYG000290594	d__Bacteria	p__Bacteroidota	c__Bacteroidia	o__Bacteroidales	f__Bacteroidaceae	g__UBA3839	s__UBA3839 sp900321835	spacer
SRR12021140_725734||full	MGYG000290597	d__Bacteria	p__Firmicutes_A	c__Clostridia_A	o__Christensenellales	f__CAG-74	g__UBA4246	s__UBA4246 sp902790015	spacer
SRR873601_2739509||full	MGYG000290597	d__Bacteria	p__Firmicutes_A	c__Clostridia_A	o__Christensenellales	f__CAG-74	g__UBA4246	s__UBA4246 sp902790015	spacer
SRR11784291_811917||full	MGYG000290597	d__Bacteria	p__Firmicutes_A	c__Clostridia_A	o__Christensenellales	f__CAG-74	g__UBA4246	s__UBA4246 sp902790015	spacer
ERR3211466_350450||full	MGYG000290603	d__Bacteria	p__Bacteroidota	c__Bacteroidia	o__Bacteroidales	f__Bacteroidaceae	g__Prevotella	s__Prevotella sp900320905	spacer
SRR9651419_1363||full	MGYG000290603	d__Bacteria	p__Bacteroidota	c__Bacteroidia	o__Bacteroidales	f__Bacteroidaceae	g__Prevotella	s__Prevotella sp900320905	spacer
ERR4297109_1229750||full	MGYG000290603	d__Bacteria	p__Bacteroidota	c__Bacteroidia	o__Bacteroidales	f__Bacteroidaceae	g__Prevotella	s__Prevotella sp900320905	spacer
ERR3211452_1290239||full	MGYG000290603	d__Bacteria	p__Bacteroidota	c__Bacteroidia	o__Bacteroidales	f__Bacteroidaceae	g__Prevotella	s__Prevotella sp900320905	spacer
SRR11485376_300596||full	MGYG000290603	d__Bacteria	p__Bacteroidota	c__Bacteroidia	o__Bacteroidales	f__Bacteroidaceae	g__Prevotella	s__Prevotella sp900320905	spacer
SRR8387721_798403||full	MGYG000290603	d__Bacteria	p__Bacteroidota	c__Bacteroidia	o__Bacteroidales	f__Bacteroidaceae	g__Prevotella	s__Prevotella sp900320905	spacer
ERR2027912_227667||full	MGYG000290603	d__Bacteria	p__Bacteroidota	c__Bacteroidia	o__Bacteroidales	f__Bacteroidaceae	g__Prevotella	s__Prevotella sp900320905	spacer
ERR3224567_494110||full	MGYG000290603	d__Bacteria	p__Bacteroidota	c__Bacteroidia	o__Bacteroidales	f__Bacteroidaceae	g__Prevotella	s__Prevotella sp900320905	spacer
ERR3220186_1590786||full	MGYG000290603	d__Bacteria	p__Bacteroidota	c__Bacteroidia	o__Bacteroidales	f__Bacteroidaceae	g__Prevotella	s__Prevotella sp900320905	spacer
ERR3220215_1144099||full	MGYG000290603	d__Bacteria	p__Bacteroidota	c__Bacteroidia	o__Bacteroidales	f__Bacteroidaceae	g__Prevotella	s__Prevotella sp900320905	spacer
SRR12529154_201491||full	MGYG000290603	d__Bacteria	p__Bacteroidota	c__Bacteroidia	o__Bacteroidales	f__Bacteroidaceae	g__Prevotella	s__Prevotella sp900320905	spacer
SRR12529102_1376794||full	MGYG000290603	d__Bacteria	p__Bacteroidota	c__Bacteroidia	o__Bacteroidales	f__Bacteroidaceae	g__Prevotella	s__Prevotella sp900320905	spacer
Yak.AD02_1177078||full	MGYG000290603	d__Bacteria	p__Bacteroidota	c__Bacteroidia	o__Bacteroidales	f__Bacteroidaceae	g__Prevotella	s__Prevotella sp900320905	spacer
ERR2027920_1663977||full	MGYG000290603	d__Bacteria	p__Bacteroidota	c__Bacteroidia	o__Bacteroidales	f__Bacteroidaceae	g__Prevotella	s__Prevotella sp900320905	spacer
ERR3275114_1347910||full	MGYG000290605	d__Bacteria	p__Firmicutes	c__Bacilli	o__Mycoplasmatales	f__Mycoplasmoidaceae	g__RUG11194	s__RUG11194 sp902789825	spacer
ERR3275114_2217552||full	MGYG000290605	d__Bacteria	p__Firmicutes	c__Bacilli	o__Mycoplasmatales	f__Mycoplasmoidaceae	g__RUG11194	s__RUG11194 sp902789825	spacer
ERR3224609_317402||0_partial	MGYG000290606	d__Bacteria	p__Bacteroidota	c__Bacteroidia	o__Bacteroidales	f__Bacteroidaceae	g__UBA4372	s__UBA4372 sp902788315	spacer
ERR2027895_624959||full	MGYG000290606	d__Bacteria	p__Bacteroidota	c__Bacteroidia	o__Bacteroidales	f__Bacteroidaceae	g__UBA4372	s__UBA4372 sp902788315	spacer
ERR3224596_37801||full	MGYG000290606	d__Bacteria	p__Bacteroidota	c__Bacteroidia	o__Bacteroidales	f__Bacteroidaceae	g__UBA4372	s__UBA4372 sp902788315	spacer
SRR4435559_504309||full	MGYG000290606	d__Bacteria	p__Bacteroidota	c__Bacteroidia	o__Bacteroidales	f__Bacteroidaceae	g__UBA4372	s__UBA4372 sp902788315	spacer
ERR2027894_325779||full	MGYG000290617	d__Bacteria	p__Bacteroidota	c__Bacteroidia	o__Bacteroidales	f__P3	g__Phil12	s__Phil12 sp900315335	spacer
ERR2027907_170261||full	MGYG000290617	d__Bacteria	p__Bacteroidota	c__Bacteroidia	o__Bacteroidales	f__P3	g__Phil12	s__Phil12 sp900315335	spacer
ERR2027894_241559||0_partial	MGYG000290617	d__Bacteria	p__Bacteroidota	c__Bacteroidia	o__Bacteroidales	f__P3	g__Phil12	s__Phil12 sp900315335	spacer
ERR3211464_70074||0_partial	MGYG000290619	d__Bacteria	p__Proteobacteria	c__Gammaproteobacteria	o__Enterobacterales	f__Succinivibrionaceae	g__Succinivibrio	s__Succinivibrio sp000431835	spacer
SRR11585068_162100||full	MGYG000290619	d__Bacteria	p__Proteobacteria	c__Gammaproteobacteria	o__Enterobacterales	f__Succinivibrionaceae	g__Succinivibrio	s__Succinivibrio sp000431835	spacer
ERR3275115_170424||full	MGYG000290624	d__Bacteria	p__Firmicutes_A	c__Clostridia	o__Lachnospirales	f__Lachnospiraceae	g__CAG-590	s__CAG-590 sp902793335	spacer
ERR3201392_419621||full	MGYG000290624	d__Bacteria	p__Firmicutes_A	c__Clostridia	o__Lachnospirales	f__Lachnospiraceae	g__CAG-590	s__CAG-590 sp902793335	spacer
ERR3201409_235654||full	MGYG000290624	d__Bacteria	p__Firmicutes_A	c__Clostridia	o__Lachnospirales	f__Lachnospiraceae	g__CAG-590	s__CAG-590 sp902793335	spacer
SRR8397897_18336||full	MGYG000290624	d__Bacteria	p__Firmicutes_A	c__Clostridia	o__Lachnospirales	f__Lachnospiraceae	g__CAG-590	s__CAG-590 sp902793335	spacer
SRR8397892_263981||0_partial	MGYG000290624	d__Bacteria	p__Firmicutes_A	c__Clostridia	o__Lachnospirales	f__Lachnospiraceae	g__CAG-590	s__CAG-590 sp902793335	spacer
ERR3275109_364921||full	MGYG000290624	d__Bacteria	p__Firmicutes_A	c__Clostridia	o__Lachnospirales	f__Lachnospiraceae	g__CAG-590	s__CAG-590 sp902793335	spacer
ERR3275110_1023648||full	MGYG000290624	d__Bacteria	p__Firmicutes_A	c__Clostridia	o__Lachnospirales	f__Lachnospiraceae	g__CAG-590	s__CAG-590 sp902793335	spacer
GSG6_227619||full	MGYG000290624	d__Bacteria	p__Firmicutes_A	c__Clostridia	o__Lachnospirales	f__Lachnospiraceae	g__CAG-590	s__CAG-590 sp902793335	spacer
SRR12021152_116446||full	MGYG000290624	d__Bacteria	p__Firmicutes_A	c__Clostridia	o__Lachnospirales	f__Lachnospiraceae	g__CAG-590	s__CAG-590 sp902793335	spacer
ERR3211447_1511865||full	MGYG000290624	d__Bacteria	p__Firmicutes_A	c__Clostridia	o__Lachnospirales	f__Lachnospiraceae	g__CAG-590	s__CAG-590 sp902793335	spacer
ERR3201402_122164||full	MGYG000290624	d__Bacteria	p__Firmicutes_A	c__Clostridia	o__Lachnospirales	f__Lachnospiraceae	g__CAG-590	s__CAG-590 sp902793335	spacer
ERR3275124_1979542||full	MGYG000290624	d__Bacteria	p__Firmicutes_A	c__Clostridia	o__Lachnospirales	f__Lachnospiraceae	g__CAG-590	s__CAG-590 sp902793335	spacer
ERR3224608_566357||full	MGYG000290628	d__Bacteria	p__Bacteroidota	c__Bacteroidia	o__Bacteroidales	f__Muribaculaceae	g__Sodaliphilus	s__Sodaliphilus sp900320055	spacer
ERR4297107_688710||full	MGYG000290628	d__Bacteria	p__Bacteroidota	c__Bacteroidia	o__Bacteroidales	f__Muribaculaceae	g__Sodaliphilus	s__Sodaliphilus sp900320055	spacer
SRR9651414_329229||full	MGYG000290628	d__Bacteria	p__Bacteroidota	c__Bacteroidia	o__Bacteroidales	f__Muribaculaceae	g__Sodaliphilus	s__Sodaliphilus sp900320055	spacer
SRR7907958_19792||full	MGYG000290632	d__Bacteria	p__Firmicutes_C	c__Negativicutes	o__Selenomonadales	f__Selenomonadaceae	g__Anaerovibrio	s__Anaerovibrio sp902786545	spacer
SRR12529155_438793||full	MGYG000290632	d__Bacteria	p__Firmicutes_C	c__Negativicutes	o__Selenomonadales	f__Selenomonadaceae	g__Anaerovibrio	s__Anaerovibrio sp902786545	spacer
ERR4297103_442458||full	MGYG000290640	d__Bacteria	p__Proteobacteria	c__Alphaproteobacteria	o__Rs-D84	f__Rs-D84	g__Rs-D84	s__	spacer
ERR3201377_600596||0_partial	MGYG000290640	d__Bacteria	p__Proteobacteria	c__Alphaproteobacteria	o__Rs-D84	f__Rs-D84	g__Rs-D84	s__	spacer
SRR12529265_1375614||full	MGYG000290640	d__Bacteria	p__Proteobacteria	c__Alphaproteobacteria	o__Rs-D84	f__Rs-D84	g__Rs-D84	s__	spacer
ERR3224570_105617||full	MGYG000290640	d__Bacteria	p__Proteobacteria	c__Alphaproteobacteria	o__Rs-D84	f__Rs-D84	g__Rs-D84	s__	spacer
SRR12529376_995004||full	MGYG000290640	d__Bacteria	p__Proteobacteria	c__Alphaproteobacteria	o__Rs-D84	f__Rs-D84	g__Rs-D84	s__	spacer
SRR10765520_253975||full	MGYG000290643	d__Bacteria	p__Bacteroidota	c__Bacteroidia	o__Bacteroidales	f__P3	g__UBA1711	s__UBA1711 sp902774395	spacer
FH88564_58829||full	MGYG000290650	d__Bacteria	p__Firmicutes_A	c__Clostridia	o__Oscillospirales	f__CAG-272	g__CAG-841	s__CAG-841 sp902791785	spacer
ERR3211445_538887||full	MGYG000290658	d__Bacteria	p__Firmicutes_A	c__Clostridia_A	o__Christensenellales	f__CAG-138	g__RUG472	s__RUG472 sp900319345	spacer
ERR3224602_1978276||full	MGYG000290658	d__Bacteria	p__Firmicutes_A	c__Clostridia_A	o__Christensenellales	f__CAG-138	g__RUG472	s__RUG472 sp900319345	spacer
ERR3224601_565979||full	MGYG000290658	d__Bacteria	p__Firmicutes_A	c__Clostridia_A	o__Christensenellales	f__CAG-138	g__RUG472	s__RUG472 sp900319345	spacer
ERR3220178_522798||full	MGYG000290658	d__Bacteria	p__Firmicutes_A	c__Clostridia_A	o__Christensenellales	f__CAG-138	g__RUG472	s__RUG472 sp900319345	spacer
ERR3201392_838675||full	MGYG000290658	d__Bacteria	p__Firmicutes_A	c__Clostridia_A	o__Christensenellales	f__CAG-138	g__RUG472	s__RUG472 sp900319345	spacer
ERR3275099_823309||full	MGYG000290658	d__Bacteria	p__Firmicutes_A	c__Clostridia_A	o__Christensenellales	f__CAG-138	g__RUG472	s__RUG472 sp900319345	spacer
ERR3211465_43372||full	MGYG000290658	d__Bacteria	p__Firmicutes_A	c__Clostridia_A	o__Christensenellales	f__CAG-138	g__RUG472	s__RUG472 sp900319345	spacer
ERR2027915_881066||full	MGYG000290658	d__Bacteria	p__Firmicutes_A	c__Clostridia_A	o__Christensenellales	f__CAG-138	g__RUG472	s__RUG472 sp900319345	spacer
ERR4297094_1071348||full	MGYG000290658	d__Bacteria	p__Firmicutes_A	c__Clostridia_A	o__Christensenellales	f__CAG-138	g__RUG472	s__RUG472 sp900319345	spacer
ERR3201407_1291692||full	MGYG000290661	d__Bacteria	p__Bacteroidota	c__Bacteroidia	o__Bacteroidales	f__Bacteroidaceae	g__Prevotella	s__Prevotella sp902776475	spacer
ERR3201413_518131||full	MGYG000290661	d__Bacteria	p__Bacteroidota	c__Bacteroidia	o__Bacteroidales	f__Bacteroidaceae	g__Prevotella	s__Prevotella sp902776475	spacer
ERR3201387_331768||full	MGYG000290661	d__Bacteria	p__Bacteroidota	c__Bacteroidia	o__Bacteroidales	f__Bacteroidaceae	g__Prevotella	s__Prevotella sp902776475	spacer
SRR11784292_92991||full	MGYG000290661	d__Bacteria	p__Bacteroidota	c__Bacteroidia	o__Bacteroidales	f__Bacteroidaceae	g__Prevotella	s__Prevotella sp902776475	spacer
SRR10912540_1471110||full	MGYG000290661	d__Bacteria	p__Bacteroidota	c__Bacteroidia	o__Bacteroidales	f__Bacteroidaceae	g__Prevotella	s__Prevotella sp902776475	spacer
SRR1222429_460001||full	MGYG000290661	d__Bacteria	p__Bacteroidota	c__Bacteroidia	o__Bacteroidales	f__Bacteroidaceae	g__Prevotella	s__Prevotella sp902776475	spacer
ERR3220203_1418491||full	MGYG000290661	d__Bacteria	p__Bacteroidota	c__Bacteroidia	o__Bacteroidales	f__Bacteroidaceae	g__Prevotella	s__Prevotella sp902776475	spacer
ERR3275123_1160879||full	MGYG000290661	d__Bacteria	p__Bacteroidota	c__Bacteroidia	o__Bacteroidales	f__Bacteroidaceae	g__Prevotella	s__Prevotella sp902776475	spacer
ERR3220221_259112||full	MGYG000290661	d__Bacteria	p__Bacteroidota	c__Bacteroidia	o__Bacteroidales	f__Bacteroidaceae	g__Prevotella	s__Prevotella sp902776475	spacer
SRR12021148_165045||full	MGYG000290661	d__Bacteria	p__Bacteroidota	c__Bacteroidia	o__Bacteroidales	f__Bacteroidaceae	g__Prevotella	s__Prevotella sp902776475	spacer
ERR2027918_841341||full	MGYG000290667	d__Bacteria	p__Actinobacteriota	c__Coriobacteriia	o__Coriobacteriales	f__Atopobiaceae	g__RUG440	s__RUG440 sp902798915	spacer
ERR3201401_302574||full	MGYG000290675	d__Bacteria	p__Firmicutes_A	c__Clostridia	o__Oscillospirales	f__Oscillospiraceae	g__F23-B02	s__F23-B02 sp002472405	spacer
ERR2027898_63371||full	MGYG000290675	d__Bacteria	p__Firmicutes_A	c__Clostridia	o__Oscillospirales	f__Oscillospiraceae	g__F23-B02	s__F23-B02 sp002472405	spacer
ERR3275120_32929||full	MGYG000290675	d__Bacteria	p__Firmicutes_A	c__Clostridia	o__Oscillospirales	f__Oscillospiraceae	g__F23-B02	s__F23-B02 sp002472405	spacer
ERR3275118_328649||full	MGYG000290675	d__Bacteria	p__Firmicutes_A	c__Clostridia	o__Oscillospirales	f__Oscillospiraceae	g__F23-B02	s__F23-B02 sp002472405	spacer
SRR4435572_318768||full	MGYG000290675	d__Bacteria	p__Firmicutes_A	c__Clostridia	o__Oscillospirales	f__Oscillospiraceae	g__F23-B02	s__F23-B02 sp002472405	spacer
ERR3275105_147864||full	MGYG000290679	d__Bacteria	p__Firmicutes_A	c__Clostridia	o__Lachnospirales	f__Lachnospiraceae	g__UBA629	s__UBA629 sp900317915	spacer
ERR3275135_692100||full	MGYG000290679	d__Bacteria	p__Firmicutes_A	c__Clostridia	o__Lachnospirales	f__Lachnospiraceae	g__UBA629	s__UBA629 sp900317915	spacer
ERR3515531_722161||full	MGYG000290685	d__Bacteria	p__Bacteroidota	c__Bacteroidia	o__Bacteroidales	f__UBA932	g__RC9	s__	spacer
SRR4435573_268741||full	MGYG000290685	d__Bacteria	p__Bacteroidota	c__Bacteroidia	o__Bacteroidales	f__UBA932	g__RC9	s__	spacer
ERR3275118_345588||full	MGYG000290689	d__Bacteria	p__Firmicutes_A	c__Clostridia	o__Peptostreptococcales	f__Anaerovoracaceae	g__RUG11894	s__RUG11894 sp902773665	spacer
SRR873601_495563||full	MGYG000290706	d__Bacteria	p__Firmicutes_A	c__Clostridia_A	o__Christensenellales	f__CAG-74	g__RUG740	s__RUG740 sp902797445	spacer
SRR873598_2084181||full	MGYG000290706	d__Bacteria	p__Firmicutes_A	c__Clostridia_A	o__Christensenellales	f__CAG-74	g__RUG740	s__RUG740 sp902797445	spacer
SRR1267595_2296217||full	MGYG000290706	d__Bacteria	p__Firmicutes_A	c__Clostridia_A	o__Christensenellales	f__CAG-74	g__RUG740	s__RUG740 sp902797445	spacer
ERR3224612_1754980||0_partial	MGYG000290707	d__Bacteria	p__Proteobacteria	c__Gammaproteobacteria	o__Enterobacterales	f__Succinivibrionaceae	g__UBA2804	s__UBA2804 sp902782145	spacer
ERR3224612_1848122||full	MGYG000290707	d__Bacteria	p__Proteobacteria	c__Gammaproteobacteria	o__Enterobacterales	f__Succinivibrionaceae	g__UBA2804	s__UBA2804 sp902782145	spacer
SRR10765529_467482||full	MGYG000290712	d__Bacteria	p__Actinobacteriota	c__Coriobacteriia	o__Coriobacteriales	f__Atopobiaceae	g__CADAUA01	s__CADAUA01 sp900315375	spacer
ERR3275135_100207||full	MGYG000290712	d__Bacteria	p__Actinobacteriota	c__Coriobacteriia	o__Coriobacteriales	f__Atopobiaceae	g__CADAUA01	s__CADAUA01 sp900315375	spacer
ERR2027899_131337||full	MGYG000290712	d__Bacteria	p__Actinobacteriota	c__Coriobacteriia	o__Coriobacteriales	f__Atopobiaceae	g__CADAUA01	s__CADAUA01 sp900315375	spacer
ERR3275137_152350||full	MGYG000290712	d__Bacteria	p__Actinobacteriota	c__Coriobacteriia	o__Coriobacteriales	f__Atopobiaceae	g__CADAUA01	s__CADAUA01 sp900315375	spacer
ERR3275117_13709||full	MGYG000290712	d__Bacteria	p__Actinobacteriota	c__Coriobacteriia	o__Coriobacteriales	f__Atopobiaceae	g__CADAUA01	s__CADAUA01 sp900315375	spacer
ERR3275111_666806||full	MGYG000290712	d__Bacteria	p__Actinobacteriota	c__Coriobacteriia	o__Coriobacteriales	f__Atopobiaceae	g__CADAUA01	s__CADAUA01 sp900315375	spacer
ERR2282092_358920||full	MGYG000290712	d__Bacteria	p__Actinobacteriota	c__Coriobacteriia	o__Coriobacteriales	f__Atopobiaceae	g__CADAUA01	s__CADAUA01 sp900315375	spacer
ERR3515507_14179||full	MGYG000290712	d__Bacteria	p__Actinobacteriota	c__Coriobacteriia	o__Coriobacteriales	f__Atopobiaceae	g__CADAUA01	s__CADAUA01 sp900315375	spacer
SRR8397898_122994||full	MGYG000290712	d__Bacteria	p__Actinobacteriota	c__Coriobacteriia	o__Coriobacteriales	f__Atopobiaceae	g__CADAUA01	s__CADAUA01 sp900315375	spacer
ERR3201404_562893||full	MGYG000290712	d__Bacteria	p__Actinobacteriota	c__Coriobacteriia	o__Coriobacteriales	f__Atopobiaceae	g__CADAUA01	s__CADAUA01 sp900315375	spacer
ERR3224580_338430||full	MGYG000290712	d__Bacteria	p__Actinobacteriota	c__Coriobacteriia	o__Coriobacteriales	f__Atopobiaceae	g__CADAUA01	s__CADAUA01 sp900315375	spacer
ERR3224581_165248||full	MGYG000290712	d__Bacteria	p__Actinobacteriota	c__Coriobacteriia	o__Coriobacteriales	f__Atopobiaceae	g__CADAUA01	s__CADAUA01 sp900315375	spacer
ERR3275124_498655||full	MGYG000290712	d__Bacteria	p__Actinobacteriota	c__Coriobacteriia	o__Coriobacteriales	f__Atopobiaceae	g__CADAUA01	s__CADAUA01 sp900315375	spacer
ERR3275118_79104||full	MGYG000290712	d__Bacteria	p__Actinobacteriota	c__Coriobacteriia	o__Coriobacteriales	f__Atopobiaceae	g__CADAUA01	s__CADAUA01 sp900315375	spacer
SRR4435564_6066||full	MGYG000290712	d__Bacteria	p__Actinobacteriota	c__Coriobacteriia	o__Coriobacteriales	f__Atopobiaceae	g__CADAUA01	s__CADAUA01 sp900315375	spacer
SRR948123_16352||full	MGYG000290712	d__Bacteria	p__Actinobacteriota	c__Coriobacteriia	o__Coriobacteriales	f__Atopobiaceae	g__CADAUA01	s__CADAUA01 sp900315375	spacer
SRR948132_26331||full	MGYG000290712	d__Bacteria	p__Actinobacteriota	c__Coriobacteriia	o__Coriobacteriales	f__Atopobiaceae	g__CADAUA01	s__CADAUA01 sp900315375	spacer
ERR3211447_125381||full	MGYG000290713	d__Bacteria	p__Firmicutes_A	c__Clostridia_A	o__Christensenellales	f__CAG-74	g__UBA2862	s__UBA2862 sp902765305	spacer
SRR9006654_3579683||full	MGYG000290713	d__Bacteria	p__Firmicutes_A	c__Clostridia_A	o__Christensenellales	f__CAG-74	g__UBA2862	s__UBA2862 sp902765305	spacer
SRR12021155_499055||full	MGYG000290713	d__Bacteria	p__Firmicutes_A	c__Clostridia_A	o__Christensenellales	f__CAG-74	g__UBA2862	s__UBA2862 sp902765305	spacer
ERR4297105_1031760||full	MGYG000290713	d__Bacteria	p__Firmicutes_A	c__Clostridia_A	o__Christensenellales	f__CAG-74	g__UBA2862	s__UBA2862 sp902765305	spacer
ERR4297095_583184||full	MGYG000290713	d__Bacteria	p__Firmicutes_A	c__Clostridia_A	o__Christensenellales	f__CAG-74	g__UBA2862	s__UBA2862 sp902765305	spacer
ERR3201400_1478133||full	MGYG000290713	d__Bacteria	p__Firmicutes_A	c__Clostridia_A	o__Christensenellales	f__CAG-74	g__UBA2862	s__UBA2862 sp902765305	spacer
ERR3275122_1130826||full	MGYG000290713	d__Bacteria	p__Firmicutes_A	c__Clostridia_A	o__Christensenellales	f__CAG-74	g__UBA2862	s__UBA2862 sp902765305	spacer
ERR3201400_1880812||full	MGYG000290713	d__Bacteria	p__Firmicutes_A	c__Clostridia_A	o__Christensenellales	f__CAG-74	g__UBA2862	s__UBA2862 sp902765305	spacer
ERR3211447_1760479||full	MGYG000290713	d__Bacteria	p__Firmicutes_A	c__Clostridia_A	o__Christensenellales	f__CAG-74	g__UBA2862	s__UBA2862 sp902765305	spacer
SRR8404214_248853||full	MGYG000290713	d__Bacteria	p__Firmicutes_A	c__Clostridia_A	o__Christensenellales	f__CAG-74	g__UBA2862	s__UBA2862 sp902765305	spacer
ERR3211480_87815||full	MGYG000290713	d__Bacteria	p__Firmicutes_A	c__Clostridia_A	o__Christensenellales	f__CAG-74	g__UBA2862	s__UBA2862 sp902765305	spacer
SRR12529323_506397||full	MGYG000290713	d__Bacteria	p__Firmicutes_A	c__Clostridia_A	o__Christensenellales	f__CAG-74	g__UBA2862	s__UBA2862 sp902765305	spacer
ERR3224597_303722||full	MGYG000290713	d__Bacteria	p__Firmicutes_A	c__Clostridia_A	o__Christensenellales	f__CAG-74	g__UBA2862	s__UBA2862 sp902765305	spacer
ERR3220187_222854||full	MGYG000290721	d__Bacteria	p__Bacteroidota	c__Bacteroidia	o__Bacteroidales	f__Muribaculaceae	g__Sodaliphilus	s__Sodaliphilus sp902768435	spacer
SRR8698086_745921||full	MGYG000290737	d__Bacteria	p__Bacteroidota	c__Bacteroidia	o__Bacteroidales	f__Bacteroidaceae	g__UBA6398	s__UBA6398 sp900314335	spacer
ERR3275120_315810||full	MGYG000290737	d__Bacteria	p__Bacteroidota	c__Bacteroidia	o__Bacteroidales	f__Bacteroidaceae	g__UBA6398	s__UBA6398 sp900314335	spacer
SRR8397911_111837||full	MGYG000290737	d__Bacteria	p__Bacteroidota	c__Bacteroidia	o__Bacteroidales	f__Bacteroidaceae	g__UBA6398	s__UBA6398 sp900314335	spacer
SRR948132_3414||full	MGYG000290737	d__Bacteria	p__Bacteroidota	c__Bacteroidia	o__Bacteroidales	f__Bacteroidaceae	g__UBA6398	s__UBA6398 sp900314335	spacer
ERR3275108_1479727||0_partial	MGYG000290752	d__Bacteria	p__Proteobacteria	c__Alphaproteobacteria	o__Rs-D84	f__Rs-D84	g__Rs-D84	s__Rs-D84 sp902787665	spacer
TS.02_190424||0_partial	MGYG000290752	d__Bacteria	p__Proteobacteria	c__Alphaproteobacteria	o__Rs-D84	f__Rs-D84	g__Rs-D84	s__Rs-D84 sp902787665	spacer
TS.01_142582||0_partial	MGYG000290752	d__Bacteria	p__Proteobacteria	c__Alphaproteobacteria	o__Rs-D84	f__Rs-D84	g__Rs-D84	s__Rs-D84 sp902787665	spacer
SRR12021137_291284||full	MGYG000290757	d__Bacteria	p__Firmicutes_A	c__Clostridia	o__Peptostreptococcales	f__Anaerovoracaceae	g__Eubacterium_A	s__Eubacterium_A sp900321685	spacer
SRR12021142_162191||full	MGYG000290757	d__Bacteria	p__Firmicutes_A	c__Clostridia	o__Peptostreptococcales	f__Anaerovoracaceae	g__Eubacterium_A	s__Eubacterium_A sp900321685	spacer
ERR2027899_200376||full	MGYG000290757	d__Bacteria	p__Firmicutes_A	c__Clostridia	o__Peptostreptococcales	f__Anaerovoracaceae	g__Eubacterium_A	s__Eubacterium_A sp900321685	spacer
SRR12444893_548081||full	MGYG000290757	d__Bacteria	p__Firmicutes_A	c__Clostridia	o__Peptostreptococcales	f__Anaerovoracaceae	g__Eubacterium_A	s__Eubacterium_A sp900321685	spacer
ERR3224589_243529||full	MGYG000290757	d__Bacteria	p__Firmicutes_A	c__Clostridia	o__Peptostreptococcales	f__Anaerovoracaceae	g__Eubacterium_A	s__Eubacterium_A sp900321685	spacer
ERR3224596_565544||0_partial	MGYG000290762	d__Bacteria	p__Cyanobacteria	c__Vampirovibrionia	o__Gastranaerophilales	f__Gastranaerophilaceae	g__UBA2813	s__UBA2813 sp902801985	spacer
SRR12021148_1108898||full	MGYG000290769	d__Bacteria	p__Bacteroidota	c__Bacteroidia	o__Bacteroidales	f__Bacteroidaceae	g__Prevotella	s__Prevotella sp902775605	spacer
FH88573_60222||full	MGYG000290769	d__Bacteria	p__Bacteroidota	c__Bacteroidia	o__Bacteroidales	f__Bacteroidaceae	g__Prevotella	s__Prevotella sp902775605	spacer
SRR11585784_230383||full	MGYG000290769	d__Bacteria	p__Bacteroidota	c__Bacteroidia	o__Bacteroidales	f__Bacteroidaceae	g__Prevotella	s__Prevotella sp902775605	spacer
SRR12021133_2045068||full	MGYG000290769	d__Bacteria	p__Bacteroidota	c__Bacteroidia	o__Bacteroidales	f__Bacteroidaceae	g__Prevotella	s__Prevotella sp902775605	spacer
SRR8397884_376302||full	MGYG000290769	d__Bacteria	p__Bacteroidota	c__Bacteroidia	o__Bacteroidales	f__Bacteroidaceae	g__Prevotella	s__Prevotella sp902775605	spacer
ERR3515525_159992||full	MGYG000290769	d__Bacteria	p__Bacteroidota	c__Bacteroidia	o__Bacteroidales	f__Bacteroidaceae	g__Prevotella	s__Prevotella sp902775605	spacer
ERR3211447_1187599||full	MGYG000290769	d__Bacteria	p__Bacteroidota	c__Bacteroidia	o__Bacteroidales	f__Bacteroidaceae	g__Prevotella	s__Prevotella sp902775605	spacer
SRR11784281_2192906||full	MGYG000290769	d__Bacteria	p__Bacteroidota	c__Bacteroidia	o__Bacteroidales	f__Bacteroidaceae	g__Prevotella	s__Prevotella sp902775605	spacer
SRR11784281_1543556||full	MGYG000290769	d__Bacteria	p__Bacteroidota	c__Bacteroidia	o__Bacteroidales	f__Bacteroidaceae	g__Prevotella	s__Prevotella sp902775605	spacer
SRR10912534_75650||full	MGYG000290769	d__Bacteria	p__Bacteroidota	c__Bacteroidia	o__Bacteroidales	f__Bacteroidaceae	g__Prevotella	s__Prevotella sp902775605	spacer
SRR8387715_537053||full	MGYG000290769	d__Bacteria	p__Bacteroidota	c__Bacteroidia	o__Bacteroidales	f__Bacteroidaceae	g__Prevotella	s__Prevotella sp902775605	spacer
GSG1_288717||full	MGYG000290769	d__Bacteria	p__Bacteroidota	c__Bacteroidia	o__Bacteroidales	f__Bacteroidaceae	g__Prevotella	s__Prevotella sp902775605	spacer
SRR12529265_749956||full	MGYG000290769	d__Bacteria	p__Bacteroidota	c__Bacteroidia	o__Bacteroidales	f__Bacteroidaceae	g__Prevotella	s__Prevotella sp902775605	spacer
SRR9651417_1084278||full	MGYG000290769	d__Bacteria	p__Bacteroidota	c__Bacteroidia	o__Bacteroidales	f__Bacteroidaceae	g__Prevotella	s__Prevotella sp902775605	spacer
ERR3275123_377132||full	MGYG000290769	d__Bacteria	p__Bacteroidota	c__Bacteroidia	o__Bacteroidales	f__Bacteroidaceae	g__Prevotella	s__Prevotella sp902775605	spacer
ERR3224586_91022||full	MGYG000290769	d__Bacteria	p__Bacteroidota	c__Bacteroidia	o__Bacteroidales	f__Bacteroidaceae	g__Prevotella	s__Prevotella sp902775605	spacer
ERR3275112_729411||full	MGYG000290769	d__Bacteria	p__Bacteroidota	c__Bacteroidia	o__Bacteroidales	f__Bacteroidaceae	g__Prevotella	s__Prevotella sp902775605	spacer
SRR12529321_433867||full	MGYG000290769	d__Bacteria	p__Bacteroidota	c__Bacteroidia	o__Bacteroidales	f__Bacteroidaceae	g__Prevotella	s__Prevotella sp902775605	spacer
SRR12529213_918837||full	MGYG000290769	d__Bacteria	p__Bacteroidota	c__Bacteroidia	o__Bacteroidales	f__Bacteroidaceae	g__Prevotella	s__Prevotella sp902775605	spacer
HS.02_16297||full	MGYG000290769	d__Bacteria	p__Bacteroidota	c__Bacteroidia	o__Bacteroidales	f__Bacteroidaceae	g__Prevotella	s__Prevotella sp902775605	spacer
SRR4435572_325711||full	MGYG000290769	d__Bacteria	p__Bacteroidota	c__Bacteroidia	o__Bacteroidales	f__Bacteroidaceae	g__Prevotella	s__Prevotella sp902775605	spacer
SRR12529323_335761||full	MGYG000290769	d__Bacteria	p__Bacteroidota	c__Bacteroidia	o__Bacteroidales	f__Bacteroidaceae	g__Prevotella	s__Prevotella sp902775605	spacer
ERR3801492_1883465||full	MGYG000290769	d__Bacteria	p__Bacteroidota	c__Bacteroidia	o__Bacteroidales	f__Bacteroidaceae	g__Prevotella	s__Prevotella sp902775605	spacer
SRR12021151_621981||full	MGYG000290769	d__Bacteria	p__Bacteroidota	c__Bacteroidia	o__Bacteroidales	f__Bacteroidaceae	g__Prevotella	s__Prevotella sp902775605	spacer
SRR12021150_141488||full	MGYG000290769	d__Bacteria	p__Bacteroidota	c__Bacteroidia	o__Bacteroidales	f__Bacteroidaceae	g__Prevotella	s__Prevotella sp902775605	spacer
ERR3211452_166954||full	MGYG000290769	d__Bacteria	p__Bacteroidota	c__Bacteroidia	o__Bacteroidales	f__Bacteroidaceae	g__Prevotella	s__Prevotella sp902775605	spacer
SRR873610_1539941||full	MGYG000290769	d__Bacteria	p__Bacteroidota	c__Bacteroidia	o__Bacteroidales	f__Bacteroidaceae	g__Prevotella	s__Prevotella sp902775605	spacer
SRR11784290_200810||full	MGYG000290769	d__Bacteria	p__Bacteroidota	c__Bacteroidia	o__Bacteroidales	f__Bacteroidaceae	g__Prevotella	s__Prevotella sp902775605	spacer
ERR3275094_1712275||full	MGYG000290769	d__Bacteria	p__Bacteroidota	c__Bacteroidia	o__Bacteroidales	f__Bacteroidaceae	g__Prevotella	s__Prevotella sp902775605	spacer
ERR3275106_38397||full	MGYG000290769	d__Bacteria	p__Bacteroidota	c__Bacteroidia	o__Bacteroidales	f__Bacteroidaceae	g__Prevotella	s__Prevotella sp902775605	spacer
ERR3220218_278667||full	MGYG000290769	d__Bacteria	p__Bacteroidota	c__Bacteroidia	o__Bacteroidales	f__Bacteroidaceae	g__Prevotella	s__Prevotella sp902775605	spacer
SRR12529103_874604||full	MGYG000290769	d__Bacteria	p__Bacteroidota	c__Bacteroidia	o__Bacteroidales	f__Bacteroidaceae	g__Prevotella	s__Prevotella sp902775605	spacer
ERR3211449_244472||full	MGYG000290769	d__Bacteria	p__Bacteroidota	c__Bacteroidia	o__Bacteroidales	f__Bacteroidaceae	g__Prevotella	s__Prevotella sp902775605	spacer
ERR3220201_944712||full	MGYG000290770	d__Bacteria	p__Bacteroidota	c__Bacteroidia	o__Bacteroidales	f__Muribaculaceae	g__Sodaliphilus	s__Sodaliphilus sp902785925	spacer
SRR12021146_2130138||full	MGYG000290770	d__Bacteria	p__Bacteroidota	c__Bacteroidia	o__Bacteroidales	f__Muribaculaceae	g__Sodaliphilus	s__Sodaliphilus sp902785925	spacer
ERR3275122_1165477||full	MGYG000290770	d__Bacteria	p__Bacteroidota	c__Bacteroidia	o__Bacteroidales	f__Muribaculaceae	g__Sodaliphilus	s__Sodaliphilus sp902785925	spacer
ERR3220221_1005734||full	MGYG000290770	d__Bacteria	p__Bacteroidota	c__Bacteroidia	o__Bacteroidales	f__Muribaculaceae	g__Sodaliphilus	s__Sodaliphilus sp902785925	spacer
ERR3211452_1261112||full	MGYG000290770	d__Bacteria	p__Bacteroidota	c__Bacteroidia	o__Bacteroidales	f__Muribaculaceae	g__Sodaliphilus	s__Sodaliphilus sp902785925	spacer
ERR3201396_221241||full	MGYG000290770	d__Bacteria	p__Bacteroidota	c__Bacteroidia	o__Bacteroidales	f__Muribaculaceae	g__Sodaliphilus	s__Sodaliphilus sp902785925	spacer
ERR3275094_1749876||full	MGYG000290770	d__Bacteria	p__Bacteroidota	c__Bacteroidia	o__Bacteroidales	f__Muribaculaceae	g__Sodaliphilus	s__Sodaliphilus sp902785925	spacer
ERR3275099_756715||full	MGYG000290770	d__Bacteria	p__Bacteroidota	c__Bacteroidia	o__Bacteroidales	f__Muribaculaceae	g__Sodaliphilus	s__Sodaliphilus sp902785925	spacer
ERR2027892_748814||full	MGYG000290770	d__Bacteria	p__Bacteroidota	c__Bacteroidia	o__Bacteroidales	f__Muribaculaceae	g__Sodaliphilus	s__Sodaliphilus sp902785925	spacer
ERR3220206_925138||full	MGYG000290770	d__Bacteria	p__Bacteroidota	c__Bacteroidia	o__Bacteroidales	f__Muribaculaceae	g__Sodaliphilus	s__Sodaliphilus sp902785925	spacer
ERR3224602_158356||full	MGYG000290770	d__Bacteria	p__Bacteroidota	c__Bacteroidia	o__Bacteroidales	f__Muribaculaceae	g__Sodaliphilus	s__Sodaliphilus sp902785925	spacer
ERR3211468_267407||full	MGYG000290770	d__Bacteria	p__Bacteroidota	c__Bacteroidia	o__Bacteroidales	f__Muribaculaceae	g__Sodaliphilus	s__Sodaliphilus sp902785925	spacer
SRR10912537_1187080||full	MGYG000290770	d__Bacteria	p__Bacteroidota	c__Bacteroidia	o__Bacteroidales	f__Muribaculaceae	g__Sodaliphilus	s__Sodaliphilus sp902785925	spacer
SRR8387717_883572||full	MGYG000290770	d__Bacteria	p__Bacteroidota	c__Bacteroidia	o__Bacteroidales	f__Muribaculaceae	g__Sodaliphilus	s__Sodaliphilus sp902785925	spacer
SRR11784286_117049||full	MGYG000290770	d__Bacteria	p__Bacteroidota	c__Bacteroidia	o__Bacteroidales	f__Muribaculaceae	g__Sodaliphilus	s__Sodaliphilus sp902785925	spacer
SRR10912535_1791261||full	MGYG000290770	d__Bacteria	p__Bacteroidota	c__Bacteroidia	o__Bacteroidales	f__Muribaculaceae	g__Sodaliphilus	s__Sodaliphilus sp902785925	spacer
ERR2027912_1865365||full	MGYG000290770	d__Bacteria	p__Bacteroidota	c__Bacteroidia	o__Bacteroidales	f__Muribaculaceae	g__Sodaliphilus	s__Sodaliphilus sp902785925	spacer
ERR3220217_899726||full	MGYG000290770	d__Bacteria	p__Bacteroidota	c__Bacteroidia	o__Bacteroidales	f__Muribaculaceae	g__Sodaliphilus	s__Sodaliphilus sp902785925	spacer
ERR3275122_501306||full	MGYG000290770	d__Bacteria	p__Bacteroidota	c__Bacteroidia	o__Bacteroidales	f__Muribaculaceae	g__Sodaliphilus	s__Sodaliphilus sp902785925	spacer
ERR3275127_3295802||full	MGYG000290770	d__Bacteria	p__Bacteroidota	c__Bacteroidia	o__Bacteroidales	f__Muribaculaceae	g__Sodaliphilus	s__Sodaliphilus sp902785925	spacer
ERR3220221_704670||full	MGYG000290770	d__Bacteria	p__Bacteroidota	c__Bacteroidia	o__Bacteroidales	f__Muribaculaceae	g__Sodaliphilus	s__Sodaliphilus sp902785925	spacer
SRR4435585_191617||full	MGYG000290770	d__Bacteria	p__Bacteroidota	c__Bacteroidia	o__Bacteroidales	f__Muribaculaceae	g__Sodaliphilus	s__Sodaliphilus sp902785925	spacer
SRR12021135_891292||full	MGYG000290770	d__Bacteria	p__Bacteroidota	c__Bacteroidia	o__Bacteroidales	f__Muribaculaceae	g__Sodaliphilus	s__Sodaliphilus sp902785925	spacer
SRR12021138_466794||full	MGYG000290770	d__Bacteria	p__Bacteroidota	c__Bacteroidia	o__Bacteroidales	f__Muribaculaceae	g__Sodaliphilus	s__Sodaliphilus sp902785925	spacer
SRR12021143_1110877||full	MGYG000290770	d__Bacteria	p__Bacteroidota	c__Bacteroidia	o__Bacteroidales	f__Muribaculaceae	g__Sodaliphilus	s__Sodaliphilus sp902785925	spacer
SRR11784281_1927663||full	MGYG000290770	d__Bacteria	p__Bacteroidota	c__Bacteroidia	o__Bacteroidales	f__Muribaculaceae	g__Sodaliphilus	s__Sodaliphilus sp902785925	spacer
SRR873603_1215935||full	MGYG000290770	d__Bacteria	p__Bacteroidota	c__Bacteroidia	o__Bacteroidales	f__Muribaculaceae	g__Sodaliphilus	s__Sodaliphilus sp902785925	spacer
SRR9006805_1772775||full	MGYG000290770	d__Bacteria	p__Bacteroidota	c__Bacteroidia	o__Bacteroidales	f__Muribaculaceae	g__Sodaliphilus	s__Sodaliphilus sp902785925	spacer
SRR11784291_997253||full	MGYG000290770	d__Bacteria	p__Bacteroidota	c__Bacteroidia	o__Bacteroidales	f__Muribaculaceae	g__Sodaliphilus	s__Sodaliphilus sp902785925	spacer
SRR10912535_1954711||full	MGYG000290770	d__Bacteria	p__Bacteroidota	c__Bacteroidia	o__Bacteroidales	f__Muribaculaceae	g__Sodaliphilus	s__Sodaliphilus sp902785925	spacer
SRR11784290_43865||full	MGYG000290770	d__Bacteria	p__Bacteroidota	c__Bacteroidia	o__Bacteroidales	f__Muribaculaceae	g__Sodaliphilus	s__Sodaliphilus sp902785925	spacer
ERR2027895_89775||full	MGYG000290770	d__Bacteria	p__Bacteroidota	c__Bacteroidia	o__Bacteroidales	f__Muribaculaceae	g__Sodaliphilus	s__Sodaliphilus sp902785925	spacer
ERR3220193_961624||full	MGYG000290770	d__Bacteria	p__Bacteroidota	c__Bacteroidia	o__Bacteroidales	f__Muribaculaceae	g__Sodaliphilus	s__Sodaliphilus sp902785925	spacer
ERR2027914_2076510||full	MGYG000290770	d__Bacteria	p__Bacteroidota	c__Bacteroidia	o__Bacteroidales	f__Muribaculaceae	g__Sodaliphilus	s__Sodaliphilus sp902785925	spacer
ERR3220221_1194403||full	MGYG000290770	d__Bacteria	p__Bacteroidota	c__Bacteroidia	o__Bacteroidales	f__Muribaculaceae	g__Sodaliphilus	s__Sodaliphilus sp902785925	spacer
ERR4297096_913310||full	MGYG000290770	d__Bacteria	p__Bacteroidota	c__Bacteroidia	o__Bacteroidales	f__Muribaculaceae	g__Sodaliphilus	s__Sodaliphilus sp902785925	spacer
ERR3224594_641120||full	MGYG000290770	d__Bacteria	p__Bacteroidota	c__Bacteroidia	o__Bacteroidales	f__Muribaculaceae	g__Sodaliphilus	s__Sodaliphilus sp902785925	spacer
ERR3275123_2088304||full	MGYG000290770	d__Bacteria	p__Bacteroidota	c__Bacteroidia	o__Bacteroidales	f__Muribaculaceae	g__Sodaliphilus	s__Sodaliphilus sp902785925	spacer
HS.02_769993||full	MGYG000290770	d__Bacteria	p__Bacteroidota	c__Bacteroidia	o__Bacteroidales	f__Muribaculaceae	g__Sodaliphilus	s__Sodaliphilus sp902785925	spacer
ERR3275126_2237851||full	MGYG000290770	d__Bacteria	p__Bacteroidota	c__Bacteroidia	o__Bacteroidales	f__Muribaculaceae	g__Sodaliphilus	s__Sodaliphilus sp902785925	spacer
ERR3275092_1995875||full	MGYG000290770	d__Bacteria	p__Bacteroidota	c__Bacteroidia	o__Bacteroidales	f__Muribaculaceae	g__Sodaliphilus	s__Sodaliphilus sp902785925	spacer
ERR3201397_801705||0_partial	MGYG000290772	d__Bacteria	p__Bacteroidota	c__Bacteroidia	o__Bacteroidales	f__Bacteroidaceae	g__Prevotella	s__Prevotella sp902800585	spacer
Yak.AD02_332127||full	MGYG000290775	d__Bacteria	p__Bacteroidota	c__Bacteroidia	o__Bacteroidales	f__P3	g__UBA1711	s__	spacer
SRR10765504_246901||0_partial	MGYG000290783	d__Bacteria	p__Bacteroidota	c__Bacteroidia	o__Bacteroidales	f__Bacteroidaceae	g__Prevotella	s__Prevotella sp900314365	spacer
SRR12021150_1755078||full	MGYG000290783	d__Bacteria	p__Bacteroidota	c__Bacteroidia	o__Bacteroidales	f__Bacteroidaceae	g__Prevotella	s__Prevotella sp900314365	spacer
ERR3211449_397735||full	MGYG000290784	d__Bacteria	p__Bacteroidota	c__Bacteroidia	o__Bacteroidales	f__Bacteroidaceae	g__UBA4334	s__UBA4334 sp900316505	spacer
ERR3224584_479991||full	MGYG000290784	d__Bacteria	p__Bacteroidota	c__Bacteroidia	o__Bacteroidales	f__Bacteroidaceae	g__UBA4334	s__UBA4334 sp900316505	spacer
ERR3275114_747792||full	MGYG000290784	d__Bacteria	p__Bacteroidota	c__Bacteroidia	o__Bacteroidales	f__Bacteroidaceae	g__UBA4334	s__UBA4334 sp900316505	spacer
ERR3275101_198537||full	MGYG000290815	d__Bacteria	p__Bacteroidota	c__Bacteroidia	o__Bacteroidales	f__Paludibacteraceae	g__RF16	s__RF16 sp902780495	spacer
ERR3211475_165084||full	MGYG000290821	d__Bacteria	p__Bacteroidota	c__Bacteroidia	o__Bacteroidales	f__Bacteroidaceae	g__UBA4372	s__UBA4372 sp902781515	spacer
SRR4435557_354224||full	MGYG000290821	d__Bacteria	p__Bacteroidota	c__Bacteroidia	o__Bacteroidales	f__Bacteroidaceae	g__UBA4372	s__UBA4372 sp902781515	spacer
SRR8397910_208838||full	MGYG000290821	d__Bacteria	p__Bacteroidota	c__Bacteroidia	o__Bacteroidales	f__Bacteroidaceae	g__UBA4372	s__UBA4372 sp902781515	spacer
SRR8397915_17757||full	MGYG000290821	d__Bacteria	p__Bacteroidota	c__Bacteroidia	o__Bacteroidales	f__Bacteroidaceae	g__UBA4372	s__UBA4372 sp902781515	spacer
FH88510_47566||full	MGYG000290821	d__Bacteria	p__Bacteroidota	c__Bacteroidia	o__Bacteroidales	f__Bacteroidaceae	g__UBA4372	s__UBA4372 sp902781515	spacer
SRR8387716_819876||full	MGYG000290821	d__Bacteria	p__Bacteroidota	c__Bacteroidia	o__Bacteroidales	f__Bacteroidaceae	g__UBA4372	s__UBA4372 sp902781515	spacer
SRR11784292_603120||full	MGYG000290821	d__Bacteria	p__Bacteroidota	c__Bacteroidia	o__Bacteroidales	f__Bacteroidaceae	g__UBA4372	s__UBA4372 sp902781515	spacer
SRR7907957_822146||full	MGYG000290821	d__Bacteria	p__Bacteroidota	c__Bacteroidia	o__Bacteroidales	f__Bacteroidaceae	g__UBA4372	s__UBA4372 sp902781515	spacer
SRR12529266_388829||full	MGYG000290821	d__Bacteria	p__Bacteroidota	c__Bacteroidia	o__Bacteroidales	f__Bacteroidaceae	g__UBA4372	s__UBA4372 sp902781515	spacer
SRR11784281_417659||full	MGYG000290821	d__Bacteria	p__Bacteroidota	c__Bacteroidia	o__Bacteroidales	f__Bacteroidaceae	g__UBA4372	s__UBA4372 sp902781515	spacer
SRR10912534_1105964||full	MGYG000290821	d__Bacteria	p__Bacteroidota	c__Bacteroidia	o__Bacteroidales	f__Bacteroidaceae	g__UBA4372	s__UBA4372 sp902781515	spacer
SRR11485372_204188||full	MGYG000290821	d__Bacteria	p__Bacteroidota	c__Bacteroidia	o__Bacteroidales	f__Bacteroidaceae	g__UBA4372	s__UBA4372 sp902781515	spacer
SRR10912536_1276621||full	MGYG000290821	d__Bacteria	p__Bacteroidota	c__Bacteroidia	o__Bacteroidales	f__Bacteroidaceae	g__UBA4372	s__UBA4372 sp902781515	spacer
SRR11485368_404240||full	MGYG000290821	d__Bacteria	p__Bacteroidota	c__Bacteroidia	o__Bacteroidales	f__Bacteroidaceae	g__UBA4372	s__UBA4372 sp902781515	spacer
SRR11784286_570979||full	MGYG000290821	d__Bacteria	p__Bacteroidota	c__Bacteroidia	o__Bacteroidales	f__Bacteroidaceae	g__UBA4372	s__UBA4372 sp902781515	spacer
SRR873601_438047||full	MGYG000290821	d__Bacteria	p__Bacteroidota	c__Bacteroidia	o__Bacteroidales	f__Bacteroidaceae	g__UBA4372	s__UBA4372 sp902781515	spacer
SRR8387718_84105||full	MGYG000290821	d__Bacteria	p__Bacteroidota	c__Bacteroidia	o__Bacteroidales	f__Bacteroidaceae	g__UBA4372	s__UBA4372 sp902781515	spacer
SRR11784291_44359||full	MGYG000290821	d__Bacteria	p__Bacteroidota	c__Bacteroidia	o__Bacteroidales	f__Bacteroidaceae	g__UBA4372	s__UBA4372 sp902781515	spacer
SRR11784289_506697||full	MGYG000290821	d__Bacteria	p__Bacteroidota	c__Bacteroidia	o__Bacteroidales	f__Bacteroidaceae	g__UBA4372	s__UBA4372 sp902781515	spacer
ERR3224573_269980||full	MGYG000290821	d__Bacteria	p__Bacteroidota	c__Bacteroidia	o__Bacteroidales	f__Bacteroidaceae	g__UBA4372	s__UBA4372 sp902781515	spacer
TS.01_887761||full	MGYG000290821	d__Bacteria	p__Bacteroidota	c__Bacteroidia	o__Bacteroidales	f__Bacteroidaceae	g__UBA4372	s__UBA4372 sp902781515	spacer
SRR4435563_27731||full	MGYG000290821	d__Bacteria	p__Bacteroidota	c__Bacteroidia	o__Bacteroidales	f__Bacteroidaceae	g__UBA4372	s__UBA4372 sp902781515	spacer
Yak.AD02_1247187||full	MGYG000290821	d__Bacteria	p__Bacteroidota	c__Bacteroidia	o__Bacteroidales	f__Bacteroidaceae	g__UBA4372	s__UBA4372 sp902781515	spacer
FL88588_17293||full	MGYG000290821	d__Bacteria	p__Bacteroidota	c__Bacteroidia	o__Bacteroidales	f__Bacteroidaceae	g__UBA4372	s__UBA4372 sp902781515	spacer
ERR2027926_608070||full	MGYG000290821	d__Bacteria	p__Bacteroidota	c__Bacteroidia	o__Bacteroidales	f__Bacteroidaceae	g__UBA4372	s__UBA4372 sp902781515	spacer
SRR12021149_479822||full	MGYG000290821	d__Bacteria	p__Bacteroidota	c__Bacteroidia	o__Bacteroidales	f__Bacteroidaceae	g__UBA4372	s__UBA4372 sp902781515	spacer
SRR8397884_376302||full	MGYG000290821	d__Bacteria	p__Bacteroidota	c__Bacteroidia	o__Bacteroidales	f__Bacteroidaceae	g__UBA4372	s__UBA4372 sp902781515	spacer
SRR12021142_689690||full	MGYG000290821	d__Bacteria	p__Bacteroidota	c__Bacteroidia	o__Bacteroidales	f__Bacteroidaceae	g__UBA4372	s__UBA4372 sp902781515	spacer
ERR3201405_641368||full	MGYG000290821	d__Bacteria	p__Bacteroidota	c__Bacteroidia	o__Bacteroidales	f__Bacteroidaceae	g__UBA4372	s__UBA4372 sp902781515	spacer
ERR3211450_275564||full	MGYG000290821	d__Bacteria	p__Bacteroidota	c__Bacteroidia	o__Bacteroidales	f__Bacteroidaceae	g__UBA4372	s__UBA4372 sp902781515	spacer
ERR3211446_943278||full	MGYG000290821	d__Bacteria	p__Bacteroidota	c__Bacteroidia	o__Bacteroidales	f__Bacteroidaceae	g__UBA4372	s__UBA4372 sp902781515	spacer
ERR3201388_41565||full	MGYG000290821	d__Bacteria	p__Bacteroidota	c__Bacteroidia	o__Bacteroidales	f__Bacteroidaceae	g__UBA4372	s__UBA4372 sp902781515	spacer
ERR3201391_34480||full	MGYG000290821	d__Bacteria	p__Bacteroidota	c__Bacteroidia	o__Bacteroidales	f__Bacteroidaceae	g__UBA4372	s__UBA4372 sp902781515	spacer
ERR3201398_258948||full	MGYG000290821	d__Bacteria	p__Bacteroidota	c__Bacteroidia	o__Bacteroidales	f__Bacteroidaceae	g__UBA4372	s__UBA4372 sp902781515	spacer
ERR3201410_69602||full	MGYG000290821	d__Bacteria	p__Bacteroidota	c__Bacteroidia	o__Bacteroidales	f__Bacteroidaceae	g__UBA4372	s__UBA4372 sp902781515	spacer
ERR3211451_143889||full	MGYG000290821	d__Bacteria	p__Bacteroidota	c__Bacteroidia	o__Bacteroidales	f__Bacteroidaceae	g__UBA4372	s__UBA4372 sp902781515	spacer
ERR3275134_2696196||full	MGYG000290821	d__Bacteria	p__Bacteroidota	c__Bacteroidia	o__Bacteroidales	f__Bacteroidaceae	g__UBA4372	s__UBA4372 sp902781515	spacer
ERR3220211_125846||full	MGYG000290821	d__Bacteria	p__Bacteroidota	c__Bacteroidia	o__Bacteroidales	f__Bacteroidaceae	g__UBA4372	s__UBA4372 sp902781515	spacer
ERR3211485_389831||full	MGYG000290821	d__Bacteria	p__Bacteroidota	c__Bacteroidia	o__Bacteroidales	f__Bacteroidaceae	g__UBA4372	s__UBA4372 sp902781515	spacer
ERR3275106_673986||full	MGYG000290821	d__Bacteria	p__Bacteroidota	c__Bacteroidia	o__Bacteroidales	f__Bacteroidaceae	g__UBA4372	s__UBA4372 sp902781515	spacer
ERR3211480_679562||full	MGYG000290821	d__Bacteria	p__Bacteroidota	c__Bacteroidia	o__Bacteroidales	f__Bacteroidaceae	g__UBA4372	s__UBA4372 sp902781515	spacer
ERR3275098_347211||full	MGYG000290821	d__Bacteria	p__Bacteroidota	c__Bacteroidia	o__Bacteroidales	f__Bacteroidaceae	g__UBA4372	s__UBA4372 sp902781515	spacer
ERR3224571_412104||full	MGYG000290821	d__Bacteria	p__Bacteroidota	c__Bacteroidia	o__Bacteroidales	f__Bacteroidaceae	g__UBA4372	s__UBA4372 sp902781515	spacer
ERR3224571_174192||full	MGYG000290821	d__Bacteria	p__Bacteroidota	c__Bacteroidia	o__Bacteroidales	f__Bacteroidaceae	g__UBA4372	s__UBA4372 sp902781515	spacer
ERR3224588_640297||full	MGYG000290821	d__Bacteria	p__Bacteroidota	c__Bacteroidia	o__Bacteroidales	f__Bacteroidaceae	g__UBA4372	s__UBA4372 sp902781515	spacer
ERR3224612_881887||full	MGYG000290821	d__Bacteria	p__Bacteroidota	c__Bacteroidia	o__Bacteroidales	f__Bacteroidaceae	g__UBA4372	s__UBA4372 sp902781515	spacer
ERR3224597_936520||full	MGYG000290821	d__Bacteria	p__Bacteroidota	c__Bacteroidia	o__Bacteroidales	f__Bacteroidaceae	g__UBA4372	s__UBA4372 sp902781515	spacer
ERR3220193_854255||full	MGYG000290821	d__Bacteria	p__Bacteroidota	c__Bacteroidia	o__Bacteroidales	f__Bacteroidaceae	g__UBA4372	s__UBA4372 sp902781515	spacer
ERR3224601_342046||full	MGYG000290821	d__Bacteria	p__Bacteroidota	c__Bacteroidia	o__Bacteroidales	f__Bacteroidaceae	g__UBA4372	s__UBA4372 sp902781515	spacer
ERR3224579_346788||full	MGYG000290821	d__Bacteria	p__Bacteroidota	c__Bacteroidia	o__Bacteroidales	f__Bacteroidaceae	g__UBA4372	s__UBA4372 sp902781515	spacer
ERR3275131_821431||full	MGYG000290821	d__Bacteria	p__Bacteroidota	c__Bacteroidia	o__Bacteroidales	f__Bacteroidaceae	g__UBA4372	s__UBA4372 sp902781515	spacer
ERR3224608_586247||full	MGYG000290821	d__Bacteria	p__Bacteroidota	c__Bacteroidia	o__Bacteroidales	f__Bacteroidaceae	g__UBA4372	s__UBA4372 sp902781515	spacer
TS.01_577294||full	MGYG000290821	d__Bacteria	p__Bacteroidota	c__Bacteroidia	o__Bacteroidales	f__Bacteroidaceae	g__UBA4372	s__UBA4372 sp902781515	spacer
SRR10912539_268645||full	MGYG000290821	d__Bacteria	p__Bacteroidota	c__Bacteroidia	o__Bacteroidales	f__Bacteroidaceae	g__UBA4372	s__UBA4372 sp902781515	spacer
ERR3224588_1358579||full	MGYG000290821	d__Bacteria	p__Bacteroidota	c__Bacteroidia	o__Bacteroidales	f__Bacteroidaceae	g__UBA4372	s__UBA4372 sp902781515	spacer
ERR3275116_465348||0_partial	MGYG000290830	d__Bacteria	p__Firmicutes_A	c__Clostridia	o__Oscillospirales	f__Oscillospiraceae	g__UBA1777	s__	spacer
ERR2027891_136445||full	MGYG000290831	d__Bacteria	p__Bacteroidota	c__Bacteroidia	o__Bacteroidales	f__Muribaculaceae	g__Sodaliphilus	s__Sodaliphilus sp902787185	spacer
SRR12529078_486147||full	MGYG000290831	d__Bacteria	p__Bacteroidota	c__Bacteroidia	o__Bacteroidales	f__Muribaculaceae	g__Sodaliphilus	s__Sodaliphilus sp902787185	spacer
SRR8397913_166469||0_partial	MGYG000290831	d__Bacteria	p__Bacteroidota	c__Bacteroidia	o__Bacteroidales	f__Muribaculaceae	g__Sodaliphilus	s__Sodaliphilus sp902787185	spacer
SRR8397914_280964||0_partial	MGYG000290831	d__Bacteria	p__Bacteroidota	c__Bacteroidia	o__Bacteroidales	f__Muribaculaceae	g__Sodaliphilus	s__Sodaliphilus sp902787185	spacer
ERR3220190_1151190||full	MGYG000290831	d__Bacteria	p__Bacteroidota	c__Bacteroidia	o__Bacteroidales	f__Muribaculaceae	g__Sodaliphilus	s__Sodaliphilus sp902787185	spacer
ERR2027902_650109||full	MGYG000290831	d__Bacteria	p__Bacteroidota	c__Bacteroidia	o__Bacteroidales	f__Muribaculaceae	g__Sodaliphilus	s__Sodaliphilus sp902787185	spacer
ERR3515537_130896||full	MGYG000290831	d__Bacteria	p__Bacteroidota	c__Bacteroidia	o__Bacteroidales	f__Muribaculaceae	g__Sodaliphilus	s__Sodaliphilus sp902787185	spacer
SRR10765519_427820||full	MGYG000290831	d__Bacteria	p__Bacteroidota	c__Bacteroidia	o__Bacteroidales	f__Muribaculaceae	g__Sodaliphilus	s__Sodaliphilus sp902787185	spacer
ERR3220215_1509859||full	MGYG000290831	d__Bacteria	p__Bacteroidota	c__Bacteroidia	o__Bacteroidales	f__Muribaculaceae	g__Sodaliphilus	s__Sodaliphilus sp902787185	spacer
ERR3201391_294800||full	MGYG000290831	d__Bacteria	p__Bacteroidota	c__Bacteroidia	o__Bacteroidales	f__Muribaculaceae	g__Sodaliphilus	s__Sodaliphilus sp902787185	spacer
ERR3201417_1479346||full	MGYG000290831	d__Bacteria	p__Bacteroidota	c__Bacteroidia	o__Bacteroidales	f__Muribaculaceae	g__Sodaliphilus	s__Sodaliphilus sp902787185	spacer
ERR3201392_677812||full	MGYG000290831	d__Bacteria	p__Bacteroidota	c__Bacteroidia	o__Bacteroidales	f__Muribaculaceae	g__Sodaliphilus	s__Sodaliphilus sp902787185	spacer
SRR10912533_1189335||full	MGYG000290831	d__Bacteria	p__Bacteroidota	c__Bacteroidia	o__Bacteroidales	f__Muribaculaceae	g__Sodaliphilus	s__Sodaliphilus sp902787185	spacer
ERR3224578_126338||full	MGYG000290831	d__Bacteria	p__Bacteroidota	c__Bacteroidia	o__Bacteroidales	f__Muribaculaceae	g__Sodaliphilus	s__Sodaliphilus sp902787185	spacer
ERR3275130_399845||full	MGYG000290831	d__Bacteria	p__Bacteroidota	c__Bacteroidia	o__Bacteroidales	f__Muribaculaceae	g__Sodaliphilus	s__Sodaliphilus sp902787185	spacer
ERR3275113_1720227||full	MGYG000290831	d__Bacteria	p__Bacteroidota	c__Bacteroidia	o__Bacteroidales	f__Muribaculaceae	g__Sodaliphilus	s__Sodaliphilus sp902787185	spacer
SRR12529379_1164642||full	MGYG000290831	d__Bacteria	p__Bacteroidota	c__Bacteroidia	o__Bacteroidales	f__Muribaculaceae	g__Sodaliphilus	s__Sodaliphilus sp902787185	spacer
SRR12529377_1824947||full	MGYG000290831	d__Bacteria	p__Bacteroidota	c__Bacteroidia	o__Bacteroidales	f__Muribaculaceae	g__Sodaliphilus	s__Sodaliphilus sp902787185	spacer
SRR12021147_521715||full	MGYG000290831	d__Bacteria	p__Bacteroidota	c__Bacteroidia	o__Bacteroidales	f__Muribaculaceae	g__Sodaliphilus	s__Sodaliphilus sp902787185	spacer
ERR4297108_60522||full	MGYG000290831	d__Bacteria	p__Bacteroidota	c__Bacteroidia	o__Bacteroidales	f__Muribaculaceae	g__Sodaliphilus	s__Sodaliphilus sp902787185	spacer
ERR2027895_28820||0_partial	MGYG000290831	d__Bacteria	p__Bacteroidota	c__Bacteroidia	o__Bacteroidales	f__Muribaculaceae	g__Sodaliphilus	s__Sodaliphilus sp902787185	spacer
ERR3201405_631381||full	MGYG000290831	d__Bacteria	p__Bacteroidota	c__Bacteroidia	o__Bacteroidales	f__Muribaculaceae	g__Sodaliphilus	s__Sodaliphilus sp902787185	spacer
SRR9006805_2140754||full	MGYG000290831	d__Bacteria	p__Bacteroidota	c__Bacteroidia	o__Bacteroidales	f__Muribaculaceae	g__Sodaliphilus	s__Sodaliphilus sp902787185	spacer
SRR6197825_211091||full	MGYG000290831	d__Bacteria	p__Bacteroidota	c__Bacteroidia	o__Bacteroidales	f__Muribaculaceae	g__Sodaliphilus	s__Sodaliphilus sp902787185	spacer
SRR9006729_11803||full	MGYG000290831	d__Bacteria	p__Bacteroidota	c__Bacteroidia	o__Bacteroidales	f__Muribaculaceae	g__Sodaliphilus	s__Sodaliphilus sp902787185	spacer
SRR11784291_659279||full	MGYG000290831	d__Bacteria	p__Bacteroidota	c__Bacteroidia	o__Bacteroidales	f__Muribaculaceae	g__Sodaliphilus	s__Sodaliphilus sp902787185	spacer
SRR10912534_581329||full	MGYG000290831	d__Bacteria	p__Bacteroidota	c__Bacteroidia	o__Bacteroidales	f__Muribaculaceae	g__Sodaliphilus	s__Sodaliphilus sp902787185	spacer
FH88563_267655||full	MGYG000290831	d__Bacteria	p__Bacteroidota	c__Bacteroidia	o__Bacteroidales	f__Muribaculaceae	g__Sodaliphilus	s__Sodaliphilus sp902787185	spacer
SRR8397905_70405||full	MGYG000290831	d__Bacteria	p__Bacteroidota	c__Bacteroidia	o__Bacteroidales	f__Muribaculaceae	g__Sodaliphilus	s__Sodaliphilus sp902787185	spacer
SRR12021143_380971||full	MGYG000290831	d__Bacteria	p__Bacteroidota	c__Bacteroidia	o__Bacteroidales	f__Muribaculaceae	g__Sodaliphilus	s__Sodaliphilus sp902787185	spacer
ERR3201379_269320||full	MGYG000290831	d__Bacteria	p__Bacteroidota	c__Bacteroidia	o__Bacteroidales	f__Muribaculaceae	g__Sodaliphilus	s__Sodaliphilus sp902787185	spacer
SRR11784281_379567||full	MGYG000290831	d__Bacteria	p__Bacteroidota	c__Bacteroidia	o__Bacteroidales	f__Muribaculaceae	g__Sodaliphilus	s__Sodaliphilus sp902787185	spacer
ERR3224581_480099||full	MGYG000290831	d__Bacteria	p__Bacteroidota	c__Bacteroidia	o__Bacteroidales	f__Muribaculaceae	g__Sodaliphilus	s__Sodaliphilus sp902787185	spacer
ERR3220217_368647||full	MGYG000290831	d__Bacteria	p__Bacteroidota	c__Bacteroidia	o__Bacteroidales	f__Muribaculaceae	g__Sodaliphilus	s__Sodaliphilus sp902787185	spacer
ERR3224579_51217||full	MGYG000290831	d__Bacteria	p__Bacteroidota	c__Bacteroidia	o__Bacteroidales	f__Muribaculaceae	g__Sodaliphilus	s__Sodaliphilus sp902787185	spacer
ERR3224596_72207||full	MGYG000290831	d__Bacteria	p__Bacteroidota	c__Bacteroidia	o__Bacteroidales	f__Muribaculaceae	g__Sodaliphilus	s__Sodaliphilus sp902787185	spacer
TS.02_1340037||full	MGYG000290831	d__Bacteria	p__Bacteroidota	c__Bacteroidia	o__Bacteroidales	f__Muribaculaceae	g__Sodaliphilus	s__Sodaliphilus sp902787185	spacer
SRR9006729_1026881||full	MGYG000290831	d__Bacteria	p__Bacteroidota	c__Bacteroidia	o__Bacteroidales	f__Muribaculaceae	g__Sodaliphilus	s__Sodaliphilus sp902787185	spacer
SRR9006804_1505670||full	MGYG000290831	d__Bacteria	p__Bacteroidota	c__Bacteroidia	o__Bacteroidales	f__Muribaculaceae	g__Sodaliphilus	s__Sodaliphilus sp902787185	spacer
SRR9006805_1338875||full	MGYG000290831	d__Bacteria	p__Bacteroidota	c__Bacteroidia	o__Bacteroidales	f__Muribaculaceae	g__Sodaliphilus	s__Sodaliphilus sp902787185	spacer
SRR4435571_422899||full	MGYG000290831	d__Bacteria	p__Bacteroidota	c__Bacteroidia	o__Bacteroidales	f__Muribaculaceae	g__Sodaliphilus	s__Sodaliphilus sp902787185	spacer
SRR4435571_164299||full	MGYG000290831	d__Bacteria	p__Bacteroidota	c__Bacteroidia	o__Bacteroidales	f__Muribaculaceae	g__Sodaliphilus	s__Sodaliphilus sp902787185	spacer
SRR9006730_1261032||full	MGYG000290831	d__Bacteria	p__Bacteroidota	c__Bacteroidia	o__Bacteroidales	f__Muribaculaceae	g__Sodaliphilus	s__Sodaliphilus sp902787185	spacer
ERR1278105_182024||full	MGYG000290831	d__Bacteria	p__Bacteroidota	c__Bacteroidia	o__Bacteroidales	f__Muribaculaceae	g__Sodaliphilus	s__Sodaliphilus sp902787185	spacer
ERR3201392_947431||full	MGYG000290831	d__Bacteria	p__Bacteroidota	c__Bacteroidia	o__Bacteroidales	f__Muribaculaceae	g__Sodaliphilus	s__Sodaliphilus sp902787185	spacer
ERR3211459_258065||full	MGYG000290831	d__Bacteria	p__Bacteroidota	c__Bacteroidia	o__Bacteroidales	f__Muribaculaceae	g__Sodaliphilus	s__Sodaliphilus sp902787185	spacer
SRR9006805_1502688||full	MGYG000290831	d__Bacteria	p__Bacteroidota	c__Bacteroidia	o__Bacteroidales	f__Muribaculaceae	g__Sodaliphilus	s__Sodaliphilus sp902787185	spacer
ERR4297093_1293226||full	MGYG000290831	d__Bacteria	p__Bacteroidota	c__Bacteroidia	o__Bacteroidales	f__Muribaculaceae	g__Sodaliphilus	s__Sodaliphilus sp902787185	spacer
SRR8397885_93616||full	MGYG000290831	d__Bacteria	p__Bacteroidota	c__Bacteroidia	o__Bacteroidales	f__Muribaculaceae	g__Sodaliphilus	s__Sodaliphilus sp902787185	spacer
SRR7907943_183953||full	MGYG000290831	d__Bacteria	p__Bacteroidota	c__Bacteroidia	o__Bacteroidales	f__Muribaculaceae	g__Sodaliphilus	s__Sodaliphilus sp902787185	spacer
SRR12529377_1114206||full	MGYG000290831	d__Bacteria	p__Bacteroidota	c__Bacteroidia	o__Bacteroidales	f__Muribaculaceae	g__Sodaliphilus	s__Sodaliphilus sp902787185	spacer
SRR12529214_82972||full	MGYG000290831	d__Bacteria	p__Bacteroidota	c__Bacteroidia	o__Bacteroidales	f__Muribaculaceae	g__Sodaliphilus	s__Sodaliphilus sp902787185	spacer
SRR12021153_395329||full	MGYG000290831	d__Bacteria	p__Bacteroidota	c__Bacteroidia	o__Bacteroidales	f__Muribaculaceae	g__Sodaliphilus	s__Sodaliphilus sp902787185	spacer
ERR3275123_1706539||full	MGYG000290831	d__Bacteria	p__Bacteroidota	c__Bacteroidia	o__Bacteroidales	f__Muribaculaceae	g__Sodaliphilus	s__Sodaliphilus sp902787185	spacer
ERR3201397_329329||full	MGYG000290831	d__Bacteria	p__Bacteroidota	c__Bacteroidia	o__Bacteroidales	f__Muribaculaceae	g__Sodaliphilus	s__Sodaliphilus sp902787185	spacer
SRR11784290_593105||full	MGYG000290831	d__Bacteria	p__Bacteroidota	c__Bacteroidia	o__Bacteroidales	f__Muribaculaceae	g__Sodaliphilus	s__Sodaliphilus sp902787185	spacer
ERR3275091_1372463||full	MGYG000290831	d__Bacteria	p__Bacteroidota	c__Bacteroidia	o__Bacteroidales	f__Muribaculaceae	g__Sodaliphilus	s__Sodaliphilus sp902787185	spacer
ERR2027921_987735||full	MGYG000290831	d__Bacteria	p__Bacteroidota	c__Bacteroidia	o__Bacteroidales	f__Muribaculaceae	g__Sodaliphilus	s__Sodaliphilus sp902787185	spacer
HS.03_470518||full	MGYG000290831	d__Bacteria	p__Bacteroidota	c__Bacteroidia	o__Bacteroidales	f__Muribaculaceae	g__Sodaliphilus	s__Sodaliphilus sp902787185	spacer
SRR12529377_772160||full	MGYG000290831	d__Bacteria	p__Bacteroidota	c__Bacteroidia	o__Bacteroidales	f__Muribaculaceae	g__Sodaliphilus	s__Sodaliphilus sp902787185	spacer
ERR3275134_1846131||full	MGYG000290831	d__Bacteria	p__Bacteroidota	c__Bacteroidia	o__Bacteroidales	f__Muribaculaceae	g__Sodaliphilus	s__Sodaliphilus sp902787185	spacer
ERR3220204_485112||full	MGYG000290831	d__Bacteria	p__Bacteroidota	c__Bacteroidia	o__Bacteroidales	f__Muribaculaceae	g__Sodaliphilus	s__Sodaliphilus sp902787185	spacer
SRR12529075_2606717||full	MGYG000290831	d__Bacteria	p__Bacteroidota	c__Bacteroidia	o__Bacteroidales	f__Muribaculaceae	g__Sodaliphilus	s__Sodaliphilus sp902787185	spacer
ERR4297105_778744||full	MGYG000290831	d__Bacteria	p__Bacteroidota	c__Bacteroidia	o__Bacteroidales	f__Muribaculaceae	g__Sodaliphilus	s__Sodaliphilus sp902787185	spacer
ERR4297099_458172||full	MGYG000290831	d__Bacteria	p__Bacteroidota	c__Bacteroidia	o__Bacteroidales	f__Muribaculaceae	g__Sodaliphilus	s__Sodaliphilus sp902787185	spacer
ERR3224567_865731||full	MGYG000290831	d__Bacteria	p__Bacteroidota	c__Bacteroidia	o__Bacteroidales	f__Muribaculaceae	g__Sodaliphilus	s__Sodaliphilus sp902787185	spacer
FH88563_68936||full	MGYG000290831	d__Bacteria	p__Bacteroidota	c__Bacteroidia	o__Bacteroidales	f__Muribaculaceae	g__Sodaliphilus	s__Sodaliphilus sp902787185	spacer
SRR12529079_239652||full	MGYG000290831	d__Bacteria	p__Bacteroidota	c__Bacteroidia	o__Bacteroidales	f__Muribaculaceae	g__Sodaliphilus	s__Sodaliphilus sp902787185	spacer
ERR3275106_94677||full	MGYG000290831	d__Bacteria	p__Bacteroidota	c__Bacteroidia	o__Bacteroidales	f__Muribaculaceae	g__Sodaliphilus	s__Sodaliphilus sp902787185	spacer
SRR9006730_3640817||full	MGYG000290831	d__Bacteria	p__Bacteroidota	c__Bacteroidia	o__Bacteroidales	f__Muribaculaceae	g__Sodaliphilus	s__Sodaliphilus sp902787185	spacer
SRR9006729_4013076||full	MGYG000290831	d__Bacteria	p__Bacteroidota	c__Bacteroidia	o__Bacteroidales	f__Muribaculaceae	g__Sodaliphilus	s__Sodaliphilus sp902787185	spacer
ERR2027920_479079||full	MGYG000290831	d__Bacteria	p__Bacteroidota	c__Bacteroidia	o__Bacteroidales	f__Muribaculaceae	g__Sodaliphilus	s__Sodaliphilus sp902787185	spacer
ERR3224567_1298233||full	MGYG000290833	d__Bacteria	p__Bacteroidota	c__Bacteroidia	o__Bacteroidales	f__Bacteroidaceae	g__UBA4372	s__UBA4372 sp902791675	spacer
SRR8387719_1194248||full	MGYG000290846	d__Bacteria	p__Bacteroidota	c__Bacteroidia	o__Bacteroidales	f__Bacteroidaceae	g__Prevotella	s__Prevotella sp902774815	spacer
ERR2027926_1009691||full	MGYG000290857	d__Bacteria	p__Fibrobacterota	c__Fibrobacteria	o__Fibrobacterales	f__Fibrobacteraceae	g__Fibrobacter	s__Fibrobacter succinogenes_I	spacer
ERR3220216_1427481||full	MGYG000290857	d__Bacteria	p__Fibrobacterota	c__Fibrobacteria	o__Fibrobacterales	f__Fibrobacteraceae	g__Fibrobacter	s__Fibrobacter succinogenes_I	spacer
ERR3220217_1377510||full	MGYG000290857	d__Bacteria	p__Fibrobacterota	c__Fibrobacteria	o__Fibrobacterales	f__Fibrobacteraceae	g__Fibrobacter	s__Fibrobacter succinogenes_I	spacer
ERR3201410_932482||full	MGYG000290857	d__Bacteria	p__Fibrobacterota	c__Fibrobacteria	o__Fibrobacterales	f__Fibrobacteraceae	g__Fibrobacter	s__Fibrobacter succinogenes_I	spacer
ERR3220209_251769||full	MGYG000290857	d__Bacteria	p__Fibrobacterota	c__Fibrobacteria	o__Fibrobacterales	f__Fibrobacteraceae	g__Fibrobacter	s__Fibrobacter succinogenes_I	spacer
ERR3275094_2235984||full	MGYG000290857	d__Bacteria	p__Fibrobacterota	c__Fibrobacteria	o__Fibrobacterales	f__Fibrobacteraceae	g__Fibrobacter	s__Fibrobacter succinogenes_I	spacer
ERR3515536_360236||full	MGYG000290857	d__Bacteria	p__Fibrobacterota	c__Fibrobacteria	o__Fibrobacterales	f__Fibrobacteraceae	g__Fibrobacter	s__Fibrobacter succinogenes_I	spacer
ERR2027910_1199947||full	MGYG000290857	d__Bacteria	p__Fibrobacterota	c__Fibrobacteria	o__Fibrobacterales	f__Fibrobacteraceae	g__Fibrobacter	s__Fibrobacter succinogenes_I	spacer
ERR2027926_594164||full	MGYG000290857	d__Bacteria	p__Fibrobacterota	c__Fibrobacteria	o__Fibrobacterales	f__Fibrobacteraceae	g__Fibrobacter	s__Fibrobacter succinogenes_I	spacer
ERR3220216_566242||full	MGYG000290857	d__Bacteria	p__Fibrobacterota	c__Fibrobacteria	o__Fibrobacterales	f__Fibrobacteraceae	g__Fibrobacter	s__Fibrobacter succinogenes_I	spacer
ERR3224599_2215814||full	MGYG000290857	d__Bacteria	p__Fibrobacterota	c__Fibrobacteria	o__Fibrobacterales	f__Fibrobacteraceae	g__Fibrobacter	s__Fibrobacter succinogenes_I	spacer
SRR12021139_1086006||full	MGYG000290858	d__Bacteria	p__Firmicutes_A	c__Clostridia	o__Lachnospirales	f__Lachnospiraceae	g__CAG-127	s__CAG-127 sp900319515	spacer
ERR2027904_97293||full	MGYG000290858	d__Bacteria	p__Firmicutes_A	c__Clostridia	o__Lachnospirales	f__Lachnospiraceae	g__CAG-127	s__CAG-127 sp900319515	spacer
ERR3224581_272713||full	MGYG000290858	d__Bacteria	p__Firmicutes_A	c__Clostridia	o__Lachnospirales	f__Lachnospiraceae	g__CAG-127	s__CAG-127 sp900319515	spacer
ERR3275111_19091||full	MGYG000290858	d__Bacteria	p__Firmicutes_A	c__Clostridia	o__Lachnospirales	f__Lachnospiraceae	g__CAG-127	s__CAG-127 sp900319515	spacer
ERR2027904_219394||full	MGYG000290858	d__Bacteria	p__Firmicutes_A	c__Clostridia	o__Lachnospirales	f__Lachnospiraceae	g__CAG-127	s__CAG-127 sp900319515	spacer
ERR3275111_850265||full	MGYG000290858	d__Bacteria	p__Firmicutes_A	c__Clostridia	o__Lachnospirales	f__Lachnospiraceae	g__CAG-127	s__CAG-127 sp900319515	spacer
ERR3275094_700054||full	MGYG000290874	d__Bacteria	p__Proteobacteria	c__Gammaproteobacteria	o__Burkholderiales	f__Burkholderiaceae	g__Ottowia	s__Ottowia sp900320815	spacer
ERR2027893_754945||full	MGYG000290874	d__Bacteria	p__Proteobacteria	c__Gammaproteobacteria	o__Burkholderiales	f__Burkholderiaceae	g__Ottowia	s__Ottowia sp900320815	spacer
ERR4297108_93305||full	MGYG000290874	d__Bacteria	p__Proteobacteria	c__Gammaproteobacteria	o__Burkholderiales	f__Burkholderiaceae	g__Ottowia	s__Ottowia sp900320815	spacer
SRR9651407_682996||full	MGYG000290874	d__Bacteria	p__Proteobacteria	c__Gammaproteobacteria	o__Burkholderiales	f__Burkholderiaceae	g__Ottowia	s__Ottowia sp900320815	spacer
HS.03_607457||full	MGYG000290874	d__Bacteria	p__Proteobacteria	c__Gammaproteobacteria	o__Burkholderiales	f__Burkholderiaceae	g__Ottowia	s__Ottowia sp900320815	spacer
ERR3220202_2493438||full	MGYG000290874	d__Bacteria	p__Proteobacteria	c__Gammaproteobacteria	o__Burkholderiales	f__Burkholderiaceae	g__Ottowia	s__Ottowia sp900320815	spacer
ERR3275126_158887||full	MGYG000290907	d__Bacteria	p__Bacteroidota	c__Bacteroidia	o__Bacteroidales	f__WCHB1-69	g__F23-D06	s__F23-D06 sp900319925	spacer
SRR9006655_4286468||full	MGYG000290907	d__Bacteria	p__Bacteroidota	c__Bacteroidia	o__Bacteroidales	f__WCHB1-69	g__F23-D06	s__F23-D06 sp900319925	spacer
SRR10912534_251725||full	MGYG000290907	d__Bacteria	p__Bacteroidota	c__Bacteroidia	o__Bacteroidales	f__WCHB1-69	g__F23-D06	s__F23-D06 sp900319925	spacer
ERR3220205_642751||full	MGYG000290907	d__Bacteria	p__Bacteroidota	c__Bacteroidia	o__Bacteroidales	f__WCHB1-69	g__F23-D06	s__F23-D06 sp900319925	spacer
SRR12529265_1326192||full	MGYG000290907	d__Bacteria	p__Bacteroidota	c__Bacteroidia	o__Bacteroidales	f__WCHB1-69	g__F23-D06	s__F23-D06 sp900319925	spacer
Yak.AD03_1615941||full	MGYG000290907	d__Bacteria	p__Bacteroidota	c__Bacteroidia	o__Bacteroidales	f__WCHB1-69	g__F23-D06	s__F23-D06 sp900319925	spacer
ERR3220215_1563624||full	MGYG000290907	d__Bacteria	p__Bacteroidota	c__Bacteroidia	o__Bacteroidales	f__WCHB1-69	g__F23-D06	s__F23-D06 sp900319925	spacer
ERR3275114_581472||full	MGYG000290907	d__Bacteria	p__Bacteroidota	c__Bacteroidia	o__Bacteroidales	f__WCHB1-69	g__F23-D06	s__F23-D06 sp900319925	spacer
SRR12529213_251596||full	MGYG000290907	d__Bacteria	p__Bacteroidota	c__Bacteroidia	o__Bacteroidales	f__WCHB1-69	g__F23-D06	s__F23-D06 sp900319925	spacer
ERR3275134_3066146||full	MGYG000290907	d__Bacteria	p__Bacteroidota	c__Bacteroidia	o__Bacteroidales	f__WCHB1-69	g__F23-D06	s__F23-D06 sp900319925	spacer
ERR3211439_499528||full	MGYG000290907	d__Bacteria	p__Bacteroidota	c__Bacteroidia	o__Bacteroidales	f__WCHB1-69	g__F23-D06	s__F23-D06 sp900319925	spacer
ERR3201395_1056511||full	MGYG000290907	d__Bacteria	p__Bacteroidota	c__Bacteroidia	o__Bacteroidales	f__WCHB1-69	g__F23-D06	s__F23-D06 sp900319925	spacer
SRR10912534_328389||full	MGYG000290907	d__Bacteria	p__Bacteroidota	c__Bacteroidia	o__Bacteroidales	f__WCHB1-69	g__F23-D06	s__F23-D06 sp900319925	spacer
ERR3275128_1605607||full	MGYG000290907	d__Bacteria	p__Bacteroidota	c__Bacteroidia	o__Bacteroidales	f__WCHB1-69	g__F23-D06	s__F23-D06 sp900319925	spacer
ERR3220221_161536||full	MGYG000290907	d__Bacteria	p__Bacteroidota	c__Bacteroidia	o__Bacteroidales	f__WCHB1-69	g__F23-D06	s__F23-D06 sp900319925	spacer
SRR12529101_214154||full	MGYG000290907	d__Bacteria	p__Bacteroidota	c__Bacteroidia	o__Bacteroidales	f__WCHB1-69	g__F23-D06	s__F23-D06 sp900319925	spacer
SRR12529266_806473||full	MGYG000290907	d__Bacteria	p__Bacteroidota	c__Bacteroidia	o__Bacteroidales	f__WCHB1-69	g__F23-D06	s__F23-D06 sp900319925	spacer
SRR11784281_1224261||full	MGYG000290907	d__Bacteria	p__Bacteroidota	c__Bacteroidia	o__Bacteroidales	f__WCHB1-69	g__F23-D06	s__F23-D06 sp900319925	spacer
ERR3224588_1526820||full	MGYG000290907	d__Bacteria	p__Bacteroidota	c__Bacteroidia	o__Bacteroidales	f__WCHB1-69	g__F23-D06	s__F23-D06 sp900319925	spacer
ERR3220225_460866||full	MGYG000290907	d__Bacteria	p__Bacteroidota	c__Bacteroidia	o__Bacteroidales	f__WCHB1-69	g__F23-D06	s__F23-D06 sp900319925	spacer
ERR3201395_694998||full	MGYG000290907	d__Bacteria	p__Bacteroidota	c__Bacteroidia	o__Bacteroidales	f__WCHB1-69	g__F23-D06	s__F23-D06 sp900319925	spacer
SRR9006654_2916279||full	MGYG000290907	d__Bacteria	p__Bacteroidota	c__Bacteroidia	o__Bacteroidales	f__WCHB1-69	g__F23-D06	s__F23-D06 sp900319925	spacer
SRR11784291_976208||full	MGYG000290907	d__Bacteria	p__Bacteroidota	c__Bacteroidia	o__Bacteroidales	f__WCHB1-69	g__F23-D06	s__F23-D06 sp900319925	spacer
SRR9006805_1479769||full	MGYG000290907	d__Bacteria	p__Bacteroidota	c__Bacteroidia	o__Bacteroidales	f__WCHB1-69	g__F23-D06	s__F23-D06 sp900319925	spacer
ERR3220207_1655632||full	MGYG000290907	d__Bacteria	p__Bacteroidota	c__Bacteroidia	o__Bacteroidales	f__WCHB1-69	g__F23-D06	s__F23-D06 sp900319925	spacer
ERR3201393_341449||0_partial	MGYG000290907	d__Bacteria	p__Bacteroidota	c__Bacteroidia	o__Bacteroidales	f__WCHB1-69	g__F23-D06	s__F23-D06 sp900319925	spacer
ERR4297086_870133||0_partial	MGYG000290914	d__Bacteria	p__Bacteroidota	c__Bacteroidia	o__Bacteroidales	f__WCHB1-69	g__F23-D06	s__	spacer
SRR12021142_234294||full	MGYG000290928	d__Bacteria	p__Firmicutes_A	c__Clostridia	o__Oscillospirales	f__Ruminococcaceae	g__Ruminococcus_D	s__Ruminococcus_D sp902787825	spacer
ERR3220178_1260538||full	MGYG000290928	d__Bacteria	p__Firmicutes_A	c__Clostridia	o__Oscillospirales	f__Ruminococcaceae	g__Ruminococcus_D	s__Ruminococcus_D sp902787825	spacer
SRR12021151_24165||full	MGYG000290937	d__Bacteria	p__Bacteroidota	c__Bacteroidia	o__Bacteroidales	f__P3	g__UBA1711	s__UBA1711 sp900316235	spacer
ERR3224598_662124||0_partial	MGYG000290941	d__Bacteria	p__Verrucomicrobiota	c__Lentisphaeria	o__Victivallales	f__UBA1829	g__UBA1732	s__UBA1732 sp902774245	spacer
SRR9006804_3825272||full	MGYG000290947	d__Bacteria	p__Firmicutes_A	c__Clostridia	o__Lachnospirales	f__Lachnospiraceae	g__Eubacterium_Q	s__Eubacterium_Q sp000703065	spacer
ERR3275095_1538719||full	MGYG000290947	d__Bacteria	p__Firmicutes_A	c__Clostridia	o__Lachnospirales	f__Lachnospiraceae	g__Eubacterium_Q	s__Eubacterium_Q sp000703065	spacer
ERR3515531_828010||full	MGYG000290947	d__Bacteria	p__Firmicutes_A	c__Clostridia	o__Lachnospirales	f__Lachnospiraceae	g__Eubacterium_Q	s__Eubacterium_Q sp000703065	spacer
ERR3275115_588254||full	MGYG000290947	d__Bacteria	p__Firmicutes_A	c__Clostridia	o__Lachnospirales	f__Lachnospiraceae	g__Eubacterium_Q	s__Eubacterium_Q sp000703065	spacer
ERR3275113_251199||full	MGYG000290947	d__Bacteria	p__Firmicutes_A	c__Clostridia	o__Lachnospirales	f__Lachnospiraceae	g__Eubacterium_Q	s__Eubacterium_Q sp000703065	spacer
ERR3220223_1612194||full	MGYG000290947	d__Bacteria	p__Firmicutes_A	c__Clostridia	o__Lachnospirales	f__Lachnospiraceae	g__Eubacterium_Q	s__Eubacterium_Q sp000703065	spacer
ERR3525313_102927||full	MGYG000290947	d__Bacteria	p__Firmicutes_A	c__Clostridia	o__Lachnospirales	f__Lachnospiraceae	g__Eubacterium_Q	s__Eubacterium_Q sp000703065	spacer
ERR3275135_128608||full	MGYG000290951	d__Bacteria	p__Firmicutes_A	c__Clostridia	o__Oscillospirales	f__Ruminococcaceae	g__Ruminococcus	s__Ruminococcus flavefaciens_R	spacer
SRR873604_818221||full	MGYG000290951	d__Bacteria	p__Firmicutes_A	c__Clostridia	o__Oscillospirales	f__Ruminococcaceae	g__Ruminococcus	s__Ruminococcus flavefaciens_R	spacer
ERR3275097_227452||full	MGYG000290951	d__Bacteria	p__Firmicutes_A	c__Clostridia	o__Oscillospirales	f__Ruminococcaceae	g__Ruminococcus	s__Ruminococcus flavefaciens_R	spacer
ERR3515536_16505||full	MGYG000290956	d__Bacteria	p__Firmicutes	c__Bacilli	o__Erysipelotrichales	f__Erysipelotrichaceae	g__Bulleidia	s__Bulleidia sp902766435	spacer
SRR12021139_390349||full	MGYG000290956	d__Bacteria	p__Firmicutes	c__Bacilli	o__Erysipelotrichales	f__Erysipelotrichaceae	g__Bulleidia	s__Bulleidia sp902766435	spacer
SRR12021152_588453||full	MGYG000290956	d__Bacteria	p__Firmicutes	c__Bacilli	o__Erysipelotrichales	f__Erysipelotrichaceae	g__Bulleidia	s__Bulleidia sp902766435	spacer
ERR3220222_887482||full	MGYG000290956	d__Bacteria	p__Firmicutes	c__Bacilli	o__Erysipelotrichales	f__Erysipelotrichaceae	g__Bulleidia	s__Bulleidia sp902766435	spacer
ERR3275112_626749||full	MGYG000290956	d__Bacteria	p__Firmicutes	c__Bacilli	o__Erysipelotrichales	f__Erysipelotrichaceae	g__Bulleidia	s__Bulleidia sp902766435	spacer
SRR12021155_1128563||full	MGYG000290956	d__Bacteria	p__Firmicutes	c__Bacilli	o__Erysipelotrichales	f__Erysipelotrichaceae	g__Bulleidia	s__Bulleidia sp902766435	spacer
SRR12021149_767544||full	MGYG000290956	d__Bacteria	p__Firmicutes	c__Bacilli	o__Erysipelotrichales	f__Erysipelotrichaceae	g__Bulleidia	s__Bulleidia sp902766435	spacer
SRR12021143_190513||full	MGYG000290956	d__Bacteria	p__Firmicutes	c__Bacilli	o__Erysipelotrichales	f__Erysipelotrichaceae	g__Bulleidia	s__Bulleidia sp902766435	spacer
ERR3224583_5341||full	MGYG000290956	d__Bacteria	p__Firmicutes	c__Bacilli	o__Erysipelotrichales	f__Erysipelotrichaceae	g__Bulleidia	s__Bulleidia sp902766435	spacer
ERR3224605_779778||full	MGYG000290957	d__Bacteria	p__Bacteroidota	c__Bacteroidia	o__Bacteroidales	f__Muribaculaceae	g__Sodaliphilus	s__Sodaliphilus sp900318205	spacer
ERR2027920_1176141||full	MGYG000290957	d__Bacteria	p__Bacteroidota	c__Bacteroidia	o__Bacteroidales	f__Muribaculaceae	g__Sodaliphilus	s__Sodaliphilus sp900318205	spacer
SRR9006654_1450928||full	MGYG000290963	d__Bacteria	p__Firmicutes_A	c__Clostridia	o__Oscillospirales	f__CAG-272	g__UMGS1696	s__UMGS1696 sp902778205	spacer
ERR3224596_636578||full	MGYG000290963	d__Bacteria	p__Firmicutes_A	c__Clostridia	o__Oscillospirales	f__CAG-272	g__UMGS1696	s__UMGS1696 sp902778205	spacer
SRR1267595_252422||full	MGYG000290963	d__Bacteria	p__Firmicutes_A	c__Clostridia	o__Oscillospirales	f__CAG-272	g__UMGS1696	s__UMGS1696 sp902778205	spacer
ERR3275107_30723||full	MGYG000290963	d__Bacteria	p__Firmicutes_A	c__Clostridia	o__Oscillospirales	f__CAG-272	g__UMGS1696	s__UMGS1696 sp902778205	spacer
ERR3525310_222641||full	MGYG000290963	d__Bacteria	p__Firmicutes_A	c__Clostridia	o__Oscillospirales	f__CAG-272	g__UMGS1696	s__UMGS1696 sp902778205	spacer
ERR4297107_996909||full	MGYG000290963	d__Bacteria	p__Firmicutes_A	c__Clostridia	o__Oscillospirales	f__CAG-272	g__UMGS1696	s__UMGS1696 sp902778205	spacer
SRR9006655_942397||full	MGYG000290963	d__Bacteria	p__Firmicutes_A	c__Clostridia	o__Oscillospirales	f__CAG-272	g__UMGS1696	s__UMGS1696 sp902778205	spacer
SRR8387717_1095352||full	MGYG000290963	d__Bacteria	p__Firmicutes_A	c__Clostridia	o__Oscillospirales	f__CAG-272	g__UMGS1696	s__UMGS1696 sp902778205	spacer
ERR3220216_1053692||full	MGYG000290963	d__Bacteria	p__Firmicutes_A	c__Clostridia	o__Oscillospirales	f__CAG-272	g__UMGS1696	s__UMGS1696 sp902778205	spacer
ERR3220224_247906||full	MGYG000290963	d__Bacteria	p__Firmicutes_A	c__Clostridia	o__Oscillospirales	f__CAG-272	g__UMGS1696	s__UMGS1696 sp902778205	spacer
ERR3224573_669302||full	MGYG000290963	d__Bacteria	p__Firmicutes_A	c__Clostridia	o__Oscillospirales	f__CAG-272	g__UMGS1696	s__UMGS1696 sp902778205	spacer
ERR3224598_1793578||full	MGYG000290963	d__Bacteria	p__Firmicutes_A	c__Clostridia	o__Oscillospirales	f__CAG-272	g__UMGS1696	s__UMGS1696 sp902778205	spacer
ERR2027920_1669791||full	MGYG000290967	d__Bacteria	p__Bacteroidota	c__Bacteroidia	o__Bacteroidales	f__Bacteroidaceae	g__Prevotella	s__Prevotella sp900316645	spacer
ERR3220201_2075593||0_partial	MGYG000290967	d__Bacteria	p__Bacteroidota	c__Bacteroidia	o__Bacteroidales	f__Bacteroidaceae	g__Prevotella	s__Prevotella sp900316645	spacer
SRR11784281_1248493||full	MGYG000290971	d__Bacteria	p__Bacteroidota	c__Bacteroidia	o__Bacteroidales	f__Bacteroidaceae	g__Prevotella	s__	spacer
ERR3211482_520933||full	MGYG000290971	d__Bacteria	p__Bacteroidota	c__Bacteroidia	o__Bacteroidales	f__Bacteroidaceae	g__Prevotella	s__	spacer
SRR12021148_458810||full	MGYG000290980	d__Bacteria	p__Firmicutes_A	c__Clostridia	o__Oscillospirales	f__Oscillospiraceae	g__UBA1777	s__UBA1777 sp900319695	spacer
ERR4297091_1018267||0_partial	MGYG000290980	d__Bacteria	p__Firmicutes_A	c__Clostridia	o__Oscillospirales	f__Oscillospiraceae	g__UBA1777	s__UBA1777 sp900319695	spacer
SRR873599_183315||full	MGYG000290980	d__Bacteria	p__Firmicutes_A	c__Clostridia	o__Oscillospirales	f__Oscillospiraceae	g__UBA1777	s__UBA1777 sp900319695	spacer
ERR3224583_492147||full	MGYG000290980	d__Bacteria	p__Firmicutes_A	c__Clostridia	o__Oscillospirales	f__Oscillospiraceae	g__UBA1777	s__UBA1777 sp900319695	spacer
ERR3275113_66581||full	MGYG000290980	d__Bacteria	p__Firmicutes_A	c__Clostridia	o__Oscillospirales	f__Oscillospiraceae	g__UBA1777	s__UBA1777 sp900319695	spacer
ERR2027921_116858||full	MGYG000290980	d__Bacteria	p__Firmicutes_A	c__Clostridia	o__Oscillospirales	f__Oscillospiraceae	g__UBA1777	s__UBA1777 sp900319695	spacer
ERR3224599_1233320||full	MGYG000290984	d__Bacteria	p__Firmicutes_A	c__Clostridia_A	o__Christensenellales	f__CAG-74	g__UBA2862	s__UBA2862 sp902778995	spacer
ERR3224598_2689521||full	MGYG000290984	d__Bacteria	p__Firmicutes_A	c__Clostridia_A	o__Christensenellales	f__CAG-74	g__UBA2862	s__UBA2862 sp902778995	spacer
SRR12021135_1910107||full	MGYG000290984	d__Bacteria	p__Firmicutes_A	c__Clostridia_A	o__Christensenellales	f__CAG-74	g__UBA2862	s__UBA2862 sp902778995	spacer
SRR12021136_570644||full	MGYG000290984	d__Bacteria	p__Firmicutes_A	c__Clostridia_A	o__Christensenellales	f__CAG-74	g__UBA2862	s__UBA2862 sp902778995	spacer
ERR3275094_14194||full	MGYG000290984	d__Bacteria	p__Firmicutes_A	c__Clostridia_A	o__Christensenellales	f__CAG-74	g__UBA2862	s__UBA2862 sp902778995	spacer
ERR3275099_857861||full	MGYG000290985	d__Bacteria	p__Firmicutes_A	c__Clostridia	o__Oscillospirales	f__Oscillospiraceae	g__CAG-110	s__	spacer
ERR3211456_238655||full	MGYG000290992	d__Bacteria	p__Firmicutes	c__Bacilli	o__Erysipelotrichales	f__Erysipelatoclostridiaceae	g__Intestinibaculum	s__Intestinibaculum sp900317015	spacer
SRR10765527_480832||full	MGYG000290992	d__Bacteria	p__Firmicutes	c__Bacilli	o__Erysipelotrichales	f__Erysipelatoclostridiaceae	g__Intestinibaculum	s__Intestinibaculum sp900317015	spacer
ERR3275119_749064||full	MGYG000290999	d__Bacteria	p__Firmicutes_A	c__Clostridia_A	o__Christensenellales	f__CAG-138	g__RUG14239	s__RUG14239 sp902797145	spacer
SRR873602_2441076||full	MGYG000291014	d__Bacteria	p__Firmicutes	c__Bacilli	o__Erysipelotrichales	f__Erysipelotrichaceae	g__Bulleidia	s__Bulleidia sp902786245	spacer
ERR3275105_422680||full	MGYG000291014	d__Bacteria	p__Firmicutes	c__Bacilli	o__Erysipelotrichales	f__Erysipelotrichaceae	g__Bulleidia	s__Bulleidia sp902786245	spacer
ERR4297102_526973||full	MGYG000291018	d__Bacteria	p__Planctomycetota	c__Planctomycetes	o__Pirellulales	f__Thermoguttaceae	g__RUG11551	s__	spacer
ERR4297102_605215||full	MGYG000291018	d__Bacteria	p__Planctomycetota	c__Planctomycetes	o__Pirellulales	f__Thermoguttaceae	g__RUG11551	s__	spacer
ERR3275095_463177||full	MGYG000291018	d__Bacteria	p__Planctomycetota	c__Planctomycetes	o__Pirellulales	f__Thermoguttaceae	g__RUG11551	s__	spacer
ERR4297105_526898||full	MGYG000291018	d__Bacteria	p__Planctomycetota	c__Planctomycetes	o__Pirellulales	f__Thermoguttaceae	g__RUG11551	s__	spacer
ERR4297099_422230||full	MGYG000291018	d__Bacteria	p__Planctomycetota	c__Planctomycetes	o__Pirellulales	f__Thermoguttaceae	g__RUG11551	s__	spacer
ERR4297096_767214||full	MGYG000291018	d__Bacteria	p__Planctomycetota	c__Planctomycetes	o__Pirellulales	f__Thermoguttaceae	g__RUG11551	s__	spacer
ERR4297096_770669||full	MGYG000291018	d__Bacteria	p__Planctomycetota	c__Planctomycetes	o__Pirellulales	f__Thermoguttaceae	g__RUG11551	s__	spacer
SRR12529074_1538558||full	MGYG000291040	d__Bacteria	p__Firmicutes_A	c__Clostridia_A	o__Christensenellales	f__CAG-138	g__UBA3792	s__UBA3792 sp900318745	spacer
ERR3201411_302804||full	MGYG000291051	d__Bacteria	p__Firmicutes_A	c__Clostridia	o__Lachnospirales	f__Lachnospiraceae	g__CAG-411	s__CAG-411 sp902786205	spacer
SRR11784285_844787||full	MGYG000291051	d__Bacteria	p__Firmicutes_A	c__Clostridia	o__Lachnospirales	f__Lachnospiraceae	g__CAG-411	s__CAG-411 sp902786205	spacer
SRR10765531_136255||full	MGYG000291051	d__Bacteria	p__Firmicutes_A	c__Clostridia	o__Lachnospirales	f__Lachnospiraceae	g__CAG-411	s__CAG-411 sp902786205	spacer
SRR10765530_101355||full	MGYG000291051	d__Bacteria	p__Firmicutes_A	c__Clostridia	o__Lachnospirales	f__Lachnospiraceae	g__CAG-411	s__CAG-411 sp902786205	spacer
SRR12021133_212031||full	MGYG000291051	d__Bacteria	p__Firmicutes_A	c__Clostridia	o__Lachnospirales	f__Lachnospiraceae	g__CAG-411	s__CAG-411 sp902786205	spacer
SRR12021152_603909||full	MGYG000291051	d__Bacteria	p__Firmicutes_A	c__Clostridia	o__Lachnospirales	f__Lachnospiraceae	g__CAG-411	s__CAG-411 sp902786205	spacer
SRR10765523_709262||full	MGYG000291051	d__Bacteria	p__Firmicutes_A	c__Clostridia	o__Lachnospirales	f__Lachnospiraceae	g__CAG-411	s__CAG-411 sp902786205	spacer
SRR12021150_1324807||full	MGYG000291051	d__Bacteria	p__Firmicutes_A	c__Clostridia	o__Lachnospirales	f__Lachnospiraceae	g__CAG-411	s__CAG-411 sp902786205	spacer
ERR3515508_485069||full	MGYG000291051	d__Bacteria	p__Firmicutes_A	c__Clostridia	o__Lachnospirales	f__Lachnospiraceae	g__CAG-411	s__CAG-411 sp902786205	spacer
SRR12021142_236194||full	MGYG000291051	d__Bacteria	p__Firmicutes_A	c__Clostridia	o__Lachnospirales	f__Lachnospiraceae	g__CAG-411	s__CAG-411 sp902786205	spacer
SRR12021135_1734334||full	MGYG000291051	d__Bacteria	p__Firmicutes_A	c__Clostridia	o__Lachnospirales	f__Lachnospiraceae	g__CAG-411	s__CAG-411 sp902786205	spacer
SRR12021136_32278||full	MGYG000291051	d__Bacteria	p__Firmicutes_A	c__Clostridia	o__Lachnospirales	f__Lachnospiraceae	g__CAG-411	s__CAG-411 sp902786205	spacer
SRR12021146_1728818||full	MGYG000291051	d__Bacteria	p__Firmicutes_A	c__Clostridia	o__Lachnospirales	f__Lachnospiraceae	g__CAG-411	s__CAG-411 sp902786205	spacer
ERR3801483_1236459||full	MGYG000291051	d__Bacteria	p__Firmicutes_A	c__Clostridia	o__Lachnospirales	f__Lachnospiraceae	g__CAG-411	s__CAG-411 sp902786205	spacer
ERR3515508_219865||full	MGYG000291051	d__Bacteria	p__Firmicutes_A	c__Clostridia	o__Lachnospirales	f__Lachnospiraceae	g__CAG-411	s__CAG-411 sp902786205	spacer
ERR3801459_243748||full	MGYG000291051	d__Bacteria	p__Firmicutes_A	c__Clostridia	o__Lachnospirales	f__Lachnospiraceae	g__CAG-411	s__CAG-411 sp902786205	spacer
ERR3515509_20755||full	MGYG000291051	d__Bacteria	p__Firmicutes_A	c__Clostridia	o__Lachnospirales	f__Lachnospiraceae	g__CAG-411	s__CAG-411 sp902786205	spacer
SRR12021141_613133||full	MGYG000291051	d__Bacteria	p__Firmicutes_A	c__Clostridia	o__Lachnospirales	f__Lachnospiraceae	g__CAG-411	s__CAG-411 sp902786205	spacer
SRR12021134_965494||full	MGYG000291051	d__Bacteria	p__Firmicutes_A	c__Clostridia	o__Lachnospirales	f__Lachnospiraceae	g__CAG-411	s__CAG-411 sp902786205	spacer
SRR12021136_977883||full	MGYG000291051	d__Bacteria	p__Firmicutes_A	c__Clostridia	o__Lachnospirales	f__Lachnospiraceae	g__CAG-411	s__CAG-411 sp902786205	spacer
SRR6197825_11768||full	MGYG000291051	d__Bacteria	p__Firmicutes_A	c__Clostridia	o__Lachnospirales	f__Lachnospiraceae	g__CAG-411	s__CAG-411 sp902786205	spacer
SRR12021147_1867884||full	MGYG000291051	d__Bacteria	p__Firmicutes_A	c__Clostridia	o__Lachnospirales	f__Lachnospiraceae	g__CAG-411	s__CAG-411 sp902786205	spacer
SRR8397887_147982||full	MGYG000291051	d__Bacteria	p__Firmicutes_A	c__Clostridia	o__Lachnospirales	f__Lachnospiraceae	g__CAG-411	s__CAG-411 sp902786205	spacer
SRR12021141_1557074||full	MGYG000291051	d__Bacteria	p__Firmicutes_A	c__Clostridia	o__Lachnospirales	f__Lachnospiraceae	g__CAG-411	s__CAG-411 sp902786205	spacer
SRR11784285_621428||full	MGYG000291051	d__Bacteria	p__Firmicutes_A	c__Clostridia	o__Lachnospirales	f__Lachnospiraceae	g__CAG-411	s__CAG-411 sp902786205	spacer
ERR3801478_240477||full	MGYG000291051	d__Bacteria	p__Firmicutes_A	c__Clostridia	o__Lachnospirales	f__Lachnospiraceae	g__CAG-411	s__CAG-411 sp902786205	spacer
SRR12021154_876586||full	MGYG000291051	d__Bacteria	p__Firmicutes_A	c__Clostridia	o__Lachnospirales	f__Lachnospiraceae	g__CAG-411	s__CAG-411 sp902786205	spacer
SRR8397887_70371||full	MGYG000291051	d__Bacteria	p__Firmicutes_A	c__Clostridia	o__Lachnospirales	f__Lachnospiraceae	g__CAG-411	s__CAG-411 sp902786205	spacer
SRR12021152_1452375||full	MGYG000291051	d__Bacteria	p__Firmicutes_A	c__Clostridia	o__Lachnospirales	f__Lachnospiraceae	g__CAG-411	s__CAG-411 sp902786205	spacer
SRR12021150_1562928||full	MGYG000291051	d__Bacteria	p__Firmicutes_A	c__Clostridia	o__Lachnospirales	f__Lachnospiraceae	g__CAG-411	s__CAG-411 sp902786205	spacer
SRR10765529_289097||full	MGYG000291051	d__Bacteria	p__Firmicutes_A	c__Clostridia	o__Lachnospirales	f__Lachnospiraceae	g__CAG-411	s__CAG-411 sp902786205	spacer
ERR3201402_125414||full	MGYG000291051	d__Bacteria	p__Firmicutes_A	c__Clostridia	o__Lachnospirales	f__Lachnospiraceae	g__CAG-411	s__CAG-411 sp902786205	spacer
ERR3801459_537487||full	MGYG000291051	d__Bacteria	p__Firmicutes_A	c__Clostridia	o__Lachnospirales	f__Lachnospiraceae	g__CAG-411	s__CAG-411 sp902786205	spacer
SRR12021150_202450||full	MGYG000291051	d__Bacteria	p__Firmicutes_A	c__Clostridia	o__Lachnospirales	f__Lachnospiraceae	g__CAG-411	s__CAG-411 sp902786205	spacer
ERR3515509_41453||full	MGYG000291051	d__Bacteria	p__Firmicutes_A	c__Clostridia	o__Lachnospirales	f__Lachnospiraceae	g__CAG-411	s__CAG-411 sp902786205	spacer
SRR12021147_900823||full	MGYG000291051	d__Bacteria	p__Firmicutes_A	c__Clostridia	o__Lachnospirales	f__Lachnospiraceae	g__CAG-411	s__CAG-411 sp902786205	spacer
SRR12021147_772724||full	MGYG000291051	d__Bacteria	p__Firmicutes_A	c__Clostridia	o__Lachnospirales	f__Lachnospiraceae	g__CAG-411	s__CAG-411 sp902786205	spacer
SRR10765523_769401||full	MGYG000291051	d__Bacteria	p__Firmicutes_A	c__Clostridia	o__Lachnospirales	f__Lachnospiraceae	g__CAG-411	s__CAG-411 sp902786205	spacer
SRR12021150_2224531||full	MGYG000291051	d__Bacteria	p__Firmicutes_A	c__Clostridia	o__Lachnospirales	f__Lachnospiraceae	g__CAG-411	s__CAG-411 sp902786205	spacer
SRR12021152_2474783||full	MGYG000291051	d__Bacteria	p__Firmicutes_A	c__Clostridia	o__Lachnospirales	f__Lachnospiraceae	g__CAG-411	s__CAG-411 sp902786205	spacer
ERR3275121_12585||full	MGYG000291051	d__Bacteria	p__Firmicutes_A	c__Clostridia	o__Lachnospirales	f__Lachnospiraceae	g__CAG-411	s__CAG-411 sp902786205	spacer
ERR3275101_931155||full	MGYG000291051	d__Bacteria	p__Firmicutes_A	c__Clostridia	o__Lachnospirales	f__Lachnospiraceae	g__CAG-411	s__CAG-411 sp902786205	spacer
SRR12021147_190117||full	MGYG000291051	d__Bacteria	p__Firmicutes_A	c__Clostridia	o__Lachnospirales	f__Lachnospiraceae	g__CAG-411	s__CAG-411 sp902786205	spacer
ERR3224610_471773||full	MGYG000291051	d__Bacteria	p__Firmicutes_A	c__Clostridia	o__Lachnospirales	f__Lachnospiraceae	g__CAG-411	s__CAG-411 sp902786205	spacer
ERR3275136_420793||full	MGYG000291051	d__Bacteria	p__Firmicutes_A	c__Clostridia	o__Lachnospirales	f__Lachnospiraceae	g__CAG-411	s__CAG-411 sp902786205	spacer
ERR3801459_1458819||full	MGYG000291051	d__Bacteria	p__Firmicutes_A	c__Clostridia	o__Lachnospirales	f__Lachnospiraceae	g__CAG-411	s__CAG-411 sp902786205	spacer
ERR3515509_91883||full	MGYG000291051	d__Bacteria	p__Firmicutes_A	c__Clostridia	o__Lachnospirales	f__Lachnospiraceae	g__CAG-411	s__CAG-411 sp902786205	spacer
ERR3201415_740926||full	MGYG000291051	d__Bacteria	p__Firmicutes_A	c__Clostridia	o__Lachnospirales	f__Lachnospiraceae	g__CAG-411	s__CAG-411 sp902786205	spacer
ERR3801478_1078069||full	MGYG000291051	d__Bacteria	p__Firmicutes_A	c__Clostridia	o__Lachnospirales	f__Lachnospiraceae	g__CAG-411	s__CAG-411 sp902786205	spacer
SRR12021139_132303||full	MGYG000291051	d__Bacteria	p__Firmicutes_A	c__Clostridia	o__Lachnospirales	f__Lachnospiraceae	g__CAG-411	s__CAG-411 sp902786205	spacer
SRR12021142_230274||full	MGYG000291051	d__Bacteria	p__Firmicutes_A	c__Clostridia	o__Lachnospirales	f__Lachnospiraceae	g__CAG-411	s__CAG-411 sp902786205	spacer
ERR3224610_404811||full	MGYG000291051	d__Bacteria	p__Firmicutes_A	c__Clostridia	o__Lachnospirales	f__Lachnospiraceae	g__CAG-411	s__CAG-411 sp902786205	spacer
SRR10765507_300184||full	MGYG000291051	d__Bacteria	p__Firmicutes_A	c__Clostridia	o__Lachnospirales	f__Lachnospiraceae	g__CAG-411	s__CAG-411 sp902786205	spacer
ERR3211444_948669||full	MGYG000291055	d__Bacteria	p__Firmicutes_A	c__Clostridia	o__Oscillospirales	f__Acutalibacteraceae	g__RUG592	s__RUG592 sp902761025	spacer
ERR4297099_362906||0_partial	MGYG000291071	d__Bacteria	p__Firmicutes_A	c__Clostridia	o__Oscillospirales	f__Oscillospiraceae	g__CAG-110	s__	spacer
ERR4297096_141285||full	MGYG000291084	d__Bacteria	p__Firmicutes_A	c__Clostridia	o__Lachnospirales	f__Lachnospiraceae	g__UBA3774	s__	spacer
HS.03_591873||full	MGYG000291096	d__Bacteria	p__Firmicutes_A	c__Clostridia_A	o__Christensenellales	f__CAG-74	g__UBA2862	s__UBA2862 sp902798105	spacer
SRR12021147_470682||full	MGYG000291096	d__Bacteria	p__Firmicutes_A	c__Clostridia_A	o__Christensenellales	f__CAG-74	g__UBA2862	s__UBA2862 sp902798105	spacer
SRR8397884_138087||full	MGYG000291096	d__Bacteria	p__Firmicutes_A	c__Clostridia_A	o__Christensenellales	f__CAG-74	g__UBA2862	s__UBA2862 sp902798105	spacer
SRR12021146_1529010||full	MGYG000291096	d__Bacteria	p__Firmicutes_A	c__Clostridia_A	o__Christensenellales	f__CAG-74	g__UBA2862	s__UBA2862 sp902798105	spacer
ERR3220224_1163384||full	MGYG000291096	d__Bacteria	p__Firmicutes_A	c__Clostridia_A	o__Christensenellales	f__CAG-74	g__UBA2862	s__UBA2862 sp902798105	spacer
ERR3220189_1430128||full	MGYG000291096	d__Bacteria	p__Firmicutes_A	c__Clostridia_A	o__Christensenellales	f__CAG-74	g__UBA2862	s__UBA2862 sp902798105	spacer
ERR3220185_1518059||full	MGYG000291096	d__Bacteria	p__Firmicutes_A	c__Clostridia_A	o__Christensenellales	f__CAG-74	g__UBA2862	s__UBA2862 sp902798105	spacer
ERR3224573_1333964||full	MGYG000291096	d__Bacteria	p__Firmicutes_A	c__Clostridia_A	o__Christensenellales	f__CAG-74	g__UBA2862	s__UBA2862 sp902798105	spacer
HS.03_191778||full	MGYG000291096	d__Bacteria	p__Firmicutes_A	c__Clostridia_A	o__Christensenellales	f__CAG-74	g__UBA2862	s__UBA2862 sp902798105	spacer
HS.02_504925||full	MGYG000291096	d__Bacteria	p__Firmicutes_A	c__Clostridia_A	o__Christensenellales	f__CAG-74	g__UBA2862	s__UBA2862 sp902798105	spacer
SRR8387715_881178||full	MGYG000291096	d__Bacteria	p__Firmicutes_A	c__Clostridia_A	o__Christensenellales	f__CAG-74	g__UBA2862	s__UBA2862 sp902798105	spacer
ERR3275107_1414745||full	MGYG000291096	d__Bacteria	p__Firmicutes_A	c__Clostridia_A	o__Christensenellales	f__CAG-74	g__UBA2862	s__UBA2862 sp902798105	spacer
SRR873609_1684056||full	MGYG000291104	d__Bacteria	p__Firmicutes	c__Bacilli	o__Erysipelotrichales	f__Erysipelotrichaceae	g__RUG11795	s__RUG11795 rhusiopathiae_A	spacer
ERR3275091_1834283||full	MGYG000291119	d__Bacteria	p__Bacteroidota	c__Bacteroidia	o__Bacteroidales	f__Bacteroidaceae	g__Prevotella	s__Prevotella sp902784755	spacer
ERR2027914_1901351||full	MGYG000291119	d__Bacteria	p__Bacteroidota	c__Bacteroidia	o__Bacteroidales	f__Bacteroidaceae	g__Prevotella	s__Prevotella sp902784755	spacer
ERR3801483_1000989||full	MGYG000291119	d__Bacteria	p__Bacteroidota	c__Bacteroidia	o__Bacteroidales	f__Bacteroidaceae	g__Prevotella	s__Prevotella sp902784755	spacer
ERR3201390_1339235||full	MGYG000291119	d__Bacteria	p__Bacteroidota	c__Bacteroidia	o__Bacteroidales	f__Bacteroidaceae	g__Prevotella	s__Prevotella sp902784755	spacer
ERR3224594_574565||full	MGYG000291124	d__Bacteria	p__Bacteroidota	c__Bacteroidia	o__Bacteroidales	f__F082	g__F082	s__F082 sp902774365	spacer
ERR3201413_22883||full	MGYG000291124	d__Bacteria	p__Bacteroidota	c__Bacteroidia	o__Bacteroidales	f__F082	g__F082	s__F082 sp902774365	spacer
ERR3220204_944970||full	MGYG000291124	d__Bacteria	p__Bacteroidota	c__Bacteroidia	o__Bacteroidales	f__F082	g__F082	s__F082 sp902774365	spacer
SRR11784294_650088||full	MGYG000291124	d__Bacteria	p__Bacteroidota	c__Bacteroidia	o__Bacteroidales	f__F082	g__F082	s__F082 sp902774365	spacer
ERR4297104_1273464||full	MGYG000291143	d__Bacteria	p__Bacteroidota	c__Bacteroidia	o__Bacteroidales	f__Muribaculaceae	g__Sodaliphilus	s__Sodaliphilus sp900318345	spacer
SRR873596_234781||full	MGYG000291152	d__Bacteria	p__Bacteroidota	c__Bacteroidia	o__Bacteroidales	f__P3	g__UBA1711	s__UBA1711 sp900319865	spacer
SRR8698222_805071||full	MGYG000291152	d__Bacteria	p__Bacteroidota	c__Bacteroidia	o__Bacteroidales	f__P3	g__UBA1711	s__UBA1711 sp900319865	spacer
SRR12021147_1883705||full	MGYG000291152	d__Bacteria	p__Bacteroidota	c__Bacteroidia	o__Bacteroidales	f__P3	g__UBA1711	s__UBA1711 sp900319865	spacer
SRR10912536_1269446||full	MGYG000291152	d__Bacteria	p__Bacteroidota	c__Bacteroidia	o__Bacteroidales	f__P3	g__UBA1711	s__UBA1711 sp900319865	spacer
SRR11784284_90838||full	MGYG000291152	d__Bacteria	p__Bacteroidota	c__Bacteroidia	o__Bacteroidales	f__P3	g__UBA1711	s__UBA1711 sp900319865	spacer
ERR2027894_512118||full	MGYG000291152	d__Bacteria	p__Bacteroidota	c__Bacteroidia	o__Bacteroidales	f__P3	g__UBA1711	s__UBA1711 sp900319865	spacer
ERR3220188_2444818||full	MGYG000291168	d__Bacteria	p__Firmicutes_A	c__Clostridia	o__Oscillospirales	f__Acutalibacteraceae	g__UBA1213	s__UBA1213 sp902800065	spacer
SRR12021153_517846||full	MGYG000291168	d__Bacteria	p__Firmicutes_A	c__Clostridia	o__Oscillospirales	f__Acutalibacteraceae	g__UBA1213	s__UBA1213 sp902800065	spacer
SRR12021145_756253||full	MGYG000291168	d__Bacteria	p__Firmicutes_A	c__Clostridia	o__Oscillospirales	f__Acutalibacteraceae	g__UBA1213	s__UBA1213 sp902800065	spacer
ERR3224597_542308||full	MGYG000291168	d__Bacteria	p__Firmicutes_A	c__Clostridia	o__Oscillospirales	f__Acutalibacteraceae	g__UBA1213	s__UBA1213 sp902800065	spacer
SRR12021143_1664248||full	MGYG000291168	d__Bacteria	p__Firmicutes_A	c__Clostridia	o__Oscillospirales	f__Acutalibacteraceae	g__UBA1213	s__UBA1213 sp902800065	spacer
ERR3275098_566301||full	MGYG000291168	d__Bacteria	p__Firmicutes_A	c__Clostridia	o__Oscillospirales	f__Acutalibacteraceae	g__UBA1213	s__UBA1213 sp902800065	spacer
ERR3201391_658401||full	MGYG000291168	d__Bacteria	p__Firmicutes_A	c__Clostridia	o__Oscillospirales	f__Acutalibacteraceae	g__UBA1213	s__UBA1213 sp902800065	spacer
ERR3201396_899784||full	MGYG000291168	d__Bacteria	p__Firmicutes_A	c__Clostridia	o__Oscillospirales	f__Acutalibacteraceae	g__UBA1213	s__UBA1213 sp902800065	spacer
ERR3201410_999345||full	MGYG000291168	d__Bacteria	p__Firmicutes_A	c__Clostridia	o__Oscillospirales	f__Acutalibacteraceae	g__UBA1213	s__UBA1213 sp902800065	spacer
ERR3224573_590753||full	MGYG000291168	d__Bacteria	p__Firmicutes_A	c__Clostridia	o__Oscillospirales	f__Acutalibacteraceae	g__UBA1213	s__UBA1213 sp902800065	spacer
SRR12021138_493756||full	MGYG000291168	d__Bacteria	p__Firmicutes_A	c__Clostridia	o__Oscillospirales	f__Acutalibacteraceae	g__UBA1213	s__UBA1213 sp902800065	spacer
SRR10765513_603012||full	MGYG000291168	d__Bacteria	p__Firmicutes_A	c__Clostridia	o__Oscillospirales	f__Acutalibacteraceae	g__UBA1213	s__UBA1213 sp902800065	spacer
SRR12021146_1792931||full	MGYG000291168	d__Bacteria	p__Firmicutes_A	c__Clostridia	o__Oscillospirales	f__Acutalibacteraceae	g__UBA1213	s__UBA1213 sp902800065	spacer
ERR3224597_343334||full	MGYG000291168	d__Bacteria	p__Firmicutes_A	c__Clostridia	o__Oscillospirales	f__Acutalibacteraceae	g__UBA1213	s__UBA1213 sp902800065	spacer
SRR12021154_2588633||full	MGYG000291175	d__Bacteria	p__Firmicutes_A	c__Clostridia	o__Lachnospirales	f__Lachnospiraceae	g__CAG-127	s__CAG-127 sp902783015	spacer
ERR3220224_400249||full	MGYG000291175	d__Bacteria	p__Firmicutes_A	c__Clostridia	o__Lachnospirales	f__Lachnospiraceae	g__CAG-127	s__CAG-127 sp902783015	spacer
Yak.AD03_73935||full	MGYG000291175	d__Bacteria	p__Firmicutes_A	c__Clostridia	o__Lachnospirales	f__Lachnospiraceae	g__CAG-127	s__CAG-127 sp902783015	spacer
Yak.AD03_1889214||full	MGYG000291175	d__Bacteria	p__Firmicutes_A	c__Clostridia	o__Lachnospirales	f__Lachnospiraceae	g__CAG-127	s__CAG-127 sp902783015	spacer
ERR4297103_262484||full	MGYG000291180	d__Bacteria	p__Firmicutes_A	c__Clostridia	o__Oscillospirales	f__Acutalibacteraceae	g__Ruminococcus_E	s__	spacer
ERR3275106_3325413||full	MGYG000291183	d__Bacteria	p__Firmicutes_A	c__Clostridia	o__Oscillospirales	f__Acutalibacteraceae	g__Ruminococcus_E	s__Ruminococcus_E sp902784855	spacer
ERR3201398_511922||full	MGYG000291187	d__Bacteria	p__Bacteroidota	c__Bacteroidia	o__Bacteroidales	f__Bacteroidaceae	g__UBA6382	s__UBA6382 sp902788275	spacer
ERR3224595_285719||full	MGYG000291187	d__Bacteria	p__Bacteroidota	c__Bacteroidia	o__Bacteroidales	f__Bacteroidaceae	g__UBA6382	s__UBA6382 sp902788275	spacer
ERR3224613_563492||lt2gene	MGYG000291187	d__Bacteria	p__Bacteroidota	c__Bacteroidia	o__Bacteroidales	f__Bacteroidaceae	g__UBA6382	s__UBA6382 sp902788275	spacer
ERR3224579_399121||full	MGYG000291187	d__Bacteria	p__Bacteroidota	c__Bacteroidia	o__Bacteroidales	f__Bacteroidaceae	g__UBA6382	s__UBA6382 sp902788275	spacer
ERR3201380_873271||full	MGYG000291194	d__Bacteria	p__Bacteroidota	c__Bacteroidia	o__Bacteroidales	f__Bacteroidaceae	g__Prevotella	s__Prevotella sp900316985	spacer
SRR873595_1964777||full	MGYG000291194	d__Bacteria	p__Bacteroidota	c__Bacteroidia	o__Bacteroidales	f__Bacteroidaceae	g__Prevotella	s__Prevotella sp900316985	spacer
SRR11485373_27201||full	MGYG000291194	d__Bacteria	p__Bacteroidota	c__Bacteroidia	o__Bacteroidales	f__Bacteroidaceae	g__Prevotella	s__Prevotella sp900316985	spacer
ERR3275094_2119727||full	MGYG000291194	d__Bacteria	p__Bacteroidota	c__Bacteroidia	o__Bacteroidales	f__Bacteroidaceae	g__Prevotella	s__Prevotella sp900316985	spacer
ERR4297099_1777403||full	MGYG000291194	d__Bacteria	p__Bacteroidota	c__Bacteroidia	o__Bacteroidales	f__Bacteroidaceae	g__Prevotella	s__Prevotella sp900316985	spacer
ERR4297108_890094||full	MGYG000291194	d__Bacteria	p__Bacteroidota	c__Bacteroidia	o__Bacteroidales	f__Bacteroidaceae	g__Prevotella	s__Prevotella sp900316985	spacer
ERR3201375_396760||full	MGYG000291194	d__Bacteria	p__Bacteroidota	c__Bacteroidia	o__Bacteroidales	f__Bacteroidaceae	g__Prevotella	s__Prevotella sp900316985	spacer
ERR2027927_1132358||full	MGYG000291194	d__Bacteria	p__Bacteroidota	c__Bacteroidia	o__Bacteroidales	f__Bacteroidaceae	g__Prevotella	s__Prevotella sp900316985	spacer
ERR3201390_168594||full	MGYG000291194	d__Bacteria	p__Bacteroidota	c__Bacteroidia	o__Bacteroidales	f__Bacteroidaceae	g__Prevotella	s__Prevotella sp900316985	spacer
SRR873603_2186398||full	MGYG000291194	d__Bacteria	p__Bacteroidota	c__Bacteroidia	o__Bacteroidales	f__Bacteroidaceae	g__Prevotella	s__Prevotella sp900316985	spacer
ERR3275133_554179||full	MGYG000291194	d__Bacteria	p__Bacteroidota	c__Bacteroidia	o__Bacteroidales	f__Bacteroidaceae	g__Prevotella	s__Prevotella sp900316985	spacer
ERR3220189_1528633||full	MGYG000291194	d__Bacteria	p__Bacteroidota	c__Bacteroidia	o__Bacteroidales	f__Bacteroidaceae	g__Prevotella	s__Prevotella sp900316985	spacer
SRR12529157_373408||full	MGYG000291194	d__Bacteria	p__Bacteroidota	c__Bacteroidia	o__Bacteroidales	f__Bacteroidaceae	g__Prevotella	s__Prevotella sp900316985	spacer
ERR3201396_167486||full	MGYG000291194	d__Bacteria	p__Bacteroidota	c__Bacteroidia	o__Bacteroidales	f__Bacteroidaceae	g__Prevotella	s__Prevotella sp900316985	spacer
ERR3275106_1427099||full	MGYG000291194	d__Bacteria	p__Bacteroidota	c__Bacteroidia	o__Bacteroidales	f__Bacteroidaceae	g__Prevotella	s__Prevotella sp900316985	spacer
ERR3224601_732239||full	MGYG000291194	d__Bacteria	p__Bacteroidota	c__Bacteroidia	o__Bacteroidales	f__Bacteroidaceae	g__Prevotella	s__Prevotella sp900316985	spacer
Yak.AD03_653034||full	MGYG000291194	d__Bacteria	p__Bacteroidota	c__Bacteroidia	o__Bacteroidales	f__Bacteroidaceae	g__Prevotella	s__Prevotella sp900316985	spacer
SRR12529381_1142857||full	MGYG000291194	d__Bacteria	p__Bacteroidota	c__Bacteroidia	o__Bacteroidales	f__Bacteroidaceae	g__Prevotella	s__Prevotella sp900316985	spacer
SRR4435576_38166||full	MGYG000291197	d__Bacteria	p__Bacteroidota	c__Bacteroidia	o__Bacteroidales	f__Muribaculaceae	g__Sodaliphilus	s__Sodaliphilus sp902776435	spacer
ERR3201392_677812||full	MGYG000291197	d__Bacteria	p__Bacteroidota	c__Bacteroidia	o__Bacteroidales	f__Muribaculaceae	g__Sodaliphilus	s__Sodaliphilus sp902776435	spacer
ERR3201396_1092627||full	MGYG000291197	d__Bacteria	p__Bacteroidota	c__Bacteroidia	o__Bacteroidales	f__Muribaculaceae	g__Sodaliphilus	s__Sodaliphilus sp902776435	spacer
SRR10912542_2202569||full	MGYG000291197	d__Bacteria	p__Bacteroidota	c__Bacteroidia	o__Bacteroidales	f__Muribaculaceae	g__Sodaliphilus	s__Sodaliphilus sp902776435	spacer
SRR8397908_261217||full	MGYG000291199	d__Bacteria	p__Firmicutes_A	c__Clostridia	o__Oscillospirales	f__Ruminococcaceae	g__Ruminococcus	s__Ruminococcus flavefaciens_E	spacer
ERR3275099_207747||full	MGYG000291199	d__Bacteria	p__Firmicutes_A	c__Clostridia	o__Oscillospirales	f__Ruminococcaceae	g__Ruminococcus	s__Ruminococcus flavefaciens_E	spacer
ERR3224588_773832||full	MGYG000291199	d__Bacteria	p__Firmicutes_A	c__Clostridia	o__Oscillospirales	f__Ruminococcaceae	g__Ruminococcus	s__Ruminococcus flavefaciens_E	spacer
ERR3211484_1095854||full	MGYG000291199	d__Bacteria	p__Firmicutes_A	c__Clostridia	o__Oscillospirales	f__Ruminococcaceae	g__Ruminococcus	s__Ruminococcus flavefaciens_E	spacer
ERR3220221_1219549||full	MGYG000291199	d__Bacteria	p__Firmicutes_A	c__Clostridia	o__Oscillospirales	f__Ruminococcaceae	g__Ruminococcus	s__Ruminococcus flavefaciens_E	spacer
ERR3201390_888846||full	MGYG000291199	d__Bacteria	p__Firmicutes_A	c__Clostridia	o__Oscillospirales	f__Ruminococcaceae	g__Ruminococcus	s__Ruminococcus flavefaciens_E	spacer
SRR11784290_763208||full	MGYG000291199	d__Bacteria	p__Firmicutes_A	c__Clostridia	o__Oscillospirales	f__Ruminococcaceae	g__Ruminococcus	s__Ruminococcus flavefaciens_E	spacer
ERR3275134_220504||full	MGYG000291199	d__Bacteria	p__Firmicutes_A	c__Clostridia	o__Oscillospirales	f__Ruminococcaceae	g__Ruminococcus	s__Ruminococcus flavefaciens_E	spacer
ERR3275106_427525||full	MGYG000291199	d__Bacteria	p__Firmicutes_A	c__Clostridia	o__Oscillospirales	f__Ruminococcaceae	g__Ruminococcus	s__Ruminococcus flavefaciens_E	spacer
ERR2027920_1037745||full	MGYG000291199	d__Bacteria	p__Firmicutes_A	c__Clostridia	o__Oscillospirales	f__Ruminococcaceae	g__Ruminococcus	s__Ruminococcus flavefaciens_E	spacer
ERR3224611_932227||full	MGYG000291199	d__Bacteria	p__Firmicutes_A	c__Clostridia	o__Oscillospirales	f__Ruminococcaceae	g__Ruminococcus	s__Ruminococcus flavefaciens_E	spacer
SRR4435563_235580||full	MGYG000291199	d__Bacteria	p__Firmicutes_A	c__Clostridia	o__Oscillospirales	f__Ruminococcaceae	g__Ruminococcus	s__Ruminococcus flavefaciens_E	spacer
ERR3201403_406023||full	MGYG000291199	d__Bacteria	p__Firmicutes_A	c__Clostridia	o__Oscillospirales	f__Ruminococcaceae	g__Ruminococcus	s__Ruminococcus flavefaciens_E	spacer
FH88562_157161||full	MGYG000291199	d__Bacteria	p__Firmicutes_A	c__Clostridia	o__Oscillospirales	f__Ruminococcaceae	g__Ruminococcus	s__Ruminococcus flavefaciens_E	spacer
SRR12021155_1202022||full	MGYG000291203	d__Bacteria	p__Firmicutes_A	c__Clostridia	o__Oscillospirales	f__Acutalibacteraceae	g__UBA1213	s__UBA1213 sp902803585	spacer
SRR7907953_462293||full	MGYG000291203	d__Bacteria	p__Firmicutes_A	c__Clostridia	o__Oscillospirales	f__Acutalibacteraceae	g__UBA1213	s__UBA1213 sp902803585	spacer
ERR3275127_1285817||full	MGYG000291203	d__Bacteria	p__Firmicutes_A	c__Clostridia	o__Oscillospirales	f__Acutalibacteraceae	g__UBA1213	s__UBA1213 sp902803585	spacer
FH88573_126464||full	MGYG000291219	d__Bacteria	p__Bacteroidota	c__Bacteroidia	o__Bacteroidales	f__Bacteroidaceae	g__UBA6382	s__UBA6382 sp002372095	spacer
ERR4297100_723058||0_partial	MGYG000291219	d__Bacteria	p__Bacteroidota	c__Bacteroidia	o__Bacteroidales	f__Bacteroidaceae	g__UBA6382	s__UBA6382 sp002372095	spacer
ERR2027907_131060||full	MGYG000291219	d__Bacteria	p__Bacteroidota	c__Bacteroidia	o__Bacteroidales	f__Bacteroidaceae	g__UBA6382	s__UBA6382 sp002372095	spacer
ERR3275117_131525||full	MGYG000291219	d__Bacteria	p__Bacteroidota	c__Bacteroidia	o__Bacteroidales	f__Bacteroidaceae	g__UBA6382	s__UBA6382 sp002372095	spacer
ERR3224591_99263||full	MGYG000291219	d__Bacteria	p__Bacteroidota	c__Bacteroidia	o__Bacteroidales	f__Bacteroidaceae	g__UBA6382	s__UBA6382 sp002372095	spacer
SRR12021155_895769||full	MGYG000291222	d__Bacteria	p__Firmicutes_A	c__Clostridia	o__Lachnospirales	f__Lachnospiraceae	g__UBA2821	s__UBA2821 sp902786515	spacer
ERR3201392_833327||full	MGYG000291222	d__Bacteria	p__Firmicutes_A	c__Clostridia	o__Lachnospirales	f__Lachnospiraceae	g__UBA2821	s__UBA2821 sp902786515	spacer
HS.04_112417||full	MGYG000291222	d__Bacteria	p__Firmicutes_A	c__Clostridia	o__Lachnospirales	f__Lachnospiraceae	g__UBA2821	s__UBA2821 sp902786515	spacer
ERR3275104_180029||full	MGYG000291222	d__Bacteria	p__Firmicutes_A	c__Clostridia	o__Lachnospirales	f__Lachnospiraceae	g__UBA2821	s__UBA2821 sp902786515	spacer
ERR3801470_228489||full	MGYG000291222	d__Bacteria	p__Firmicutes_A	c__Clostridia	o__Lachnospirales	f__Lachnospiraceae	g__UBA2821	s__UBA2821 sp902786515	spacer
ERR3220189_2086824||full	MGYG000291222	d__Bacteria	p__Firmicutes_A	c__Clostridia	o__Lachnospirales	f__Lachnospiraceae	g__UBA2821	s__UBA2821 sp902786515	spacer
ERR3275124_959034||full	MGYG000291222	d__Bacteria	p__Firmicutes_A	c__Clostridia	o__Lachnospirales	f__Lachnospiraceae	g__UBA2821	s__UBA2821 sp902786515	spacer
ERR3224606_119808||full	MGYG000291226	d__Bacteria	p__Firmicutes_A	c__Clostridia	o__Lachnospirales	f__Lachnospiraceae	g__UBA4285	s__UBA4285 sp902775895	spacer
ERR3211442_78764||full	MGYG000291226	d__Bacteria	p__Firmicutes_A	c__Clostridia	o__Lachnospirales	f__Lachnospiraceae	g__UBA4285	s__UBA4285 sp902775895	spacer
ERR3211455_410086||full	MGYG000291226	d__Bacteria	p__Firmicutes_A	c__Clostridia	o__Lachnospirales	f__Lachnospiraceae	g__UBA4285	s__UBA4285 sp902775895	spacer
ERR3224601_685933||full	MGYG000291226	d__Bacteria	p__Firmicutes_A	c__Clostridia	o__Lachnospirales	f__Lachnospiraceae	g__UBA4285	s__UBA4285 sp902775895	spacer
SRR9006804_3180165||full	MGYG000291227	d__Bacteria	p__Bacteroidota	c__Bacteroidia	o__Bacteroidales	f__Bacteroidaceae	g__Prevotella	s__Prevotella sp902784565	spacer
ERR3515527_97585||full	MGYG000291229	d__Bacteria	p__Bacteroidota	c__Bacteroidia	o__Bacteroidales	f__Paludibacteraceae	g__RF16	s__RF16 sp900321605	spacer
SRR12021149_398277||full	MGYG000291229	d__Bacteria	p__Bacteroidota	c__Bacteroidia	o__Bacteroidales	f__Paludibacteraceae	g__RF16	s__RF16 sp900321605	spacer
SRR10912539_682627||full	MGYG000291229	d__Bacteria	p__Bacteroidota	c__Bacteroidia	o__Bacteroidales	f__Paludibacteraceae	g__RF16	s__RF16 sp900321605	spacer
SRR12529267_518947||full	MGYG000291229	d__Bacteria	p__Bacteroidota	c__Bacteroidia	o__Bacteroidales	f__Paludibacteraceae	g__RF16	s__RF16 sp900321605	spacer
ERR3220194_1798322||full	MGYG000291229	d__Bacteria	p__Bacteroidota	c__Bacteroidia	o__Bacteroidales	f__Paludibacteraceae	g__RF16	s__RF16 sp900321605	spacer
SRR12529103_3364685||full	MGYG000291229	d__Bacteria	p__Bacteroidota	c__Bacteroidia	o__Bacteroidales	f__Paludibacteraceae	g__RF16	s__RF16 sp900321605	spacer
SRR873601_2790536||full	MGYG000291229	d__Bacteria	p__Bacteroidota	c__Bacteroidia	o__Bacteroidales	f__Paludibacteraceae	g__RF16	s__RF16 sp900321605	spacer
ERR3220225_1259108||full	MGYG000291229	d__Bacteria	p__Bacteroidota	c__Bacteroidia	o__Bacteroidales	f__Paludibacteraceae	g__RF16	s__RF16 sp900321605	spacer
ERR3801460_115400||full	MGYG000291229	d__Bacteria	p__Bacteroidota	c__Bacteroidia	o__Bacteroidales	f__Paludibacteraceae	g__RF16	s__RF16 sp900321605	spacer
SRR12021151_1088999||full	MGYG000291229	d__Bacteria	p__Bacteroidota	c__Bacteroidia	o__Bacteroidales	f__Paludibacteraceae	g__RF16	s__RF16 sp900321605	spacer
ERR3201415_1546210||full	MGYG000291229	d__Bacteria	p__Bacteroidota	c__Bacteroidia	o__Bacteroidales	f__Paludibacteraceae	g__RF16	s__RF16 sp900321605	spacer
SRR11585056_22989||full	MGYG000291229	d__Bacteria	p__Bacteroidota	c__Bacteroidia	o__Bacteroidales	f__Paludibacteraceae	g__RF16	s__RF16 sp900321605	spacer
ERR3201379_294774||full	MGYG000291229	d__Bacteria	p__Bacteroidota	c__Bacteroidia	o__Bacteroidales	f__Paludibacteraceae	g__RF16	s__RF16 sp900321605	spacer
SRR1267595_741367||full	MGYG000291229	d__Bacteria	p__Bacteroidota	c__Bacteroidia	o__Bacteroidales	f__Paludibacteraceae	g__RF16	s__RF16 sp900321605	spacer
SRR7907958_176977||full	MGYG000291229	d__Bacteria	p__Bacteroidota	c__Bacteroidia	o__Bacteroidales	f__Paludibacteraceae	g__RF16	s__RF16 sp900321605	spacer
SRR873603_3368281||full	MGYG000291229	d__Bacteria	p__Bacteroidota	c__Bacteroidia	o__Bacteroidales	f__Paludibacteraceae	g__RF16	s__RF16 sp900321605	spacer
SRR12529265_1328684||full	MGYG000291229	d__Bacteria	p__Bacteroidota	c__Bacteroidia	o__Bacteroidales	f__Paludibacteraceae	g__RF16	s__RF16 sp900321605	spacer
SRR11784282_65155||full	MGYG000291229	d__Bacteria	p__Bacteroidota	c__Bacteroidia	o__Bacteroidales	f__Paludibacteraceae	g__RF16	s__RF16 sp900321605	spacer
SRR9651418_299006||full	MGYG000291229	d__Bacteria	p__Bacteroidota	c__Bacteroidia	o__Bacteroidales	f__Paludibacteraceae	g__RF16	s__RF16 sp900321605	spacer
SRR873602_1543643||full	MGYG000291229	d__Bacteria	p__Bacteroidota	c__Bacteroidia	o__Bacteroidales	f__Paludibacteraceae	g__RF16	s__RF16 sp900321605	spacer
ERR3224570_670142||full	MGYG000291229	d__Bacteria	p__Bacteroidota	c__Bacteroidia	o__Bacteroidales	f__Paludibacteraceae	g__RF16	s__RF16 sp900321605	spacer
ERR3224598_2163118||full	MGYG000291229	d__Bacteria	p__Bacteroidota	c__Bacteroidia	o__Bacteroidales	f__Paludibacteraceae	g__RF16	s__RF16 sp900321605	spacer
ERR3275112_204337||full	MGYG000291229	d__Bacteria	p__Bacteroidota	c__Bacteroidia	o__Bacteroidales	f__Paludibacteraceae	g__RF16	s__RF16 sp900321605	spacer
SRR12021153_1087443||full	MGYG000291233	d__Bacteria	p__Firmicutes_A	c__Clostridia	o__Peptostreptococcales	f__Anaerovoracaceae	g__RUG754	s__RUG754 sp900315895	spacer
ERR3224608_678752||full	MGYG000291233	d__Bacteria	p__Firmicutes_A	c__Clostridia	o__Peptostreptococcales	f__Anaerovoracaceae	g__RUG754	s__RUG754 sp900315895	spacer
Yak.MQ01_503861||full	MGYG000291233	d__Bacteria	p__Firmicutes_A	c__Clostridia	o__Peptostreptococcales	f__Anaerovoracaceae	g__RUG754	s__RUG754 sp900315895	spacer
SRR8397909_135247||full	MGYG000291233	d__Bacteria	p__Firmicutes_A	c__Clostridia	o__Peptostreptococcales	f__Anaerovoracaceae	g__RUG754	s__RUG754 sp900315895	spacer
SRR873607_3942587||full	MGYG000291233	d__Bacteria	p__Firmicutes_A	c__Clostridia	o__Peptostreptococcales	f__Anaerovoracaceae	g__RUG754	s__RUG754 sp900315895	spacer
SRR12021143_839498||full	MGYG000291233	d__Bacteria	p__Firmicutes_A	c__Clostridia	o__Peptostreptococcales	f__Anaerovoracaceae	g__RUG754	s__RUG754 sp900315895	spacer
ERR3211471_199016||full	MGYG000291265	d__Bacteria	p__Cyanobacteria	c__Vampirovibrionia	o__Gastranaerophilales	f__Gastranaerophilaceae	g__UBA2813	s__UBA2813 sp902791985	spacer
ERR3224597_809224||full	MGYG000291274	d__Bacteria	p__Firmicutes_A	c__Clostridia	o__Oscillospirales	f__Oscillospiraceae	g__HGM13006	s__	spacer
ERR3801458_1825299||full	MGYG000291278	d__Bacteria	p__Fibrobacterota	c__Fibrobacteria	o__Fibrobacterales	f__Fibrobacteraceae	g__Fibrobacter	s__Fibrobacter sp900215325	spacer
SRR12021155_1145878||full	MGYG000291283	d__Bacteria	p__Firmicutes_A	c__Clostridia	o__Lachnospirales	f__Lachnospiraceae	g__UBA2912	s__UBA2912 sp902796775	spacer
SRR1222429_183953||full	MGYG000291283	d__Bacteria	p__Firmicutes_A	c__Clostridia	o__Lachnospirales	f__Lachnospiraceae	g__UBA2912	s__UBA2912 sp902796775	spacer
ERR3224583_732376||full	MGYG000291283	d__Bacteria	p__Firmicutes_A	c__Clostridia	o__Lachnospirales	f__Lachnospiraceae	g__UBA2912	s__UBA2912 sp902796775	spacer
ERR3201398_27133||full	MGYG000291283	d__Bacteria	p__Firmicutes_A	c__Clostridia	o__Lachnospirales	f__Lachnospiraceae	g__UBA2912	s__UBA2912 sp902796775	spacer
SRR873604_1960440||full	MGYG000291283	d__Bacteria	p__Firmicutes_A	c__Clostridia	o__Lachnospirales	f__Lachnospiraceae	g__UBA2912	s__UBA2912 sp902796775	spacer
SRR873597_526212||full	MGYG000291283	d__Bacteria	p__Firmicutes_A	c__Clostridia	o__Lachnospirales	f__Lachnospiraceae	g__UBA2912	s__UBA2912 sp902796775	spacer
SRR12021141_1878364||full	MGYG000291283	d__Bacteria	p__Firmicutes_A	c__Clostridia	o__Lachnospirales	f__Lachnospiraceae	g__UBA2912	s__UBA2912 sp902796775	spacer
SRR8387719_399134||full	MGYG000291283	d__Bacteria	p__Firmicutes_A	c__Clostridia	o__Lachnospirales	f__Lachnospiraceae	g__UBA2912	s__UBA2912 sp902796775	spacer
SRR11784279_1245601||full	MGYG000291283	d__Bacteria	p__Firmicutes_A	c__Clostridia	o__Lachnospirales	f__Lachnospiraceae	g__UBA2912	s__UBA2912 sp902796775	spacer
SRR873606_3480442||full	MGYG000291283	d__Bacteria	p__Firmicutes_A	c__Clostridia	o__Lachnospirales	f__Lachnospiraceae	g__UBA2912	s__UBA2912 sp902796775	spacer
SRR873607_884043||full	MGYG000291283	d__Bacteria	p__Firmicutes_A	c__Clostridia	o__Lachnospirales	f__Lachnospiraceae	g__UBA2912	s__UBA2912 sp902796775	spacer
SRR873602_855304||full	MGYG000291283	d__Bacteria	p__Firmicutes_A	c__Clostridia	o__Lachnospirales	f__Lachnospiraceae	g__UBA2912	s__UBA2912 sp902796775	spacer
ERR3220194_281534||full	MGYG000291283	d__Bacteria	p__Firmicutes_A	c__Clostridia	o__Lachnospirales	f__Lachnospiraceae	g__UBA2912	s__UBA2912 sp902796775	spacer
ERR4297093_1796046||full	MGYG000291297	d__Bacteria	p__Bacteroidota	c__Bacteroidia	o__Bacteroidales	f__Bacteroidaceae	g__UBA1179	s__	spacer
ERR4297086_430617||full	MGYG000291297	d__Bacteria	p__Bacteroidota	c__Bacteroidia	o__Bacteroidales	f__Bacteroidaceae	g__UBA1179	s__	spacer
SRR8397908_106686||full	MGYG000291297	d__Bacteria	p__Bacteroidota	c__Bacteroidia	o__Bacteroidales	f__Bacteroidaceae	g__UBA1179	s__	spacer
ERR4297100_502150||full	MGYG000291297	d__Bacteria	p__Bacteroidota	c__Bacteroidia	o__Bacteroidales	f__Bacteroidaceae	g__UBA1179	s__	spacer
ERR4297100_218129||full	MGYG000291297	d__Bacteria	p__Bacteroidota	c__Bacteroidia	o__Bacteroidales	f__Bacteroidaceae	g__UBA1179	s__	spacer
ERR4297106_397250||0_partial	MGYG000291297	d__Bacteria	p__Bacteroidota	c__Bacteroidia	o__Bacteroidales	f__Bacteroidaceae	g__UBA1179	s__	spacer
ERR3201388_557891||full	MGYG000291297	d__Bacteria	p__Bacteroidota	c__Bacteroidia	o__Bacteroidales	f__Bacteroidaceae	g__UBA1179	s__	spacer
ERR3211469_109223||full	MGYG000291297	d__Bacteria	p__Bacteroidota	c__Bacteroidia	o__Bacteroidales	f__Bacteroidaceae	g__UBA1179	s__	spacer
ERR3201378_1225440||full	MGYG000291297	d__Bacteria	p__Bacteroidota	c__Bacteroidia	o__Bacteroidales	f__Bacteroidaceae	g__UBA1179	s__	spacer
ERR3201387_507550||full	MGYG000291297	d__Bacteria	p__Bacteroidota	c__Bacteroidia	o__Bacteroidales	f__Bacteroidaceae	g__UBA1179	s__	spacer
SRR873601_2579247||full	MGYG000291297	d__Bacteria	p__Bacteroidota	c__Bacteroidia	o__Bacteroidales	f__Bacteroidaceae	g__UBA1179	s__	spacer
ERR2027919_1297746||full	MGYG000291297	d__Bacteria	p__Bacteroidota	c__Bacteroidia	o__Bacteroidales	f__Bacteroidaceae	g__UBA1179	s__	spacer
ERR3224609_1524751||full	MGYG000291297	d__Bacteria	p__Bacteroidota	c__Bacteroidia	o__Bacteroidales	f__Bacteroidaceae	g__UBA1179	s__	spacer
ERR3211480_188170||full	MGYG000291297	d__Bacteria	p__Bacteroidota	c__Bacteroidia	o__Bacteroidales	f__Bacteroidaceae	g__UBA1179	s__	spacer
ERR3275129_1358285||full	MGYG000291297	d__Bacteria	p__Bacteroidota	c__Bacteroidia	o__Bacteroidales	f__Bacteroidaceae	g__UBA1179	s__	spacer
ERR3275100_348861||full	MGYG000291297	d__Bacteria	p__Bacteroidota	c__Bacteroidia	o__Bacteroidales	f__Bacteroidaceae	g__UBA1179	s__	spacer
ERR3211473_19447||full	MGYG000291297	d__Bacteria	p__Bacteroidota	c__Bacteroidia	o__Bacteroidales	f__Bacteroidaceae	g__UBA1179	s__	spacer
ERR1278104_152096||full	MGYG000291297	d__Bacteria	p__Bacteroidota	c__Bacteroidia	o__Bacteroidales	f__Bacteroidaceae	g__UBA1179	s__	spacer
SRR12529212_980075||full	MGYG000291297	d__Bacteria	p__Bacteroidota	c__Bacteroidia	o__Bacteroidales	f__Bacteroidaceae	g__UBA1179	s__	spacer
HS.04_269703||full	MGYG000291297	d__Bacteria	p__Bacteroidota	c__Bacteroidia	o__Bacteroidales	f__Bacteroidaceae	g__UBA1179	s__	spacer
SRR12529102_167611||0_partial	MGYG000291297	d__Bacteria	p__Bacteroidota	c__Bacteroidia	o__Bacteroidales	f__Bacteroidaceae	g__UBA1179	s__	spacer
ERR1278074_273514||full	MGYG000291297	d__Bacteria	p__Bacteroidota	c__Bacteroidia	o__Bacteroidales	f__Bacteroidaceae	g__UBA1179	s__	spacer
SRR12529323_280563||full	MGYG000291297	d__Bacteria	p__Bacteroidota	c__Bacteroidia	o__Bacteroidales	f__Bacteroidaceae	g__UBA1179	s__	spacer
SRR12021145_1153811||full	MGYG000291313	d__Archaea	p__Methanobacteriota	c__Methanobacteria	o__Methanobacteriales	f__Methanobacteriaceae	g__Methanobrevibacter_A	s__Methanobrevibacter_A sp902785855	spacer
SRR11485370_245400||full	MGYG000291313	d__Archaea	p__Methanobacteriota	c__Methanobacteria	o__Methanobacteriales	f__Methanobacteriaceae	g__Methanobrevibacter_A	s__Methanobrevibacter_A sp902785855	spacer
SRR8387714_1031028||full	MGYG000291313	d__Archaea	p__Methanobacteriota	c__Methanobacteria	o__Methanobacteriales	f__Methanobacteriaceae	g__Methanobrevibacter_A	s__Methanobrevibacter_A sp902785855	spacer
ERR3220180_136830||full	MGYG000291313	d__Archaea	p__Methanobacteriota	c__Methanobacteria	o__Methanobacteriales	f__Methanobacteriaceae	g__Methanobrevibacter_A	s__Methanobrevibacter_A sp902785855	spacer
SRR4435567_25741||full	MGYG000291313	d__Archaea	p__Methanobacteriota	c__Methanobacteria	o__Methanobacteriales	f__Methanobacteriaceae	g__Methanobrevibacter_A	s__Methanobrevibacter_A sp902785855	spacer
ERR3275130_696357||full	MGYG000291313	d__Archaea	p__Methanobacteriota	c__Methanobacteria	o__Methanobacteriales	f__Methanobacteriaceae	g__Methanobrevibacter_A	s__Methanobrevibacter_A sp902785855	spacer
ERR3275134_1622369||full	MGYG000291313	d__Archaea	p__Methanobacteriota	c__Methanobacteria	o__Methanobacteriales	f__Methanobacteriaceae	g__Methanobrevibacter_A	s__Methanobrevibacter_A sp902785855	spacer
ERR3275134_1556383||full	MGYG000291313	d__Archaea	p__Methanobacteriota	c__Methanobacteria	o__Methanobacteriales	f__Methanobacteriaceae	g__Methanobrevibacter_A	s__Methanobrevibacter_A sp902785855	spacer
ERR3275129_293947||full	MGYG000291313	d__Archaea	p__Methanobacteriota	c__Methanobacteria	o__Methanobacteriales	f__Methanobacteriaceae	g__Methanobrevibacter_A	s__Methanobrevibacter_A sp902785855	spacer
ERR3275093_1762876||full	MGYG000291313	d__Archaea	p__Methanobacteriota	c__Methanobacteria	o__Methanobacteriales	f__Methanobacteriaceae	g__Methanobrevibacter_A	s__Methanobrevibacter_A sp902785855	spacer
SRR9006729_2910045||full	MGYG000291313	d__Archaea	p__Methanobacteriota	c__Methanobacteria	o__Methanobacteriales	f__Methanobacteriaceae	g__Methanobrevibacter_A	s__Methanobrevibacter_A sp902785855	spacer
HS.02_428723||full	MGYG000291313	d__Archaea	p__Methanobacteriota	c__Methanobacteria	o__Methanobacteriales	f__Methanobacteriaceae	g__Methanobrevibacter_A	s__Methanobrevibacter_A sp902785855	spacer
SRR9006729_2803269||full	MGYG000291313	d__Archaea	p__Methanobacteriota	c__Methanobacteria	o__Methanobacteriales	f__Methanobacteriaceae	g__Methanobrevibacter_A	s__Methanobrevibacter_A sp902785855	spacer
ERR2027930_859787||full	MGYG000291313	d__Archaea	p__Methanobacteriota	c__Methanobacteria	o__Methanobacteriales	f__Methanobacteriaceae	g__Methanobrevibacter_A	s__Methanobrevibacter_A sp902785855	spacer
ERR3275097_681055||full	MGYG000291313	d__Archaea	p__Methanobacteriota	c__Methanobacteria	o__Methanobacteriales	f__Methanobacteriaceae	g__Methanobrevibacter_A	s__Methanobrevibacter_A sp902785855	spacer
ERR2027889_1154781||full	MGYG000291313	d__Archaea	p__Methanobacteriota	c__Methanobacteria	o__Methanobacteriales	f__Methanobacteriaceae	g__Methanobrevibacter_A	s__Methanobrevibacter_A sp902785855	spacer
ERR3224592_590806||full	MGYG000291313	d__Archaea	p__Methanobacteriota	c__Methanobacteria	o__Methanobacteriales	f__Methanobacteriaceae	g__Methanobrevibacter_A	s__Methanobrevibacter_A sp902785855	spacer
ERR2027909_138598||full	MGYG000291313	d__Archaea	p__Methanobacteriota	c__Methanobacteria	o__Methanobacteriales	f__Methanobacteriaceae	g__Methanobrevibacter_A	s__Methanobrevibacter_A sp902785855	spacer
ERR3275109_230244||full	MGYG000291313	d__Archaea	p__Methanobacteriota	c__Methanobacteria	o__Methanobacteriales	f__Methanobacteriaceae	g__Methanobrevibacter_A	s__Methanobrevibacter_A sp902785855	spacer
ERR3275131_70732||full	MGYG000291313	d__Archaea	p__Methanobacteriota	c__Methanobacteria	o__Methanobacteriales	f__Methanobacteriaceae	g__Methanobrevibacter_A	s__Methanobrevibacter_A sp902785855	spacer
ERR2027923_200839||full	MGYG000291313	d__Archaea	p__Methanobacteriota	c__Methanobacteria	o__Methanobacteriales	f__Methanobacteriaceae	g__Methanobrevibacter_A	s__Methanobrevibacter_A sp902785855	spacer
SRR11784292_137148||full	MGYG000291313	d__Archaea	p__Methanobacteriota	c__Methanobacteria	o__Methanobacteriales	f__Methanobacteriaceae	g__Methanobrevibacter_A	s__Methanobrevibacter_A sp902785855	spacer
ERR3275116_306958||full	MGYG000291313	d__Archaea	p__Methanobacteriota	c__Methanobacteria	o__Methanobacteriales	f__Methanobacteriaceae	g__Methanobrevibacter_A	s__Methanobrevibacter_A sp902785855	spacer
ERR3224580_445308||full	MGYG000291313	d__Archaea	p__Methanobacteriota	c__Methanobacteria	o__Methanobacteriales	f__Methanobacteriaceae	g__Methanobrevibacter_A	s__Methanobrevibacter_A sp902785855	spacer
ERR3275131_681256||full	MGYG000291313	d__Archaea	p__Methanobacteriota	c__Methanobacteria	o__Methanobacteriales	f__Methanobacteriaceae	g__Methanobrevibacter_A	s__Methanobrevibacter_A sp902785855	spacer
ERR3275118_162130||full	MGYG000291313	d__Archaea	p__Methanobacteriota	c__Methanobacteria	o__Methanobacteriales	f__Methanobacteriaceae	g__Methanobrevibacter_A	s__Methanobrevibacter_A sp902785855	spacer
ERR3220214_488588||full	MGYG000291313	d__Archaea	p__Methanobacteriota	c__Methanobacteria	o__Methanobacteriales	f__Methanobacteriaceae	g__Methanobrevibacter_A	s__Methanobrevibacter_A sp902785855	spacer
SRR948136_40787||full	MGYG000291313	d__Archaea	p__Methanobacteriota	c__Methanobacteria	o__Methanobacteriales	f__Methanobacteriaceae	g__Methanobrevibacter_A	s__Methanobrevibacter_A sp902785855	spacer
ERR3220211_752018||full	MGYG000291313	d__Archaea	p__Methanobacteriota	c__Methanobacteria	o__Methanobacteriales	f__Methanobacteriaceae	g__Methanobrevibacter_A	s__Methanobrevibacter_A sp902785855	spacer
ERR3220188_829338||full	MGYG000291313	d__Archaea	p__Methanobacteriota	c__Methanobacteria	o__Methanobacteriales	f__Methanobacteriaceae	g__Methanobrevibacter_A	s__Methanobrevibacter_A sp902785855	spacer
ERR3224590_588525||full	MGYG000291313	d__Archaea	p__Methanobacteriota	c__Methanobacteria	o__Methanobacteriales	f__Methanobacteriaceae	g__Methanobrevibacter_A	s__Methanobrevibacter_A sp902785855	spacer
ERR3220220_1224177||full	MGYG000291313	d__Archaea	p__Methanobacteriota	c__Methanobacteria	o__Methanobacteriales	f__Methanobacteriaceae	g__Methanobrevibacter_A	s__Methanobrevibacter_A sp902785855	spacer
ERR3201408_385383||full	MGYG000291313	d__Archaea	p__Methanobacteriota	c__Methanobacteria	o__Methanobacteriales	f__Methanobacteriaceae	g__Methanobrevibacter_A	s__Methanobrevibacter_A sp902785855	spacer
ERR3201400_160667||full	MGYG000291313	d__Archaea	p__Methanobacteriota	c__Methanobacteria	o__Methanobacteriales	f__Methanobacteriaceae	g__Methanobrevibacter_A	s__Methanobrevibacter_A sp902785855	spacer
GSG2_210749||full	MGYG000291313	d__Archaea	p__Methanobacteriota	c__Methanobacteria	o__Methanobacteriales	f__Methanobacteriaceae	g__Methanobrevibacter_A	s__Methanobrevibacter_A sp902785855	spacer
SRR9006804_1058938||full	MGYG000291313	d__Archaea	p__Methanobacteriota	c__Methanobacteria	o__Methanobacteriales	f__Methanobacteriaceae	g__Methanobrevibacter_A	s__Methanobrevibacter_A sp902785855	spacer
ERR2027917_533701||full	MGYG000291313	d__Archaea	p__Methanobacteriota	c__Methanobacteria	o__Methanobacteriales	f__Methanobacteriaceae	g__Methanobrevibacter_A	s__Methanobrevibacter_A sp902785855	spacer
ERR3275130_862988||full	MGYG000291313	d__Archaea	p__Methanobacteriota	c__Methanobacteria	o__Methanobacteriales	f__Methanobacteriaceae	g__Methanobrevibacter_A	s__Methanobrevibacter_A sp902785855	spacer
ERR3275133_572380||full	MGYG000291313	d__Archaea	p__Methanobacteriota	c__Methanobacteria	o__Methanobacteriales	f__Methanobacteriaceae	g__Methanobrevibacter_A	s__Methanobrevibacter_A sp902785855	spacer
ERR3220211_287065||full	MGYG000291313	d__Archaea	p__Methanobacteriota	c__Methanobacteria	o__Methanobacteriales	f__Methanobacteriaceae	g__Methanobrevibacter_A	s__Methanobrevibacter_A sp902785855	spacer
ERR3224568_134975||full	MGYG000291313	d__Archaea	p__Methanobacteriota	c__Methanobacteria	o__Methanobacteriales	f__Methanobacteriaceae	g__Methanobrevibacter_A	s__Methanobrevibacter_A sp902785855	spacer
ERR3220217_262403||full	MGYG000291313	d__Archaea	p__Methanobacteriota	c__Methanobacteria	o__Methanobacteriales	f__Methanobacteriaceae	g__Methanobrevibacter_A	s__Methanobrevibacter_A sp902785855	spacer
ERR2027899_24768||full	MGYG000291313	d__Archaea	p__Methanobacteriota	c__Methanobacteria	o__Methanobacteriales	f__Methanobacteriaceae	g__Methanobrevibacter_A	s__Methanobrevibacter_A sp902785855	spacer
SRR11784281_538145||full	MGYG000291313	d__Archaea	p__Methanobacteriota	c__Methanobacteria	o__Methanobacteriales	f__Methanobacteriaceae	g__Methanobrevibacter_A	s__Methanobrevibacter_A sp902785855	spacer
ERR3275126_907863||full	MGYG000291313	d__Archaea	p__Methanobacteriota	c__Methanobacteria	o__Methanobacteriales	f__Methanobacteriaceae	g__Methanobrevibacter_A	s__Methanobrevibacter_A sp902785855	spacer
ERR3275094_2225620||full	MGYG000291313	d__Archaea	p__Methanobacteriota	c__Methanobacteria	o__Methanobacteriales	f__Methanobacteriaceae	g__Methanobrevibacter_A	s__Methanobrevibacter_A sp902785855	spacer
ERR3275113_1296219||full	MGYG000291313	d__Archaea	p__Methanobacteriota	c__Methanobacteria	o__Methanobacteriales	f__Methanobacteriaceae	g__Methanobrevibacter_A	s__Methanobrevibacter_A sp902785855	spacer
ERR3275104_1035811||full	MGYG000291313	d__Archaea	p__Methanobacteriota	c__Methanobacteria	o__Methanobacteriales	f__Methanobacteriaceae	g__Methanobrevibacter_A	s__Methanobrevibacter_A sp902785855	spacer
SRR4435556_341153||full	MGYG000291313	d__Archaea	p__Methanobacteriota	c__Methanobacteria	o__Methanobacteriales	f__Methanobacteriaceae	g__Methanobrevibacter_A	s__Methanobrevibacter_A sp902785855	spacer
SRR4435556_280732||full	MGYG000291313	d__Archaea	p__Methanobacteriota	c__Methanobacteria	o__Methanobacteriales	f__Methanobacteriaceae	g__Methanobrevibacter_A	s__Methanobrevibacter_A sp902785855	spacer
SRR4435578_186457||full	MGYG000291313	d__Archaea	p__Methanobacteriota	c__Methanobacteria	o__Methanobacteriales	f__Methanobacteriaceae	g__Methanobrevibacter_A	s__Methanobrevibacter_A sp902785855	spacer
ERR3201415_1465731||full	MGYG000291313	d__Archaea	p__Methanobacteriota	c__Methanobacteria	o__Methanobacteriales	f__Methanobacteriaceae	g__Methanobrevibacter_A	s__Methanobrevibacter_A sp902785855	spacer
ERR3275129_1607115||full	MGYG000291313	d__Archaea	p__Methanobacteriota	c__Methanobacteria	o__Methanobacteriales	f__Methanobacteriaceae	g__Methanobrevibacter_A	s__Methanobrevibacter_A sp902785855	spacer
ERR3224595_715757||full	MGYG000291313	d__Archaea	p__Methanobacteriota	c__Methanobacteria	o__Methanobacteriales	f__Methanobacteriaceae	g__Methanobrevibacter_A	s__Methanobrevibacter_A sp902785855	spacer
ERR3275106_2403454||full	MGYG000291313	d__Archaea	p__Methanobacteriota	c__Methanobacteria	o__Methanobacteriales	f__Methanobacteriaceae	g__Methanobrevibacter_A	s__Methanobrevibacter_A sp902785855	spacer
ERR3275126_630456||full	MGYG000291313	d__Archaea	p__Methanobacteriota	c__Methanobacteria	o__Methanobacteriales	f__Methanobacteriaceae	g__Methanobrevibacter_A	s__Methanobrevibacter_A sp902785855	spacer
ERR3220209_946477||full	MGYG000291313	d__Archaea	p__Methanobacteriota	c__Methanobacteria	o__Methanobacteriales	f__Methanobacteriaceae	g__Methanobrevibacter_A	s__Methanobrevibacter_A sp902785855	spacer
SRR4435563_102676||full	MGYG000291313	d__Archaea	p__Methanobacteriota	c__Methanobacteria	o__Methanobacteriales	f__Methanobacteriaceae	g__Methanobrevibacter_A	s__Methanobrevibacter_A sp902785855	spacer
ERR4297100_1401252||full	MGYG000291314	d__Bacteria	p__Bacteroidota	c__Bacteroidia	o__Bacteroidales	f__UBA932	g__RUG11257	s__	spacer
ERR4297088_477318||full	MGYG000291314	d__Bacteria	p__Bacteroidota	c__Bacteroidia	o__Bacteroidales	f__UBA932	g__RUG11257	s__	spacer
SRR4435585_428534||full	MGYG000291319	d__Bacteria	p__Firmicutes_C	c__Negativicutes	o__Selenomonadales	f__Selenomonadaceae	g__RUG024	s__RUG024 sp900314765	spacer
SRR8397884_374790||full	MGYG000291319	d__Bacteria	p__Firmicutes_C	c__Negativicutes	o__Selenomonadales	f__Selenomonadaceae	g__RUG024	s__RUG024 sp900314765	spacer
ERR3224576_255393||full	MGYG000291319	d__Bacteria	p__Firmicutes_C	c__Negativicutes	o__Selenomonadales	f__Selenomonadaceae	g__RUG024	s__RUG024 sp900314765	spacer
ERR3275095_476619||full	MGYG000291334	d__Bacteria	p__Firmicutes_A	c__Clostridia	o__Oscillospirales	f__Oscillospiraceae	g__UBA1777	s__	spacer
ERR4297102_1493302||full	MGYG000291338	d__Bacteria	p__Firmicutes_A	c__Clostridia	o__Oscillospirales	f__Oscillospiraceae	g__RUG626	s__RUG626 sp900317385	spacer
ERR3275101_923562||0_partial	MGYG000291350	d__Bacteria	p__Firmicutes_C	c__Negativicutes	o__Selenomonadales	f__Selenomonadaceae	g__RUG643	s__RUG643 sp900321035	spacer
SRR12529380_772303||full	MGYG000291350	d__Bacteria	p__Firmicutes_C	c__Negativicutes	o__Selenomonadales	f__Selenomonadaceae	g__RUG643	s__RUG643 sp900321035	spacer
HS.04_706942||full	MGYG000291350	d__Bacteria	p__Firmicutes_C	c__Negativicutes	o__Selenomonadales	f__Selenomonadaceae	g__RUG643	s__RUG643 sp900321035	spacer
SRR12529380_750686||full	MGYG000291350	d__Bacteria	p__Firmicutes_C	c__Negativicutes	o__Selenomonadales	f__Selenomonadaceae	g__RUG643	s__RUG643 sp900321035	spacer
ERR3211441_406004||full	MGYG000291352	d__Bacteria	p__Firmicutes_A	c__Clostridia_A	o__Christensenellales	f__CAG-74	g__UBA2862	s__UBA2862 sp902764285	spacer
SRR12529325_848556||full	MGYG000291374	d__Bacteria	p__Firmicutes_A	c__Clostridia	o__Oscillospirales	f__Ruminococcaceae	g__Ruminiclostridium_E	s__Ruminiclostridium_E sp002363155	spacer
ERR3275108_1464164||0_partial	MGYG000291378	d__Bacteria	p__Verrucomicrobiota	c__Kiritimatiellae	o__RFP12	f__UBA1067	g__UBA1067	s__UBA1067 sp002351765	spacer
ERR3224570_105617||full	MGYG000291382	d__Bacteria	p__Proteobacteria	c__Alphaproteobacteria	o__Rs-D84	f__Rs-D84	g__Rs-D84	s__Rs-D84 sp902798205	spacer
ERR3201420_241499||full	MGYG000291386	d__Bacteria	p__Bacteroidota	c__Bacteroidia	o__Bacteroidales	f__Bacteroidaceae	g__Prevotella	s__Prevotella sp900317545	spacer
SRR8387715_74173||full	MGYG000291386	d__Bacteria	p__Bacteroidota	c__Bacteroidia	o__Bacteroidales	f__Bacteroidaceae	g__Prevotella	s__Prevotella sp900317545	spacer
SRR873595_1388227||full	MGYG000291386	d__Bacteria	p__Bacteroidota	c__Bacteroidia	o__Bacteroidales	f__Bacteroidaceae	g__Prevotella	s__Prevotella sp900317545	spacer
SRR12529269_663248||full	MGYG000291386	d__Bacteria	p__Bacteroidota	c__Bacteroidia	o__Bacteroidales	f__Bacteroidaceae	g__Prevotella	s__Prevotella sp900317545	spacer
SRR11784279_1021413||full	MGYG000291386	d__Bacteria	p__Bacteroidota	c__Bacteroidia	o__Bacteroidales	f__Bacteroidaceae	g__Prevotella	s__Prevotella sp900317545	spacer
ERR3224577_650690||full	MGYG000291386	d__Bacteria	p__Bacteroidota	c__Bacteroidia	o__Bacteroidales	f__Bacteroidaceae	g__Prevotella	s__Prevotella sp900317545	spacer
ERR3224577_562119||full	MGYG000291386	d__Bacteria	p__Bacteroidota	c__Bacteroidia	o__Bacteroidales	f__Bacteroidaceae	g__Prevotella	s__Prevotella sp900317545	spacer
ERR3224602_2279134||full	MGYG000291386	d__Bacteria	p__Bacteroidota	c__Bacteroidia	o__Bacteroidales	f__Bacteroidaceae	g__Prevotella	s__Prevotella sp900317545	spacer
ERR3220186_1686472||full	MGYG000291386	d__Bacteria	p__Bacteroidota	c__Bacteroidia	o__Bacteroidales	f__Bacteroidaceae	g__Prevotella	s__Prevotella sp900317545	spacer
ERR3224579_655815||full	MGYG000291386	d__Bacteria	p__Bacteroidota	c__Bacteroidia	o__Bacteroidales	f__Bacteroidaceae	g__Prevotella	s__Prevotella sp900317545	spacer
ERR3224600_75876||full	MGYG000291386	d__Bacteria	p__Bacteroidota	c__Bacteroidia	o__Bacteroidales	f__Bacteroidaceae	g__Prevotella	s__Prevotella sp900317545	spacer
Yak.DX02_568961||full	MGYG000291386	d__Bacteria	p__Bacteroidota	c__Bacteroidia	o__Bacteroidales	f__Bacteroidaceae	g__Prevotella	s__Prevotella sp900317545	spacer
SRR8397925_55898||full	MGYG000291386	d__Bacteria	p__Bacteroidota	c__Bacteroidia	o__Bacteroidales	f__Bacteroidaceae	g__Prevotella	s__Prevotella sp900317545	spacer
ERR3211450_72729||full	MGYG000291386	d__Bacteria	p__Bacteroidota	c__Bacteroidia	o__Bacteroidales	f__Bacteroidaceae	g__Prevotella	s__Prevotella sp900317545	spacer
ERR3211441_580963||full	MGYG000291386	d__Bacteria	p__Bacteroidota	c__Bacteroidia	o__Bacteroidales	f__Bacteroidaceae	g__Prevotella	s__Prevotella sp900317545	spacer
ERR3201402_131253||full	MGYG000291386	d__Bacteria	p__Bacteroidota	c__Bacteroidia	o__Bacteroidales	f__Bacteroidaceae	g__Prevotella	s__Prevotella sp900317545	spacer
ERR3224606_231496||full	MGYG000291386	d__Bacteria	p__Bacteroidota	c__Bacteroidia	o__Bacteroidales	f__Bacteroidaceae	g__Prevotella	s__Prevotella sp900317545	spacer
ERR3275118_611041||full	MGYG000291386	d__Bacteria	p__Bacteroidota	c__Bacteroidia	o__Bacteroidales	f__Bacteroidaceae	g__Prevotella	s__Prevotella sp900317545	spacer
ERR3515510_137839||full	MGYG000291386	d__Bacteria	p__Bacteroidota	c__Bacteroidia	o__Bacteroidales	f__Bacteroidaceae	g__Prevotella	s__Prevotella sp900317545	spacer
SRR8698737_15743||full	MGYG000291386	d__Bacteria	p__Bacteroidota	c__Bacteroidia	o__Bacteroidales	f__Bacteroidaceae	g__Prevotella	s__Prevotella sp900317545	spacer
ERR3224595_89552||full	MGYG000291386	d__Bacteria	p__Bacteroidota	c__Bacteroidia	o__Bacteroidales	f__Bacteroidaceae	g__Prevotella	s__Prevotella sp900317545	spacer
SRR8703807_92431||full	MGYG000291386	d__Bacteria	p__Bacteroidota	c__Bacteroidia	o__Bacteroidales	f__Bacteroidaceae	g__Prevotella	s__Prevotella sp900317545	spacer
SRR8703638_780929||full	MGYG000291386	d__Bacteria	p__Bacteroidota	c__Bacteroidia	o__Bacteroidales	f__Bacteroidaceae	g__Prevotella	s__Prevotella sp900317545	spacer
SRR12021142_20428||full	MGYG000291386	d__Bacteria	p__Bacteroidota	c__Bacteroidia	o__Bacteroidales	f__Bacteroidaceae	g__Prevotella	s__Prevotella sp900317545	spacer
ERR3275130_152581||full	MGYG000291386	d__Bacteria	p__Bacteroidota	c__Bacteroidia	o__Bacteroidales	f__Bacteroidaceae	g__Prevotella	s__Prevotella sp900317545	spacer
ERR3224592_504857||full	MGYG000291386	d__Bacteria	p__Bacteroidota	c__Bacteroidia	o__Bacteroidales	f__Bacteroidaceae	g__Prevotella	s__Prevotella sp900317545	spacer
ERR2027909_337499||full	MGYG000291386	d__Bacteria	p__Bacteroidota	c__Bacteroidia	o__Bacteroidales	f__Bacteroidaceae	g__Prevotella	s__Prevotella sp900317545	spacer
ERR3275112_131547||full	MGYG000291386	d__Bacteria	p__Bacteroidota	c__Bacteroidia	o__Bacteroidales	f__Bacteroidaceae	g__Prevotella	s__Prevotella sp900317545	spacer
ERR3211462_453419||full	MGYG000291387	d__Bacteria	p__Firmicutes_A	c__Clostridia	o__Oscillospirales	f__Oscillospiraceae	g__UBA1777	s__UBA1777 sp002350825	spacer
ERR3224577_689101||full	MGYG000291387	d__Bacteria	p__Firmicutes_A	c__Clostridia	o__Oscillospirales	f__Oscillospiraceae	g__UBA1777	s__UBA1777 sp002350825	spacer
ERR3211485_231294||full	MGYG000291387	d__Bacteria	p__Firmicutes_A	c__Clostridia	o__Oscillospirales	f__Oscillospiraceae	g__UBA1777	s__UBA1777 sp002350825	spacer
ERR3275113_879498||full	MGYG000291387	d__Bacteria	p__Firmicutes_A	c__Clostridia	o__Oscillospirales	f__Oscillospiraceae	g__UBA1777	s__UBA1777 sp002350825	spacer
ERR3224595_290011||full	MGYG000291387	d__Bacteria	p__Firmicutes_A	c__Clostridia	o__Oscillospirales	f__Oscillospiraceae	g__UBA1777	s__UBA1777 sp002350825	spacer
ERR3275138_993428||full	MGYG000291400	d__Bacteria	p__Firmicutes_A	c__Clostridia	o__Oscillospirales	f__Acutalibacteraceae	g__RUG806	s__	spacer
ERR4297108_611255||full	MGYG000291413	d__Bacteria	p__Bacteroidota	c__Bacteroidia	o__Bacteroidales	f__Muribaculaceae	g__Sodaliphilus	s__Sodaliphilus sp900322135	spacer
SRR10765531_271238||full	MGYG000291413	d__Bacteria	p__Bacteroidota	c__Bacteroidia	o__Bacteroidales	f__Muribaculaceae	g__Sodaliphilus	s__Sodaliphilus sp900322135	spacer
ERR3201381_1089317||full	MGYG000291413	d__Bacteria	p__Bacteroidota	c__Bacteroidia	o__Bacteroidales	f__Muribaculaceae	g__Sodaliphilus	s__Sodaliphilus sp900322135	spacer
SRR11784292_261732||full	MGYG000291413	d__Bacteria	p__Bacteroidota	c__Bacteroidia	o__Bacteroidales	f__Muribaculaceae	g__Sodaliphilus	s__Sodaliphilus sp900322135	spacer
ERR2027889_486604||full	MGYG000291413	d__Bacteria	p__Bacteroidota	c__Bacteroidia	o__Bacteroidales	f__Muribaculaceae	g__Sodaliphilus	s__Sodaliphilus sp900322135	spacer
ERR3224607_96618||full	MGYG000291413	d__Bacteria	p__Bacteroidota	c__Bacteroidia	o__Bacteroidales	f__Muribaculaceae	g__Sodaliphilus	s__Sodaliphilus sp900322135	spacer
SRR12021151_799161||full	MGYG000291413	d__Bacteria	p__Bacteroidota	c__Bacteroidia	o__Bacteroidales	f__Muribaculaceae	g__Sodaliphilus	s__Sodaliphilus sp900322135	spacer
SRR12021151_608985||full	MGYG000291413	d__Bacteria	p__Bacteroidota	c__Bacteroidia	o__Bacteroidales	f__Muribaculaceae	g__Sodaliphilus	s__Sodaliphilus sp900322135	spacer
SRR11784283_506608||full	MGYG000291413	d__Bacteria	p__Bacteroidota	c__Bacteroidia	o__Bacteroidales	f__Muribaculaceae	g__Sodaliphilus	s__Sodaliphilus sp900322135	spacer
SRR873596_2089304||full	MGYG000291413	d__Bacteria	p__Bacteroidota	c__Bacteroidia	o__Bacteroidales	f__Muribaculaceae	g__Sodaliphilus	s__Sodaliphilus sp900322135	spacer
ERR3220200_1315048||full	MGYG000291413	d__Bacteria	p__Bacteroidota	c__Bacteroidia	o__Bacteroidales	f__Muribaculaceae	g__Sodaliphilus	s__Sodaliphilus sp900322135	spacer
ERR2027915_724830||full	MGYG000291413	d__Bacteria	p__Bacteroidota	c__Bacteroidia	o__Bacteroidales	f__Muribaculaceae	g__Sodaliphilus	s__Sodaliphilus sp900322135	spacer
ERR3275133_677891||0_partial	MGYG000291419	d__Bacteria	p__Verrucomicrobiota	c__Lentisphaeria	o__Victivallales	f__UBA1829	g__UBA1732	s__UBA1732 sp900320095	spacer
SRR12529377_55650||full	MGYG000291419	d__Bacteria	p__Verrucomicrobiota	c__Lentisphaeria	o__Victivallales	f__UBA1829	g__UBA1732	s__UBA1732 sp900320095	spacer
SRR12529378_77114||0_partial	MGYG000291419	d__Bacteria	p__Verrucomicrobiota	c__Lentisphaeria	o__Victivallales	f__UBA1829	g__UBA1732	s__UBA1732 sp900320095	spacer
ERR3275134_438800||full	MGYG000291443	d__Bacteria	p__Firmicutes_A	c__Clostridia	o__Oscillospirales	f__Acutalibacteraceae	g__Ruminococcus_E	s__Ruminococcus_E sp902794395	spacer
ERR3275124_1125097||full	MGYG000291447	d__Bacteria	p__Firmicutes_C	c__Negativicutes	o__Acidaminococcales	f__Acidaminococcaceae	g__Succiniclasticum	s__Succiniclasticum sp900315345	spacer
ERR3224610_254434||full	MGYG000291447	d__Bacteria	p__Firmicutes_C	c__Negativicutes	o__Acidaminococcales	f__Acidaminococcaceae	g__Succiniclasticum	s__Succiniclasticum sp900315345	spacer
ERR3224610_151702||full	MGYG000291449	d__Bacteria	p__Firmicutes_A	c__Clostridia	o__Oscillospirales	f__Ruminococcaceae	g__Ruminococcus_D	s__Ruminococcus_D sp902762735	spacer
ERR3224609_2309||full	MGYG000291452	d__Bacteria	p__Bacteroidota	c__Bacteroidia	o__Bacteroidales	f__Bacteroidaceae	g__UBA4372	s__UBA4372 sp902801485	spacer
SRR4435561_99810||full	MGYG000291461	d__Bacteria	p__Firmicutes	c__Bacilli	o__Lactobacillales	f__Streptococcaceae	g__Streptococcus	s__Streptococcus equinus	spacer
SRR12021147_521715||full	MGYG000291463	d__Bacteria	p__Bacteroidota	c__Bacteroidia	o__Bacteroidales	f__Muribaculaceae	g__Sodaliphilus	s__Sodaliphilus sp902793405	spacer
SRR12529269_1684387||full	MGYG000291463	d__Bacteria	p__Bacteroidota	c__Bacteroidia	o__Bacteroidales	f__Muribaculaceae	g__Sodaliphilus	s__Sodaliphilus sp902793405	spacer
ERR3275130_399845||full	MGYG000291463	d__Bacteria	p__Bacteroidota	c__Bacteroidia	o__Bacteroidales	f__Muribaculaceae	g__Sodaliphilus	s__Sodaliphilus sp902793405	spacer
ERR3220187_1250976||full	MGYG000291463	d__Bacteria	p__Bacteroidota	c__Bacteroidia	o__Bacteroidales	f__Muribaculaceae	g__Sodaliphilus	s__Sodaliphilus sp902793405	spacer
ERR2027891_478789||full	MGYG000291463	d__Bacteria	p__Bacteroidota	c__Bacteroidia	o__Bacteroidales	f__Muribaculaceae	g__Sodaliphilus	s__Sodaliphilus sp902793405	spacer
ERR3275122_1501777||full	MGYG000291463	d__Bacteria	p__Bacteroidota	c__Bacteroidia	o__Bacteroidales	f__Muribaculaceae	g__Sodaliphilus	s__Sodaliphilus sp902793405	spacer
ERR3275104_1291826||full	MGYG000291463	d__Bacteria	p__Bacteroidota	c__Bacteroidia	o__Bacteroidales	f__Muribaculaceae	g__Sodaliphilus	s__Sodaliphilus sp902793405	spacer
SRR9006655_4254385||full	MGYG000291463	d__Bacteria	p__Bacteroidota	c__Bacteroidia	o__Bacteroidales	f__Muribaculaceae	g__Sodaliphilus	s__Sodaliphilus sp902793405	spacer
SRR9006654_1682866||full	MGYG000291463	d__Bacteria	p__Bacteroidota	c__Bacteroidia	o__Bacteroidales	f__Muribaculaceae	g__Sodaliphilus	s__Sodaliphilus sp902793405	spacer
ERR3275123_2012671||full	MGYG000291463	d__Bacteria	p__Bacteroidota	c__Bacteroidia	o__Bacteroidales	f__Muribaculaceae	g__Sodaliphilus	s__Sodaliphilus sp902793405	spacer
ERR3224596_72207||full	MGYG000291463	d__Bacteria	p__Bacteroidota	c__Bacteroidia	o__Bacteroidales	f__Muribaculaceae	g__Sodaliphilus	s__Sodaliphilus sp902793405	spacer
ERR4297099_458172||full	MGYG000291463	d__Bacteria	p__Bacteroidota	c__Bacteroidia	o__Bacteroidales	f__Muribaculaceae	g__Sodaliphilus	s__Sodaliphilus sp902793405	spacer
SRR12529379_318172||full	MGYG000291463	d__Bacteria	p__Bacteroidota	c__Bacteroidia	o__Bacteroidales	f__Muribaculaceae	g__Sodaliphilus	s__Sodaliphilus sp902793405	spacer
SRR12529102_732037||full	MGYG000291463	d__Bacteria	p__Bacteroidota	c__Bacteroidia	o__Bacteroidales	f__Muribaculaceae	g__Sodaliphilus	s__Sodaliphilus sp902793405	spacer
SRR10765531_271238||full	MGYG000291463	d__Bacteria	p__Bacteroidota	c__Bacteroidia	o__Bacteroidales	f__Muribaculaceae	g__Sodaliphilus	s__Sodaliphilus sp902793405	spacer
ERR4297108_611255||full	MGYG000291463	d__Bacteria	p__Bacteroidota	c__Bacteroidia	o__Bacteroidales	f__Muribaculaceae	g__Sodaliphilus	s__Sodaliphilus sp902793405	spacer
ERR3201381_1089317||full	MGYG000291463	d__Bacteria	p__Bacteroidota	c__Bacteroidia	o__Bacteroidales	f__Muribaculaceae	g__Sodaliphilus	s__Sodaliphilus sp902793405	spacer
SRR11784292_261732||full	MGYG000291463	d__Bacteria	p__Bacteroidota	c__Bacteroidia	o__Bacteroidales	f__Muribaculaceae	g__Sodaliphilus	s__Sodaliphilus sp902793405	spacer
ERR2027889_486604||full	MGYG000291463	d__Bacteria	p__Bacteroidota	c__Bacteroidia	o__Bacteroidales	f__Muribaculaceae	g__Sodaliphilus	s__Sodaliphilus sp902793405	spacer
SRR10912537_957716||full	MGYG000291463	d__Bacteria	p__Bacteroidota	c__Bacteroidia	o__Bacteroidales	f__Muribaculaceae	g__Sodaliphilus	s__Sodaliphilus sp902793405	spacer
ERR3275121_121444||full	MGYG000291467	d__Bacteria	p__Firmicutes_A	c__Clostridia	o__Lachnospirales	f__Lachnospiraceae	g__Agathobacter	s__Agathobacter faecis	spacer
ERR3275137_336206||full	MGYG000291467	d__Bacteria	p__Firmicutes_A	c__Clostridia	o__Lachnospirales	f__Lachnospiraceae	g__Agathobacter	s__Agathobacter faecis	spacer
ERR3275109_287787||full	MGYG000291467	d__Bacteria	p__Firmicutes_A	c__Clostridia	o__Lachnospirales	f__Lachnospiraceae	g__Agathobacter	s__Agathobacter faecis	spacer
ERR3224613_548819||full	MGYG000291467	d__Bacteria	p__Firmicutes_A	c__Clostridia	o__Lachnospirales	f__Lachnospiraceae	g__Agathobacter	s__Agathobacter faecis	spacer
SRR12529154_436471||full	MGYG000291467	d__Bacteria	p__Firmicutes_A	c__Clostridia	o__Lachnospirales	f__Lachnospiraceae	g__Agathobacter	s__Agathobacter faecis	spacer
ERR2282092_519789||full	MGYG000291467	d__Bacteria	p__Firmicutes_A	c__Clostridia	o__Lachnospirales	f__Lachnospiraceae	g__Agathobacter	s__Agathobacter faecis	spacer
SRR12021133_1997005||full	MGYG000291478	d__Bacteria	p__Bacteroidota	c__Bacteroidia	o__Bacteroidales	f__Bacteroidaceae	g__Prevotella	s__Prevotella sp900313615	spacer
SRR10765513_128643||full	MGYG000291478	d__Bacteria	p__Bacteroidota	c__Bacteroidia	o__Bacteroidales	f__Bacteroidaceae	g__Prevotella	s__Prevotella sp900313615	spacer
ERR3275134_30104||full	MGYG000291478	d__Bacteria	p__Bacteroidota	c__Bacteroidia	o__Bacteroidales	f__Bacteroidaceae	g__Prevotella	s__Prevotella sp900313615	spacer
ERR3275138_476757||full	MGYG000291478	d__Bacteria	p__Bacteroidota	c__Bacteroidia	o__Bacteroidales	f__Bacteroidaceae	g__Prevotella	s__Prevotella sp900313615	spacer
ERR2027920_1030170||full	MGYG000291478	d__Bacteria	p__Bacteroidota	c__Bacteroidia	o__Bacteroidales	f__Bacteroidaceae	g__Prevotella	s__Prevotella sp900313615	spacer
ERR3224588_676772||full	MGYG000291479	d__Bacteria	p__Proteobacteria	c__Gammaproteobacteria	o__Enterobacterales	f__Succinivibrionaceae	g__Ruminobacter	s__Ruminobacter sp900315145	spacer
ERR3201399_762869||full	MGYG000291479	d__Bacteria	p__Proteobacteria	c__Gammaproteobacteria	o__Enterobacterales	f__Succinivibrionaceae	g__Ruminobacter	s__Ruminobacter sp900315145	spacer
ERR3201393_615826||full	MGYG000291479	d__Bacteria	p__Proteobacteria	c__Gammaproteobacteria	o__Enterobacterales	f__Succinivibrionaceae	g__Ruminobacter	s__Ruminobacter sp900315145	spacer
SRR12021141_1414896||full	MGYG000291479	d__Bacteria	p__Proteobacteria	c__Gammaproteobacteria	o__Enterobacterales	f__Succinivibrionaceae	g__Ruminobacter	s__Ruminobacter sp900315145	spacer
ERR3220189_2046933||full	MGYG000291479	d__Bacteria	p__Proteobacteria	c__Gammaproteobacteria	o__Enterobacterales	f__Succinivibrionaceae	g__Ruminobacter	s__Ruminobacter sp900315145	spacer
ERR2027915_86483||full	MGYG000291479	d__Bacteria	p__Proteobacteria	c__Gammaproteobacteria	o__Enterobacterales	f__Succinivibrionaceae	g__Ruminobacter	s__Ruminobacter sp900315145	spacer
ERR3224602_293577||full	MGYG000291479	d__Bacteria	p__Proteobacteria	c__Gammaproteobacteria	o__Enterobacterales	f__Succinivibrionaceae	g__Ruminobacter	s__Ruminobacter sp900315145	spacer
ERR2027911_1159996||full	MGYG000291479	d__Bacteria	p__Proteobacteria	c__Gammaproteobacteria	o__Enterobacterales	f__Succinivibrionaceae	g__Ruminobacter	s__Ruminobacter sp900315145	spacer
HS.04_527959||full	MGYG000291479	d__Bacteria	p__Proteobacteria	c__Gammaproteobacteria	o__Enterobacterales	f__Succinivibrionaceae	g__Ruminobacter	s__Ruminobacter sp900315145	spacer
SRR948124_126635||full	MGYG000291482	d__Archaea	p__Methanobacteriota	c__Methanobacteria	o__Methanobacteriales	f__Methanobacteriaceae	g__Methanobrevibacter_B	s__Methanobrevibacter_B boviskoreani	spacer
ERR3211449_359880||full	MGYG000291484	d__Bacteria	p__Bacteroidota	c__Bacteroidia	o__Bacteroidales	f__Bacteroidaceae	g__Prevotella	s__Prevotella sp902761905	spacer
ERR4297092_496292||0_partial	MGYG000291486	d__Bacteria	p__Bacteroidota	c__Bacteroidia	o__Bacteroidales	f__Bacteroidaceae	g__UBA4372	s__	spacer
ERR3224569_75957||full	MGYG000291512	d__Bacteria	p__Firmicutes_A	c__Clostridia	o__Lachnospirales	f__Lachnospiraceae	g__UBA1066	s__UBA1066 sp900315305	spacer
ERR3201390_889697||full	MGYG000291528	d__Bacteria	p__Bacteroidota	c__Bacteroidia	o__Bacteroidales	f__Paludibacteraceae	g__RF16	s__RF16 sp900317745	spacer
ERR3201379_34703||full	MGYG000291528	d__Bacteria	p__Bacteroidota	c__Bacteroidia	o__Bacteroidales	f__Paludibacteraceae	g__RF16	s__RF16 sp900317745	spacer
SRR12021146_1144259||full	MGYG000291528	d__Bacteria	p__Bacteroidota	c__Bacteroidia	o__Bacteroidales	f__Paludibacteraceae	g__RF16	s__RF16 sp900317745	spacer
ERR3211446_939971||full	MGYG000291528	d__Bacteria	p__Bacteroidota	c__Bacteroidia	o__Bacteroidales	f__Paludibacteraceae	g__RF16	s__RF16 sp900317745	spacer
ERR3201390_506319||full	MGYG000291528	d__Bacteria	p__Bacteroidota	c__Bacteroidia	o__Bacteroidales	f__Paludibacteraceae	g__RF16	s__RF16 sp900317745	spacer
SRR11784291_737892||full	MGYG000291528	d__Bacteria	p__Bacteroidota	c__Bacteroidia	o__Bacteroidales	f__Paludibacteraceae	g__RF16	s__RF16 sp900317745	spacer
SRR12529268_1934122||full	MGYG000291528	d__Bacteria	p__Bacteroidota	c__Bacteroidia	o__Bacteroidales	f__Paludibacteraceae	g__RF16	s__RF16 sp900317745	spacer
ERR3224578_1433540||full	MGYG000291528	d__Bacteria	p__Bacteroidota	c__Bacteroidia	o__Bacteroidales	f__Paludibacteraceae	g__RF16	s__RF16 sp900317745	spacer
ERR3220189_1209404||full	MGYG000291528	d__Bacteria	p__Bacteroidota	c__Bacteroidia	o__Bacteroidales	f__Paludibacteraceae	g__RF16	s__RF16 sp900317745	spacer
ERR3220200_1555648||full	MGYG000291528	d__Bacteria	p__Bacteroidota	c__Bacteroidia	o__Bacteroidales	f__Paludibacteraceae	g__RF16	s__RF16 sp900317745	spacer
ERR4297088_324158||full	MGYG000291533	d__Bacteria	p__Firmicutes_A	c__Clostridia_A	o__Christensenellales	f__CAG-74	g__GCA-900199385	s__GCA-900199385 sp900318145	spacer
ERR2027917_641998||full	MGYG000291533	d__Bacteria	p__Firmicutes_A	c__Clostridia_A	o__Christensenellales	f__CAG-74	g__GCA-900199385	s__GCA-900199385 sp900318145	spacer
ERR3224606_93122||full	MGYG000291533	d__Bacteria	p__Firmicutes_A	c__Clostridia_A	o__Christensenellales	f__CAG-74	g__GCA-900199385	s__GCA-900199385 sp900318145	spacer
ERR3275132_30911||full	MGYG000291533	d__Bacteria	p__Firmicutes_A	c__Clostridia_A	o__Christensenellales	f__CAG-74	g__GCA-900199385	s__GCA-900199385 sp900318145	spacer
ERR3275124_932995||full	MGYG000291533	d__Bacteria	p__Firmicutes_A	c__Clostridia_A	o__Christensenellales	f__CAG-74	g__GCA-900199385	s__GCA-900199385 sp900318145	spacer
ERR2027917_1397790||full	MGYG000291533	d__Bacteria	p__Firmicutes_A	c__Clostridia_A	o__Christensenellales	f__CAG-74	g__GCA-900199385	s__GCA-900199385 sp900318145	spacer
ERR3275098_186131||full	MGYG000291551	d__Bacteria	p__Firmicutes_A	c__Clostridia	o__Oscillospirales	f__Acutalibacteraceae	g__RUG714	s__RUG714 sp900321665	spacer
ERR3275119_253832||full	MGYG000291551	d__Bacteria	p__Firmicutes_A	c__Clostridia	o__Oscillospirales	f__Acutalibacteraceae	g__RUG714	s__RUG714 sp900321665	spacer
ERR3211475_268642||full	MGYG000291553	d__Bacteria	p__Bacteroidota	c__Bacteroidia	o__Bacteroidales	f__Bacteroidaceae	g__Prevotella	s__Prevotella sp902801155	spacer
ERR3275103_399861||full	MGYG000291557	d__Bacteria	p__Firmicutes_A	c__Clostridia_A	o__Christensenellales	f__CAG-74	g__UBA2862	s__UBA2862 sp002350605	spacer
ERR3211485_709765||full	MGYG000291557	d__Bacteria	p__Firmicutes_A	c__Clostridia_A	o__Christensenellales	f__CAG-74	g__UBA2862	s__UBA2862 sp002350605	spacer
ERR3275097_173286||full	MGYG000291562	d__Bacteria	p__Firmicutes_C	c__Negativicutes	o__Veillonellales	f__Dialisteraceae	g__Dialister	s__Dialister sp900314595	spacer
ERR3275130_572094||full	MGYG000291562	d__Bacteria	p__Firmicutes_C	c__Negativicutes	o__Veillonellales	f__Dialisteraceae	g__Dialister	s__Dialister sp900314595	spacer
ERR3275103_219036||full	MGYG000291562	d__Bacteria	p__Firmicutes_C	c__Negativicutes	o__Veillonellales	f__Dialisteraceae	g__Dialister	s__Dialister sp900314595	spacer
ERR2027907_381872||full	MGYG000291562	d__Bacteria	p__Firmicutes_C	c__Negativicutes	o__Veillonellales	f__Dialisteraceae	g__Dialister	s__Dialister sp900314595	spacer
ERR2027904_260414||full	MGYG000291562	d__Bacteria	p__Firmicutes_C	c__Negativicutes	o__Veillonellales	f__Dialisteraceae	g__Dialister	s__Dialister sp900314595	spacer
ERR3275109_93262||full	MGYG000291562	d__Bacteria	p__Firmicutes_C	c__Negativicutes	o__Veillonellales	f__Dialisteraceae	g__Dialister	s__Dialister sp900314595	spacer
ERR3275132_536582||full	MGYG000291562	d__Bacteria	p__Firmicutes_C	c__Negativicutes	o__Veillonellales	f__Dialisteraceae	g__Dialister	s__Dialister sp900314595	spacer
ERR2027900_312812||full	MGYG000291562	d__Bacteria	p__Firmicutes_C	c__Negativicutes	o__Veillonellales	f__Dialisteraceae	g__Dialister	s__Dialister sp900314595	spacer
ERR3275120_107300||full	MGYG000291562	d__Bacteria	p__Firmicutes_C	c__Negativicutes	o__Veillonellales	f__Dialisteraceae	g__Dialister	s__Dialister sp900314595	spacer
ERR2027906_62193||full	MGYG000291562	d__Bacteria	p__Firmicutes_C	c__Negativicutes	o__Veillonellales	f__Dialisteraceae	g__Dialister	s__Dialister sp900314595	spacer
ERR3275135_213730||full	MGYG000291562	d__Bacteria	p__Firmicutes_C	c__Negativicutes	o__Veillonellales	f__Dialisteraceae	g__Dialister	s__Dialister sp900314595	spacer
ERR3275121_47748||full	MGYG000291562	d__Bacteria	p__Firmicutes_C	c__Negativicutes	o__Veillonellales	f__Dialisteraceae	g__Dialister	s__Dialister sp900314595	spacer
ERR3275110_113657||full	MGYG000291562	d__Bacteria	p__Firmicutes_C	c__Negativicutes	o__Veillonellales	f__Dialisteraceae	g__Dialister	s__Dialister sp900314595	spacer
ERR2027894_339169||full	MGYG000291562	d__Bacteria	p__Firmicutes_C	c__Negativicutes	o__Veillonellales	f__Dialisteraceae	g__Dialister	s__Dialister sp900314595	spacer
ERR3275136_337613||full	MGYG000291562	d__Bacteria	p__Firmicutes_C	c__Negativicutes	o__Veillonellales	f__Dialisteraceae	g__Dialister	s__Dialister sp900314595	spacer
ERR2027901_221578||full	MGYG000291562	d__Bacteria	p__Firmicutes_C	c__Negativicutes	o__Veillonellales	f__Dialisteraceae	g__Dialister	s__Dialister sp900314595	spacer
ERR3275102_20030||full	MGYG000291562	d__Bacteria	p__Firmicutes_C	c__Negativicutes	o__Veillonellales	f__Dialisteraceae	g__Dialister	s__Dialister sp900314595	spacer
ERR2027899_54457||full	MGYG000291562	d__Bacteria	p__Firmicutes_C	c__Negativicutes	o__Veillonellales	f__Dialisteraceae	g__Dialister	s__Dialister sp900314595	spacer
ERR3275137_350671||full	MGYG000291562	d__Bacteria	p__Firmicutes_C	c__Negativicutes	o__Veillonellales	f__Dialisteraceae	g__Dialister	s__Dialister sp900314595	spacer
ERR3275117_1041||full	MGYG000291562	d__Bacteria	p__Firmicutes_C	c__Negativicutes	o__Veillonellales	f__Dialisteraceae	g__Dialister	s__Dialister sp900314595	spacer
ERR3275101_1612182||full	MGYG000291562	d__Bacteria	p__Firmicutes_C	c__Negativicutes	o__Veillonellales	f__Dialisteraceae	g__Dialister	s__Dialister sp900314595	spacer
ERR3275111_332893||full	MGYG000291562	d__Bacteria	p__Firmicutes_C	c__Negativicutes	o__Veillonellales	f__Dialisteraceae	g__Dialister	s__Dialister sp900314595	spacer
ERR3275131_105231||full	MGYG000291562	d__Bacteria	p__Firmicutes_C	c__Negativicutes	o__Veillonellales	f__Dialisteraceae	g__Dialister	s__Dialister sp900314595	spacer
ERR2027905_68861||full	MGYG000291562	d__Bacteria	p__Firmicutes_C	c__Negativicutes	o__Veillonellales	f__Dialisteraceae	g__Dialister	s__Dialister sp900314595	spacer
ERR3275112_726566||full	MGYG000291562	d__Bacteria	p__Firmicutes_C	c__Negativicutes	o__Veillonellales	f__Dialisteraceae	g__Dialister	s__Dialister sp900314595	spacer
SRR948132_75506||full	MGYG000291562	d__Bacteria	p__Firmicutes_C	c__Negativicutes	o__Veillonellales	f__Dialisteraceae	g__Dialister	s__Dialister sp900314595	spacer
SRR8397918_187374||full	MGYG000291562	d__Bacteria	p__Firmicutes_C	c__Negativicutes	o__Veillonellales	f__Dialisteraceae	g__Dialister	s__Dialister sp900314595	spacer
SRR8397900_168573||full	MGYG000291562	d__Bacteria	p__Firmicutes_C	c__Negativicutes	o__Veillonellales	f__Dialisteraceae	g__Dialister	s__Dialister sp900314595	spacer
SRR6197825_46082||full	MGYG000291562	d__Bacteria	p__Firmicutes_C	c__Negativicutes	o__Veillonellales	f__Dialisteraceae	g__Dialister	s__Dialister sp900314595	spacer
SRR4435561_37363||full	MGYG000291562	d__Bacteria	p__Firmicutes_C	c__Negativicutes	o__Veillonellales	f__Dialisteraceae	g__Dialister	s__Dialister sp900314595	spacer
SRR4435580_104105||full	MGYG000291562	d__Bacteria	p__Firmicutes_C	c__Negativicutes	o__Veillonellales	f__Dialisteraceae	g__Dialister	s__Dialister sp900314595	spacer
ERR2027915_80487||full	MGYG000291568	d__Bacteria	p__Bacteroidota	c__Bacteroidia	o__Bacteroidales	f__WCHB1-69	g__F23-D06	s__F23-D06 sp900315705	spacer
ERR4297095_750780||full	MGYG000291568	d__Bacteria	p__Bacteroidota	c__Bacteroidia	o__Bacteroidales	f__WCHB1-69	g__F23-D06	s__F23-D06 sp900315705	spacer
ERR1278105_457998||full	MGYG000291568	d__Bacteria	p__Bacteroidota	c__Bacteroidia	o__Bacteroidales	f__WCHB1-69	g__F23-D06	s__F23-D06 sp900315705	spacer
ERR4297098_1581307||full	MGYG000291568	d__Bacteria	p__Bacteroidota	c__Bacteroidia	o__Bacteroidales	f__WCHB1-69	g__F23-D06	s__F23-D06 sp900315705	spacer
SRR12529103_2298428||full	MGYG000291568	d__Bacteria	p__Bacteroidota	c__Bacteroidia	o__Bacteroidales	f__WCHB1-69	g__F23-D06	s__F23-D06 sp900315705	spacer
FH88550_41971||full	MGYG000291568	d__Bacteria	p__Bacteroidota	c__Bacteroidia	o__Bacteroidales	f__WCHB1-69	g__F23-D06	s__F23-D06 sp900315705	spacer
SRR8698427_221400||full	MGYG000291568	d__Bacteria	p__Bacteroidota	c__Bacteroidia	o__Bacteroidales	f__WCHB1-69	g__F23-D06	s__F23-D06 sp900315705	spacer
ERR3220182_659960||full	MGYG000291568	d__Bacteria	p__Bacteroidota	c__Bacteroidia	o__Bacteroidales	f__WCHB1-69	g__F23-D06	s__F23-D06 sp900315705	spacer
ERR3220216_1779171||full	MGYG000291568	d__Bacteria	p__Bacteroidota	c__Bacteroidia	o__Bacteroidales	f__WCHB1-69	g__F23-D06	s__F23-D06 sp900315705	spacer
ERR3211452_447369||full	MGYG000291568	d__Bacteria	p__Bacteroidota	c__Bacteroidia	o__Bacteroidales	f__WCHB1-69	g__F23-D06	s__F23-D06 sp900315705	spacer
SRR8591576_8250||full	MGYG000291568	d__Bacteria	p__Bacteroidota	c__Bacteroidia	o__Bacteroidales	f__WCHB1-69	g__F23-D06	s__F23-D06 sp900315705	spacer
Yak.DX01_327443||full	MGYG000291568	d__Bacteria	p__Bacteroidota	c__Bacteroidia	o__Bacteroidales	f__WCHB1-69	g__F23-D06	s__F23-D06 sp900315705	spacer
ERR4297091_360680||0_partial	MGYG000291574	d__Bacteria	p__Firmicutes_A	c__Clostridia_A	o__Christensenellales	f__CAG-74	g__RUG563	s__	spacer
ERR4297103_1628398||full	MGYG000291574	d__Bacteria	p__Firmicutes_A	c__Clostridia_A	o__Christensenellales	f__CAG-74	g__RUG563	s__	spacer
ERR4297091_463356||0_partial	MGYG000291574	d__Bacteria	p__Firmicutes_A	c__Clostridia_A	o__Christensenellales	f__CAG-74	g__RUG563	s__	spacer
SRR12529380_982866||0_partial	MGYG000291574	d__Bacteria	p__Firmicutes_A	c__Clostridia_A	o__Christensenellales	f__CAG-74	g__RUG563	s__	spacer
SRR12529267_269225||full	MGYG000291574	d__Bacteria	p__Firmicutes_A	c__Clostridia_A	o__Christensenellales	f__CAG-74	g__RUG563	s__	spacer
SRR12529381_1143257||full	MGYG000291574	d__Bacteria	p__Firmicutes_A	c__Clostridia_A	o__Christensenellales	f__CAG-74	g__RUG563	s__	spacer
ERR2027906_134547||0_partial	MGYG000291578	d__Bacteria	p__Bacteroidota	c__Bacteroidia	o__Bacteroidales	f__Bacteroidaceae	g__RUG210	s__RUG210 sp900316575	spacer
ERR2027906_350791||full	MGYG000291578	d__Bacteria	p__Bacteroidota	c__Bacteroidia	o__Bacteroidales	f__Bacteroidaceae	g__RUG210	s__RUG210 sp900316575	spacer
ERR3201422_339362||full	MGYG000291580	d__Archaea	p__Methanobacteriota	c__Methanobacteria	o__Methanobacteriales	f__Methanobacteriaceae	g__Methanobrevibacter_A	s__Methanobrevibacter_A sp902783085	spacer
SRR12529265_2220522||full	MGYG000291580	d__Archaea	p__Methanobacteriota	c__Methanobacteria	o__Methanobacteriales	f__Methanobacteriaceae	g__Methanobrevibacter_A	s__Methanobrevibacter_A sp902783085	spacer
ERR3275111_171994||full	MGYG000291580	d__Archaea	p__Methanobacteriota	c__Methanobacteria	o__Methanobacteriales	f__Methanobacteriaceae	g__Methanobrevibacter_A	s__Methanobrevibacter_A sp902783085	spacer
ERR3220178_1147944||full	MGYG000291580	d__Archaea	p__Methanobacteriota	c__Methanobacteria	o__Methanobacteriales	f__Methanobacteriaceae	g__Methanobrevibacter_A	s__Methanobrevibacter_A sp902783085	spacer
ERR2027913_1611070||full	MGYG000291580	d__Archaea	p__Methanobacteriota	c__Methanobacteria	o__Methanobacteriales	f__Methanobacteriaceae	g__Methanobrevibacter_A	s__Methanobrevibacter_A sp902783085	spacer
ERR3525317_2415792||full	MGYG000291580	d__Archaea	p__Methanobacteriota	c__Methanobacteria	o__Methanobacteriales	f__Methanobacteriaceae	g__Methanobrevibacter_A	s__Methanobrevibacter_A sp902783085	spacer
ERR3211444_484408||full	MGYG000291580	d__Archaea	p__Methanobacteriota	c__Methanobacteria	o__Methanobacteriales	f__Methanobacteriaceae	g__Methanobrevibacter_A	s__Methanobrevibacter_A sp902783085	spacer
SRR8387720_1026275||full	MGYG000291580	d__Archaea	p__Methanobacteriota	c__Methanobacteria	o__Methanobacteriales	f__Methanobacteriaceae	g__Methanobrevibacter_A	s__Methanobrevibacter_A sp902783085	spacer
ERR3275133_1560838||full	MGYG000291580	d__Archaea	p__Methanobacteriota	c__Methanobacteria	o__Methanobacteriales	f__Methanobacteriaceae	g__Methanobrevibacter_A	s__Methanobrevibacter_A sp902783085	spacer
ERR3224588_2528794||full	MGYG000291580	d__Archaea	p__Methanobacteriota	c__Methanobacteria	o__Methanobacteriales	f__Methanobacteriaceae	g__Methanobrevibacter_A	s__Methanobrevibacter_A sp902783085	spacer
ERR3275133_2087728||full	MGYG000291580	d__Archaea	p__Methanobacteriota	c__Methanobacteria	o__Methanobacteriales	f__Methanobacteriaceae	g__Methanobrevibacter_A	s__Methanobrevibacter_A sp902783085	spacer
ERR3275092_1066112||full	MGYG000291580	d__Archaea	p__Methanobacteriota	c__Methanobacteria	o__Methanobacteriales	f__Methanobacteriaceae	g__Methanobrevibacter_A	s__Methanobrevibacter_A sp902783085	spacer
ERR4297099_1548103||full	MGYG000291580	d__Archaea	p__Methanobacteriota	c__Methanobacteria	o__Methanobacteriales	f__Methanobacteriaceae	g__Methanobrevibacter_A	s__Methanobrevibacter_A sp902783085	spacer
ERR3220219_257632||full	MGYG000291580	d__Archaea	p__Methanobacteriota	c__Methanobacteria	o__Methanobacteriales	f__Methanobacteriaceae	g__Methanobrevibacter_A	s__Methanobrevibacter_A sp902783085	spacer
ERR3220219_197287||full	MGYG000291580	d__Archaea	p__Methanobacteriota	c__Methanobacteria	o__Methanobacteriales	f__Methanobacteriaceae	g__Methanobrevibacter_A	s__Methanobrevibacter_A sp902783085	spacer
ERR3220195_629318||full	MGYG000291589	d__Bacteria	p__Firmicutes_A	c__Clostridia	o__Lachnospirales	f__Lachnospiraceae	g__UBA2856	s__UBA2856 sp902797665	spacer
ERR3201381_1201173||full	MGYG000291593	d__Bacteria	p__Firmicutes_A	c__Clostridia	o__Oscillospirales	f__Ruminococcaceae	g__	s__	spacer
SRR8387716_93809||full	MGYG000291605	d__Bacteria	p__Bacteroidota	c__Bacteroidia	o__Bacteroidales	f__Muribaculaceae	g__Sodaliphilus	s__Sodaliphilus sp900317325	spacer
SRR11784289_6179||full	MGYG000291605	d__Bacteria	p__Bacteroidota	c__Bacteroidia	o__Bacteroidales	f__Muribaculaceae	g__Sodaliphilus	s__Sodaliphilus sp900317325	spacer
ERR2027927_1329800||full	MGYG000291605	d__Bacteria	p__Bacteroidota	c__Bacteroidia	o__Bacteroidales	f__Muribaculaceae	g__Sodaliphilus	s__Sodaliphilus sp900317325	spacer
ERR3275129_1084125||full	MGYG000291606	d__Bacteria	p__Firmicutes_A	c__Clostridia	o__Oscillospirales	f__Acutalibacteraceae	g__Ruminococcus_E	s__Ruminococcus_E sp902765625	spacer
ERR4297090_383573||full	MGYG000291609	d__Bacteria	p__Bacteroidota	c__Bacteroidia	o__Bacteroidales	f__Muribaculaceae	g__Sodaliphilus	s__	spacer
ERR3201410_1003433||full	MGYG000291612	d__Bacteria	p__Bacteroidota	c__Bacteroidia	o__Bacteroidales	f__Bacteroidaceae	g__Prevotella	s__	spacer
ERR3220185_1779489||full	MGYG000291612	d__Bacteria	p__Bacteroidota	c__Bacteroidia	o__Bacteroidales	f__Bacteroidaceae	g__Prevotella	s__	spacer
ERR3220206_221785||full	MGYG000291612	d__Bacteria	p__Bacteroidota	c__Bacteroidia	o__Bacteroidales	f__Bacteroidaceae	g__Prevotella	s__	spacer
ERR3224595_179664||full	MGYG000291612	d__Bacteria	p__Bacteroidota	c__Bacteroidia	o__Bacteroidales	f__Bacteroidaceae	g__Prevotella	s__	spacer
SRR873606_795707||full	MGYG000291612	d__Bacteria	p__Bacteroidota	c__Bacteroidia	o__Bacteroidales	f__Bacteroidaceae	g__Prevotella	s__	spacer
SRR8591578_737997||full	MGYG000291612	d__Bacteria	p__Bacteroidota	c__Bacteroidia	o__Bacteroidales	f__Bacteroidaceae	g__Prevotella	s__	spacer
SRR12021141_2089493||full	MGYG000291612	d__Bacteria	p__Bacteroidota	c__Bacteroidia	o__Bacteroidales	f__Bacteroidaceae	g__Prevotella	s__	spacer
SRR12021150_494823||full	MGYG000291612	d__Bacteria	p__Bacteroidota	c__Bacteroidia	o__Bacteroidales	f__Bacteroidaceae	g__Prevotella	s__	spacer
SRR11784292_842400||full	MGYG000291612	d__Bacteria	p__Bacteroidota	c__Bacteroidia	o__Bacteroidales	f__Bacteroidaceae	g__Prevotella	s__	spacer
ERR3224609_183193||full	MGYG000291612	d__Bacteria	p__Bacteroidota	c__Bacteroidia	o__Bacteroidales	f__Bacteroidaceae	g__Prevotella	s__	spacer
SRR12529378_544045||full	MGYG000291612	d__Bacteria	p__Bacteroidota	c__Bacteroidia	o__Bacteroidales	f__Bacteroidaceae	g__Prevotella	s__	spacer
SRR8387719_845910||full	MGYG000291612	d__Bacteria	p__Bacteroidota	c__Bacteroidia	o__Bacteroidales	f__Bacteroidaceae	g__Prevotella	s__	spacer
ERR4297107_1900511||full	MGYG000291612	d__Bacteria	p__Bacteroidota	c__Bacteroidia	o__Bacteroidales	f__Bacteroidaceae	g__Prevotella	s__	spacer
SRR12529323_469920||full	MGYG000291612	d__Bacteria	p__Bacteroidota	c__Bacteroidia	o__Bacteroidales	f__Bacteroidaceae	g__Prevotella	s__	spacer
SRR873598_1069016||full	MGYG000291618	d__Bacteria	p__Bacteroidota	c__Bacteroidia	o__Bacteroidales	f__UBA932	g__RC9	s__RC9 sp902780935	spacer
Yak.DX02_1031807||full	MGYG000291618	d__Bacteria	p__Bacteroidota	c__Bacteroidia	o__Bacteroidales	f__UBA932	g__RC9	s__RC9 sp902780935	spacer
ERR3201378_92748||full	MGYG000291618	d__Bacteria	p__Bacteroidota	c__Bacteroidia	o__Bacteroidales	f__UBA932	g__RC9	s__RC9 sp902780935	spacer
ERR3201410_677903||full	MGYG000291618	d__Bacteria	p__Bacteroidota	c__Bacteroidia	o__Bacteroidales	f__UBA932	g__RC9	s__RC9 sp902780935	spacer
ERR3275094_98404||full	MGYG000291618	d__Bacteria	p__Bacteroidota	c__Bacteroidia	o__Bacteroidales	f__UBA932	g__RC9	s__RC9 sp902780935	spacer
ERR3220211_221995||full	MGYG000291618	d__Bacteria	p__Bacteroidota	c__Bacteroidia	o__Bacteroidales	f__UBA932	g__RC9	s__RC9 sp902780935	spacer
ERR3224608_729326||full	MGYG000291618	d__Bacteria	p__Bacteroidota	c__Bacteroidia	o__Bacteroidales	f__UBA932	g__RC9	s__RC9 sp902780935	spacer
ERR4297109_1192918||full	MGYG000291621	d__Bacteria	p__Bacteroidota	c__Bacteroidia	o__Bacteroidales	f__Bacteroidaceae	g__Prevotella	s__	spacer
ERR4297106_1157139||full	MGYG000291621	d__Bacteria	p__Bacteroidota	c__Bacteroidia	o__Bacteroidales	f__Bacteroidaceae	g__Prevotella	s__	spacer
ERR3201416_749255||full	MGYG000291621	d__Bacteria	p__Bacteroidota	c__Bacteroidia	o__Bacteroidales	f__Bacteroidaceae	g__Prevotella	s__	spacer
ERR2027904_253454||0_partial	MGYG000291621	d__Bacteria	p__Bacteroidota	c__Bacteroidia	o__Bacteroidales	f__Bacteroidaceae	g__Prevotella	s__	spacer
ERR3220197_1822637||0_partial	MGYG000291621	d__Bacteria	p__Bacteroidota	c__Bacteroidia	o__Bacteroidales	f__Bacteroidaceae	g__Prevotella	s__	spacer
ERR3220196_1314405||full	MGYG000291621	d__Bacteria	p__Bacteroidota	c__Bacteroidia	o__Bacteroidales	f__Bacteroidaceae	g__Prevotella	s__	spacer
Yak.MQ03_827868||full	MGYG000291621	d__Bacteria	p__Bacteroidota	c__Bacteroidia	o__Bacteroidales	f__Bacteroidaceae	g__Prevotella	s__	spacer
SRR8387720_1220130||full	MGYG000291621	d__Bacteria	p__Bacteroidota	c__Bacteroidia	o__Bacteroidales	f__Bacteroidaceae	g__Prevotella	s__	spacer
ERR3275097_643682||full	MGYG000291622	d__Bacteria	p__Bacteroidota	c__Bacteroidia	o__Bacteroidales	f__Bacteroidaceae	g__Prevotella	s__Prevotella sp900314995	spacer
ERR3801491_524459||0_partial	MGYG000291622	d__Bacteria	p__Bacteroidota	c__Bacteroidia	o__Bacteroidales	f__Bacteroidaceae	g__Prevotella	s__Prevotella sp900314995	spacer
SRR12021139_836457||full	MGYG000291622	d__Bacteria	p__Bacteroidota	c__Bacteroidia	o__Bacteroidales	f__Bacteroidaceae	g__Prevotella	s__Prevotella sp900314995	spacer
ERR4297108_416606||full	MGYG000291625	d__Bacteria	p__Firmicutes_A	c__Clostridia	o__Oscillospirales	f__Acutalibacteraceae	g__Ruminococcus_E	s__	spacer
ERR3211447_1400736||full	MGYG000291638	d__Bacteria	p__Firmicutes_A	c__Clostridia	o__Oscillospirales	f__Acutalibacteraceae	g__Ruminococcus_E	s__Ruminococcus_E sp900316435	spacer
ERR2027923_999968||full	MGYG000291638	d__Bacteria	p__Firmicutes_A	c__Clostridia	o__Oscillospirales	f__Acutalibacteraceae	g__Ruminococcus_E	s__Ruminococcus_E sp900316435	spacer
SRR12021150_1537199||full	MGYG000291638	d__Bacteria	p__Firmicutes_A	c__Clostridia	o__Oscillospirales	f__Acutalibacteraceae	g__Ruminococcus_E	s__Ruminococcus_E sp900316435	spacer
ERR3201397_204439||full	MGYG000291638	d__Bacteria	p__Firmicutes_A	c__Clostridia	o__Oscillospirales	f__Acutalibacteraceae	g__Ruminococcus_E	s__Ruminococcus_E sp900316435	spacer
ERR3201400_2102881||full	MGYG000291638	d__Bacteria	p__Firmicutes_A	c__Clostridia	o__Oscillospirales	f__Acutalibacteraceae	g__Ruminococcus_E	s__Ruminococcus_E sp900316435	spacer
ERR3201377_269815||full	MGYG000291638	d__Bacteria	p__Firmicutes_A	c__Clostridia	o__Oscillospirales	f__Acutalibacteraceae	g__Ruminococcus_E	s__Ruminococcus_E sp900316435	spacer
SRR11784290_1350009||full	MGYG000291638	d__Bacteria	p__Firmicutes_A	c__Clostridia	o__Oscillospirales	f__Acutalibacteraceae	g__Ruminococcus_E	s__Ruminococcus_E sp900316435	spacer
ERR3224577_707927||full	MGYG000291638	d__Bacteria	p__Firmicutes_A	c__Clostridia	o__Oscillospirales	f__Acutalibacteraceae	g__Ruminococcus_E	s__Ruminococcus_E sp900316435	spacer
ERR3220180_1569736||full	MGYG000291638	d__Bacteria	p__Firmicutes_A	c__Clostridia	o__Oscillospirales	f__Acutalibacteraceae	g__Ruminococcus_E	s__Ruminococcus_E sp900316435	spacer
ERR3220200_135231||full	MGYG000291638	d__Bacteria	p__Firmicutes_A	c__Clostridia	o__Oscillospirales	f__Acutalibacteraceae	g__Ruminococcus_E	s__Ruminococcus_E sp900316435	spacer
ERR3220193_1255158||full	MGYG000291638	d__Bacteria	p__Firmicutes_A	c__Clostridia	o__Oscillospirales	f__Acutalibacteraceae	g__Ruminococcus_E	s__Ruminococcus_E sp900316435	spacer
ERR3224573_1620992||full	MGYG000291638	d__Bacteria	p__Firmicutes_A	c__Clostridia	o__Oscillospirales	f__Acutalibacteraceae	g__Ruminococcus_E	s__Ruminococcus_E sp900316435	spacer
SRR8397916_17854||full	MGYG000291646	d__Bacteria	p__Firmicutes_A	c__Clostridia	o__Oscillospirales	f__Acutalibacteraceae	g__CAG-488	s__	spacer
ERR2027906_200520||full	MGYG000291646	d__Bacteria	p__Firmicutes_A	c__Clostridia	o__Oscillospirales	f__Acutalibacteraceae	g__CAG-488	s__	spacer
SRR873596_523459||full	MGYG000291646	d__Bacteria	p__Firmicutes_A	c__Clostridia	o__Oscillospirales	f__Acutalibacteraceae	g__CAG-488	s__	spacer
SRR873608_1267925||full	MGYG000291656	d__Bacteria	p__Firmicutes_A	c__Clostridia_A	o__Christensenellales	f__Borkfalkiaceae	g__UBA4636	s__UBA4636 sp902767455	spacer
SRR12021144_659061||full	MGYG000291660	d__Bacteria	p__Firmicutes_A	c__Clostridia	o__Oscillospirales	f__Acutalibacteraceae	g__UBA1213	s__UBA1213 sp902773135	spacer
SRR12021141_330791||full	MGYG000291660	d__Bacteria	p__Firmicutes_A	c__Clostridia	o__Oscillospirales	f__Acutalibacteraceae	g__UBA1213	s__UBA1213 sp902773135	spacer
SRR8397915_236827||full	MGYG000291660	d__Bacteria	p__Firmicutes_A	c__Clostridia	o__Oscillospirales	f__Acutalibacteraceae	g__UBA1213	s__UBA1213 sp902773135	spacer
ERR3220211_272349||full	MGYG000291660	d__Bacteria	p__Firmicutes_A	c__Clostridia	o__Oscillospirales	f__Acutalibacteraceae	g__UBA1213	s__UBA1213 sp902773135	spacer
ERR3220220_420233||full	MGYG000291660	d__Bacteria	p__Firmicutes_A	c__Clostridia	o__Oscillospirales	f__Acutalibacteraceae	g__UBA1213	s__UBA1213 sp902773135	spacer
ERR3801456_145045||full	MGYG000291660	d__Bacteria	p__Firmicutes_A	c__Clostridia	o__Oscillospirales	f__Acutalibacteraceae	g__UBA1213	s__UBA1213 sp902773135	spacer
ERR3224585_2381285||full	MGYG000291660	d__Bacteria	p__Firmicutes_A	c__Clostridia	o__Oscillospirales	f__Acutalibacteraceae	g__UBA1213	s__UBA1213 sp902773135	spacer
ERR3224568_147392||full	MGYG000291660	d__Bacteria	p__Firmicutes_A	c__Clostridia	o__Oscillospirales	f__Acutalibacteraceae	g__UBA1213	s__UBA1213 sp902773135	spacer
ERR3220206_106612||full	MGYG000291660	d__Bacteria	p__Firmicutes_A	c__Clostridia	o__Oscillospirales	f__Acutalibacteraceae	g__UBA1213	s__UBA1213 sp902773135	spacer
ERR2027920_778182||full	MGYG000291660	d__Bacteria	p__Firmicutes_A	c__Clostridia	o__Oscillospirales	f__Acutalibacteraceae	g__UBA1213	s__UBA1213 sp902773135	spacer
ERR3201406_428517||full	MGYG000291660	d__Bacteria	p__Firmicutes_A	c__Clostridia	o__Oscillospirales	f__Acutalibacteraceae	g__UBA1213	s__UBA1213 sp902773135	spacer
ERR2027926_184241||full	MGYG000291660	d__Bacteria	p__Firmicutes_A	c__Clostridia	o__Oscillospirales	f__Acutalibacteraceae	g__UBA1213	s__UBA1213 sp902773135	spacer
ERR3201403_613243||full	MGYG000291660	d__Bacteria	p__Firmicutes_A	c__Clostridia	o__Oscillospirales	f__Acutalibacteraceae	g__UBA1213	s__UBA1213 sp902773135	spacer
SRR11784293_987309||full	MGYG000291660	d__Bacteria	p__Firmicutes_A	c__Clostridia	o__Oscillospirales	f__Acutalibacteraceae	g__UBA1213	s__UBA1213 sp902773135	spacer
ERR3220208_1723236||full	MGYG000291660	d__Bacteria	p__Firmicutes_A	c__Clostridia	o__Oscillospirales	f__Acutalibacteraceae	g__UBA1213	s__UBA1213 sp902773135	spacer
ERR3224614_1394609||full	MGYG000291660	d__Bacteria	p__Firmicutes_A	c__Clostridia	o__Oscillospirales	f__Acutalibacteraceae	g__UBA1213	s__UBA1213 sp902773135	spacer
ERR3220181_471232||full	MGYG000291660	d__Bacteria	p__Firmicutes_A	c__Clostridia	o__Oscillospirales	f__Acutalibacteraceae	g__UBA1213	s__UBA1213 sp902773135	spacer
ERR3224590_893524||full	MGYG000291660	d__Bacteria	p__Firmicutes_A	c__Clostridia	o__Oscillospirales	f__Acutalibacteraceae	g__UBA1213	s__UBA1213 sp902773135	spacer
ERR3220223_1253384||full	MGYG000291660	d__Bacteria	p__Firmicutes_A	c__Clostridia	o__Oscillospirales	f__Acutalibacteraceae	g__UBA1213	s__UBA1213 sp902773135	spacer
SRR12021141_2130803||full	MGYG000291660	d__Bacteria	p__Firmicutes_A	c__Clostridia	o__Oscillospirales	f__Acutalibacteraceae	g__UBA1213	s__UBA1213 sp902773135	spacer
SRR12529377_1183655||full	MGYG000291660	d__Bacteria	p__Firmicutes_A	c__Clostridia	o__Oscillospirales	f__Acutalibacteraceae	g__UBA1213	s__UBA1213 sp902773135	spacer
ERR3801454_270573||full	MGYG000291660	d__Bacteria	p__Firmicutes_A	c__Clostridia	o__Oscillospirales	f__Acutalibacteraceae	g__UBA1213	s__UBA1213 sp902773135	spacer
SRR12021143_1785020||full	MGYG000291660	d__Bacteria	p__Firmicutes_A	c__Clostridia	o__Oscillospirales	f__Acutalibacteraceae	g__UBA1213	s__UBA1213 sp902773135	spacer
ERR3201386_561839||full	MGYG000291660	d__Bacteria	p__Firmicutes_A	c__Clostridia	o__Oscillospirales	f__Acutalibacteraceae	g__UBA1213	s__UBA1213 sp902773135	spacer
ERR3525314_97723||full	MGYG000291660	d__Bacteria	p__Firmicutes_A	c__Clostridia	o__Oscillospirales	f__Acutalibacteraceae	g__UBA1213	s__UBA1213 sp902773135	spacer
SRR12021140_786000||full	MGYG000291660	d__Bacteria	p__Firmicutes_A	c__Clostridia	o__Oscillospirales	f__Acutalibacteraceae	g__UBA1213	s__UBA1213 sp902773135	spacer
ERR3201398_284514||full	MGYG000291670	d__Bacteria	p__Firmicutes_A	c__Clostridia	o__Lachnospirales	f__Lachnospiraceae	g__Anaerobutyricum	s__Anaerobutyricum sp902796415	spacer
SRR948091_330459||full	MGYG000291670	d__Bacteria	p__Firmicutes_A	c__Clostridia	o__Lachnospirales	f__Lachnospiraceae	g__Anaerobutyricum	s__Anaerobutyricum sp902796415	spacer
ERR3275121_368549||full	MGYG000291674	d__Bacteria	p__Fibrobacterota	c__Fibrobacteria	o__Fibrobacterales	f__Fibrobacteraceae	g__Fibrobacter	s__Fibrobacter succinogenes_O	spacer
ERR4297093_1042507||full	MGYG000291675	d__Bacteria	p__Bacteroidota	c__Bacteroidia	o__Bacteroidales	f__Bacteroidaceae	g__Prevotella	s__Prevotella sp902800245	spacer
SRR12021142_576765||full	MGYG000291675	d__Bacteria	p__Bacteroidota	c__Bacteroidia	o__Bacteroidales	f__Bacteroidaceae	g__Prevotella	s__Prevotella sp902800245	spacer
SRR873609_215861||full	MGYG000291675	d__Bacteria	p__Bacteroidota	c__Bacteroidia	o__Bacteroidales	f__Bacteroidaceae	g__Prevotella	s__Prevotella sp902800245	spacer
ERR3275115_1043397||full	MGYG000291675	d__Bacteria	p__Bacteroidota	c__Bacteroidia	o__Bacteroidales	f__Bacteroidaceae	g__Prevotella	s__Prevotella sp902800245	spacer
SRR12529379_991062||full	MGYG000291675	d__Bacteria	p__Bacteroidota	c__Bacteroidia	o__Bacteroidales	f__Bacteroidaceae	g__Prevotella	s__Prevotella sp902800245	spacer
SRR12529381_766932||full	MGYG000291675	d__Bacteria	p__Bacteroidota	c__Bacteroidia	o__Bacteroidales	f__Bacteroidaceae	g__Prevotella	s__Prevotella sp902800245	spacer
ERR4297103_145575||full	MGYG000291689	d__Bacteria	p__Bacteroidota	c__Bacteroidia	o__Bacteroidales	f__Bacteroidaceae	g__Prevotella	s__	spacer
SRR12529378_1553631||0_partial	MGYG000291689	d__Bacteria	p__Bacteroidota	c__Bacteroidia	o__Bacteroidales	f__Bacteroidaceae	g__Prevotella	s__	spacer
ERR4297098_516819||0_partial	MGYG000291689	d__Bacteria	p__Bacteroidota	c__Bacteroidia	o__Bacteroidales	f__Bacteroidaceae	g__Prevotella	s__	spacer
ERR983262_67362||full	MGYG000291689	d__Bacteria	p__Bacteroidota	c__Bacteroidia	o__Bacteroidales	f__Bacteroidaceae	g__Prevotella	s__	spacer
ERR3201405_447023||full	MGYG000291689	d__Bacteria	p__Bacteroidota	c__Bacteroidia	o__Bacteroidales	f__Bacteroidaceae	g__Prevotella	s__	spacer
ERR3201412_221444||full	MGYG000291689	d__Bacteria	p__Bacteroidota	c__Bacteroidia	o__Bacteroidales	f__Bacteroidaceae	g__Prevotella	s__	spacer
ERR3201398_358121||full	MGYG000291689	d__Bacteria	p__Bacteroidota	c__Bacteroidia	o__Bacteroidales	f__Bacteroidaceae	g__Prevotella	s__	spacer
ERR3211447_111745||full	MGYG000291689	d__Bacteria	p__Bacteroidota	c__Bacteroidia	o__Bacteroidales	f__Bacteroidaceae	g__Prevotella	s__	spacer
ERR3211456_12523||full	MGYG000291689	d__Bacteria	p__Bacteroidota	c__Bacteroidia	o__Bacteroidales	f__Bacteroidaceae	g__Prevotella	s__	spacer
SRR873598_956798||full	MGYG000291689	d__Bacteria	p__Bacteroidota	c__Bacteroidia	o__Bacteroidales	f__Bacteroidaceae	g__Prevotella	s__	spacer
SRR11784289_643054||full	MGYG000291689	d__Bacteria	p__Bacteroidota	c__Bacteroidia	o__Bacteroidales	f__Bacteroidaceae	g__Prevotella	s__	spacer
ERR2027917_658181||full	MGYG000291689	d__Bacteria	p__Bacteroidota	c__Bacteroidia	o__Bacteroidales	f__Bacteroidaceae	g__Prevotella	s__	spacer
ERR3275094_657031||full	MGYG000291689	d__Bacteria	p__Bacteroidota	c__Bacteroidia	o__Bacteroidales	f__Bacteroidaceae	g__Prevotella	s__	spacer
ERR3275097_147778||full	MGYG000291689	d__Bacteria	p__Bacteroidota	c__Bacteroidia	o__Bacteroidales	f__Bacteroidaceae	g__Prevotella	s__	spacer
ERR3220212_1205668||full	MGYG000291689	d__Bacteria	p__Bacteroidota	c__Bacteroidia	o__Bacteroidales	f__Bacteroidaceae	g__Prevotella	s__	spacer
ERR3224614_400990||full	MGYG000291689	d__Bacteria	p__Bacteroidota	c__Bacteroidia	o__Bacteroidales	f__Bacteroidaceae	g__Prevotella	s__	spacer
ERR2027908_632296||full	MGYG000291689	d__Bacteria	p__Bacteroidota	c__Bacteroidia	o__Bacteroidales	f__Bacteroidaceae	g__Prevotella	s__	spacer
SRR12529103_3899833||full	MGYG000291689	d__Bacteria	p__Bacteroidota	c__Bacteroidia	o__Bacteroidales	f__Bacteroidaceae	g__Prevotella	s__	spacer
SRR4435562_159699||full	MGYG000291689	d__Bacteria	p__Bacteroidota	c__Bacteroidia	o__Bacteroidales	f__Bacteroidaceae	g__Prevotella	s__	spacer
ERR4297095_753436||full	MGYG000291689	d__Bacteria	p__Bacteroidota	c__Bacteroidia	o__Bacteroidales	f__Bacteroidaceae	g__Prevotella	s__	spacer
SRR12529101_1672214||full	MGYG000291689	d__Bacteria	p__Bacteroidota	c__Bacteroidia	o__Bacteroidales	f__Bacteroidaceae	g__Prevotella	s__	spacer
SRR12529102_1454418||full	MGYG000291689	d__Bacteria	p__Bacteroidota	c__Bacteroidia	o__Bacteroidales	f__Bacteroidaceae	g__Prevotella	s__	spacer
SRR12529380_680999||full	MGYG000291689	d__Bacteria	p__Bacteroidota	c__Bacteroidia	o__Bacteroidales	f__Bacteroidaceae	g__Prevotella	s__	spacer
ERR3275133_1899424||full	MGYG000291691	d__Bacteria	p__Firmicutes_A	c__Clostridia_A	o__Christensenellales	f__CAG-74	g__GCA-900199385	s__GCA-900199385 sp900315315	spacer
ERR3224585_108952||full	MGYG000291691	d__Bacteria	p__Firmicutes_A	c__Clostridia_A	o__Christensenellales	f__CAG-74	g__GCA-900199385	s__GCA-900199385 sp900315315	spacer
ERR3224567_1915954||full	MGYG000291691	d__Bacteria	p__Firmicutes_A	c__Clostridia_A	o__Christensenellales	f__CAG-74	g__GCA-900199385	s__GCA-900199385 sp900315315	spacer
ERR3275110_363814||0_partial	MGYG000291698	d__Bacteria	p__Proteobacteria	c__Alphaproteobacteria	o__Rs-D84	f__Rs-D84	g__Rs-D84	s__Rs-D84 sp902788485	spacer
ERR3224571_1506407||0_partial	MGYG000291702	d__Bacteria	p__Bacteroidota	c__Bacteroidia	o__Bacteroidales	f__Bacteroidaceae	g__Prevotella	s__Prevotella sp902799905	spacer
FH88573_64634||full	MGYG000291702	d__Bacteria	p__Bacteroidota	c__Bacteroidia	o__Bacteroidales	f__Bacteroidaceae	g__Prevotella	s__Prevotella sp902799905	spacer
SRR10912540_2172031||full	MGYG000291702	d__Bacteria	p__Bacteroidota	c__Bacteroidia	o__Bacteroidales	f__Bacteroidaceae	g__Prevotella	s__Prevotella sp902799905	spacer
ERR2027906_284634||full	MGYG000291734	d__Bacteria	p__Firmicutes_A	c__Clostridia	o__Oscillospirales	f__Oscillospiraceae	g__CAG-103	s__	spacer
ERR3220200_1198661||full	MGYG000291734	d__Bacteria	p__Firmicutes_A	c__Clostridia	o__Oscillospirales	f__Oscillospiraceae	g__CAG-103	s__	spacer
ERR3220193_1161215||full	MGYG000291734	d__Bacteria	p__Firmicutes_A	c__Clostridia	o__Oscillospirales	f__Oscillospiraceae	g__CAG-103	s__	spacer
ERR3275118_328649||full	MGYG000291734	d__Bacteria	p__Firmicutes_A	c__Clostridia	o__Oscillospirales	f__Oscillospiraceae	g__CAG-103	s__	spacer
ERR4297091_1861720||full	MGYG000291739	d__Bacteria	p__Bacteroidota	c__Bacteroidia	o__Bacteroidales	f__Bacteroidaceae	g__UBA4372	s__	spacer
ERR3224570_225643||full	MGYG000291743	d__Bacteria	p__Firmicutes_A	c__Clostridia_A	o__Christensenellales	f__CAG-74	g__UBA2943	s__UBA2943 sp902774025	spacer
ERR3275138_1036495||full	MGYG000291746	d__Bacteria	p__Firmicutes_A	c__Clostridia	o__Lachnospirales	f__Lachnospiraceae	g__UBA1066	s__UBA1066 sp900320575	spacer
SRR12021146_1842991||full	MGYG000291748	d__Bacteria	p__Bacteroidota	c__Bacteroidia	o__Bacteroidales	f__Bacteroidaceae	g__Prevotella	s__Prevotella sp902770195	spacer
ERR3224612_969689||full	MGYG000291748	d__Bacteria	p__Bacteroidota	c__Bacteroidia	o__Bacteroidales	f__Bacteroidaceae	g__Prevotella	s__Prevotella sp902770195	spacer
SRR12021133_1067976||full	MGYG000291748	d__Bacteria	p__Bacteroidota	c__Bacteroidia	o__Bacteroidales	f__Bacteroidaceae	g__Prevotella	s__Prevotella sp902770195	spacer
ERR3201377_371581||full	MGYG000291748	d__Bacteria	p__Bacteroidota	c__Bacteroidia	o__Bacteroidales	f__Bacteroidaceae	g__Prevotella	s__Prevotella sp902770195	spacer
ERR3275131_868648||full	MGYG000291748	d__Bacteria	p__Bacteroidota	c__Bacteroidia	o__Bacteroidales	f__Bacteroidaceae	g__Prevotella	s__Prevotella sp902770195	spacer
ERR2027910_1431839||full	MGYG000291751	d__Bacteria	p__Firmicutes_A	c__Clostridia	o__Oscillospirales	f__Acutalibacteraceae	g__RUG592	s__RUG592 sp900315255	spacer
ERR3275101_150387||full	MGYG000291751	d__Bacteria	p__Firmicutes_A	c__Clostridia	o__Oscillospirales	f__Acutalibacteraceae	g__RUG592	s__RUG592 sp900315255	spacer
ERR3275133_1580089||full	MGYG000291751	d__Bacteria	p__Firmicutes_A	c__Clostridia	o__Oscillospirales	f__Acutalibacteraceae	g__RUG592	s__RUG592 sp900315255	spacer
ERR4297101_890693||0_partial	MGYG000291761	d__Bacteria	p__Firmicutes_A	c__Clostridia	o__Oscillospirales	f__Acutalibacteraceae	g__UBA737	s__	spacer
SRR12021148_1771817||full	MGYG000291769	d__Bacteria	p__Bacteroidota	c__Bacteroidia	o__Bacteroidales	f__Bacteroidaceae	g__Prevotella	s__	spacer
SRR12021138_315222||full	MGYG000291769	d__Bacteria	p__Bacteroidota	c__Bacteroidia	o__Bacteroidales	f__Bacteroidaceae	g__Prevotella	s__	spacer
SRR12021142_180042||full	MGYG000291769	d__Bacteria	p__Bacteroidota	c__Bacteroidia	o__Bacteroidales	f__Bacteroidaceae	g__Prevotella	s__	spacer
SRR8387715_704264||full	MGYG000291769	d__Bacteria	p__Bacteroidota	c__Bacteroidia	o__Bacteroidales	f__Bacteroidaceae	g__Prevotella	s__	spacer
ERR3275094_1596346||full	MGYG000291769	d__Bacteria	p__Bacteroidota	c__Bacteroidia	o__Bacteroidales	f__Bacteroidaceae	g__Prevotella	s__	spacer
ERR3525317_1509529||full	MGYG000291769	d__Bacteria	p__Bacteroidota	c__Bacteroidia	o__Bacteroidales	f__Bacteroidaceae	g__Prevotella	s__	spacer
ERR3525314_702672||full	MGYG000291772	d__Bacteria	p__Spirochaetota	c__Spirochaetia	o__Treponematales	f__Treponemataceae	g__Treponema_D	s__Treponema_D sp902783155	spacer
SRR12021146_1225855||full	MGYG000291772	d__Bacteria	p__Spirochaetota	c__Spirochaetia	o__Treponematales	f__Treponemataceae	g__Treponema_D	s__Treponema_D sp902783155	spacer
SRR12529267_1794156||full	MGYG000291772	d__Bacteria	p__Spirochaetota	c__Spirochaetia	o__Treponematales	f__Treponemataceae	g__Treponema_D	s__Treponema_D sp902783155	spacer
ERR3220205_1923030||full	MGYG000291785	d__Bacteria	p__Firmicutes_A	c__Clostridia	o__Oscillospirales	f__Acutalibacteraceae	g__UBA1213	s__UBA1213 sp900317395	spacer
SRR12021141_330791||full	MGYG000291785	d__Bacteria	p__Firmicutes_A	c__Clostridia	o__Oscillospirales	f__Acutalibacteraceae	g__UBA1213	s__UBA1213 sp900317395	spacer
ERR3801452_501886||full	MGYG000291785	d__Bacteria	p__Firmicutes_A	c__Clostridia	o__Oscillospirales	f__Acutalibacteraceae	g__UBA1213	s__UBA1213 sp900317395	spacer
ERR3801454_1119266||full	MGYG000291785	d__Bacteria	p__Firmicutes_A	c__Clostridia	o__Oscillospirales	f__Acutalibacteraceae	g__UBA1213	s__UBA1213 sp900317395	spacer
SRR12021143_368333||full	MGYG000291785	d__Bacteria	p__Firmicutes_A	c__Clostridia	o__Oscillospirales	f__Acutalibacteraceae	g__UBA1213	s__UBA1213 sp900317395	spacer
ERR3201386_554158||full	MGYG000291785	d__Bacteria	p__Firmicutes_A	c__Clostridia	o__Oscillospirales	f__Acutalibacteraceae	g__UBA1213	s__UBA1213 sp900317395	spacer
SRR11784283_1935445||full	MGYG000291785	d__Bacteria	p__Firmicutes_A	c__Clostridia	o__Oscillospirales	f__Acutalibacteraceae	g__UBA1213	s__UBA1213 sp900317395	spacer
SRR10912540_2406862||full	MGYG000291785	d__Bacteria	p__Firmicutes_A	c__Clostridia	o__Oscillospirales	f__Acutalibacteraceae	g__UBA1213	s__UBA1213 sp900317395	spacer
ERR3220208_1723236||full	MGYG000291785	d__Bacteria	p__Firmicutes_A	c__Clostridia	o__Oscillospirales	f__Acutalibacteraceae	g__UBA1213	s__UBA1213 sp900317395	spacer
ERR3224570_309357||full	MGYG000291785	d__Bacteria	p__Firmicutes_A	c__Clostridia	o__Oscillospirales	f__Acutalibacteraceae	g__UBA1213	s__UBA1213 sp900317395	spacer
ERR3220189_1311640||full	MGYG000291785	d__Bacteria	p__Firmicutes_A	c__Clostridia	o__Oscillospirales	f__Acutalibacteraceae	g__UBA1213	s__UBA1213 sp900317395	spacer
ERR3220181_471232||full	MGYG000291785	d__Bacteria	p__Firmicutes_A	c__Clostridia	o__Oscillospirales	f__Acutalibacteraceae	g__UBA1213	s__UBA1213 sp900317395	spacer
ERR3525314_97723||full	MGYG000291785	d__Bacteria	p__Firmicutes_A	c__Clostridia	o__Oscillospirales	f__Acutalibacteraceae	g__UBA1213	s__UBA1213 sp900317395	spacer
HS.04_326455||full	MGYG000291785	d__Bacteria	p__Firmicutes_A	c__Clostridia	o__Oscillospirales	f__Acutalibacteraceae	g__UBA1213	s__UBA1213 sp900317395	spacer
ERR3275099_375808||0_partial	MGYG000291787	d__Bacteria	p__Proteobacteria	c__Alphaproteobacteria	o__Rs-D84	f__CACZYB01	g__CACZYB01	s__CACZYB01 sp902785275	spacer
ERR3224577_287376||full	MGYG000291788	d__Bacteria	p__Firmicutes_A	c__Clostridia	o__Oscillospirales	f__Oscillospiraceae	g__UBA1777	s__	spacer
SRR12021139_748302||full	MGYG000291788	d__Bacteria	p__Firmicutes_A	c__Clostridia	o__Oscillospirales	f__Oscillospiraceae	g__UBA1777	s__	spacer
SRR12021139_500528||full	MGYG000291788	d__Bacteria	p__Firmicutes_A	c__Clostridia	o__Oscillospirales	f__Oscillospiraceae	g__UBA1777	s__	spacer
SRR12021153_529776||full	MGYG000291788	d__Bacteria	p__Firmicutes_A	c__Clostridia	o__Oscillospirales	f__Oscillospiraceae	g__UBA1777	s__	spacer
SRR1206671_2288046||full	MGYG000291788	d__Bacteria	p__Firmicutes_A	c__Clostridia	o__Oscillospirales	f__Oscillospiraceae	g__UBA1777	s__	spacer
ERR3224577_113079||full	MGYG000291788	d__Bacteria	p__Firmicutes_A	c__Clostridia	o__Oscillospirales	f__Oscillospiraceae	g__UBA1777	s__	spacer
ERR2027925_49894||full	MGYG000291788	d__Bacteria	p__Firmicutes_A	c__Clostridia	o__Oscillospirales	f__Oscillospiraceae	g__UBA1777	s__	spacer
ERR3224597_255826||full	MGYG000291798	d__Bacteria	p__Firmicutes_A	c__Clostridia	o__Oscillospirales	f__Oscillospiraceae	g__UBA1777	s__UBA1777 sp900316205	spacer
ERR3224584_805158||full	MGYG000291798	d__Bacteria	p__Firmicutes_A	c__Clostridia	o__Oscillospirales	f__Oscillospiraceae	g__UBA1777	s__UBA1777 sp900316205	spacer
ERR3275110_1039896||full	MGYG000291798	d__Bacteria	p__Firmicutes_A	c__Clostridia	o__Oscillospirales	f__Oscillospiraceae	g__UBA1777	s__UBA1777 sp900316205	spacer
ERR3224569_157755||full	MGYG000291801	d__Bacteria	p__Firmicutes	c__Bacilli	o__RFN20	f__CAG-826	g__UBA733	s__UBA733 sp900539595	spacer
ERR3801481_158308||full	MGYG000291803	d__Bacteria	p__Firmicutes_A	c__Clostridia	o__Oscillospirales	f__Acutalibacteraceae	g__Ruminococcus_E	s__Ruminococcus_E sp902790475	spacer
SRR12021154_1497835||full	MGYG000291803	d__Bacteria	p__Firmicutes_A	c__Clostridia	o__Oscillospirales	f__Acutalibacteraceae	g__Ruminococcus_E	s__Ruminococcus_E sp902790475	spacer
ERR3201407_362241||full	MGYG000291803	d__Bacteria	p__Firmicutes_A	c__Clostridia	o__Oscillospirales	f__Acutalibacteraceae	g__Ruminococcus_E	s__Ruminococcus_E sp902790475	spacer
ERR2027928_1332744||full	MGYG000291803	d__Bacteria	p__Firmicutes_A	c__Clostridia	o__Oscillospirales	f__Acutalibacteraceae	g__Ruminococcus_E	s__Ruminococcus_E sp902790475	spacer
ERR3201397_204439||full	MGYG000291803	d__Bacteria	p__Firmicutes_A	c__Clostridia	o__Oscillospirales	f__Acutalibacteraceae	g__Ruminococcus_E	s__Ruminococcus_E sp902790475	spacer
ERR3211447_1734117||full	MGYG000291803	d__Bacteria	p__Firmicutes_A	c__Clostridia	o__Oscillospirales	f__Acutalibacteraceae	g__Ruminococcus_E	s__Ruminococcus_E sp902790475	spacer
ERR3201392_293615||full	MGYG000291803	d__Bacteria	p__Firmicutes_A	c__Clostridia	o__Oscillospirales	f__Acutalibacteraceae	g__Ruminococcus_E	s__Ruminococcus_E sp902790475	spacer
SRR11784281_1935583||full	MGYG000291803	d__Bacteria	p__Firmicutes_A	c__Clostridia	o__Oscillospirales	f__Acutalibacteraceae	g__Ruminococcus_E	s__Ruminococcus_E sp902790475	spacer
ERR2027915_907749||full	MGYG000291803	d__Bacteria	p__Firmicutes_A	c__Clostridia	o__Oscillospirales	f__Acutalibacteraceae	g__Ruminococcus_E	s__Ruminococcus_E sp902790475	spacer
ERR3220200_135231||full	MGYG000291803	d__Bacteria	p__Firmicutes_A	c__Clostridia	o__Oscillospirales	f__Acutalibacteraceae	g__Ruminococcus_E	s__Ruminococcus_E sp902790475	spacer
ERR3220193_887362||full	MGYG000291803	d__Bacteria	p__Firmicutes_A	c__Clostridia	o__Oscillospirales	f__Acutalibacteraceae	g__Ruminococcus_E	s__Ruminococcus_E sp902790475	spacer
ERR3220182_1057262||full	MGYG000291803	d__Bacteria	p__Firmicutes_A	c__Clostridia	o__Oscillospirales	f__Acutalibacteraceae	g__Ruminococcus_E	s__Ruminococcus_E sp902790475	spacer
D503_17425||full	MGYG000291803	d__Bacteria	p__Firmicutes_A	c__Clostridia	o__Oscillospirales	f__Acutalibacteraceae	g__Ruminococcus_E	s__Ruminococcus_E sp902790475	spacer
SRR11585068_7008||full	MGYG000291803	d__Bacteria	p__Firmicutes_A	c__Clostridia	o__Oscillospirales	f__Acutalibacteraceae	g__Ruminococcus_E	s__Ruminococcus_E sp902790475	spacer
ERR3211456_375242||full	MGYG000291803	d__Bacteria	p__Firmicutes_A	c__Clostridia	o__Oscillospirales	f__Acutalibacteraceae	g__Ruminococcus_E	s__Ruminococcus_E sp902790475	spacer
SRR11784296_836811||full	MGYG000291803	d__Bacteria	p__Firmicutes_A	c__Clostridia	o__Oscillospirales	f__Acutalibacteraceae	g__Ruminococcus_E	s__Ruminococcus_E sp902790475	spacer
ERR3275099_911359||full	MGYG000291803	d__Bacteria	p__Firmicutes_A	c__Clostridia	o__Oscillospirales	f__Acutalibacteraceae	g__Ruminococcus_E	s__Ruminococcus_E sp902790475	spacer
ERR3275113_722268||full	MGYG000291803	d__Bacteria	p__Firmicutes_A	c__Clostridia	o__Oscillospirales	f__Acutalibacteraceae	g__Ruminococcus_E	s__Ruminococcus_E sp902790475	spacer
ERR2027908_361179||full	MGYG000291803	d__Bacteria	p__Firmicutes_A	c__Clostridia	o__Oscillospirales	f__Acutalibacteraceae	g__Ruminococcus_E	s__Ruminococcus_E sp902790475	spacer
ERR3224600_2303325||full	MGYG000291803	d__Bacteria	p__Firmicutes_A	c__Clostridia	o__Oscillospirales	f__Acutalibacteraceae	g__Ruminococcus_E	s__Ruminococcus_E sp902790475	spacer
SRR12021138_1971760||full	MGYG000291803	d__Bacteria	p__Firmicutes_A	c__Clostridia	o__Oscillospirales	f__Acutalibacteraceae	g__Ruminococcus_E	s__Ruminococcus_E sp902790475	spacer
ERR3220185_948359||full	MGYG000291803	d__Bacteria	p__Firmicutes_A	c__Clostridia	o__Oscillospirales	f__Acutalibacteraceae	g__Ruminococcus_E	s__Ruminococcus_E sp902790475	spacer
ERR3275124_1534780||full	MGYG000291803	d__Bacteria	p__Firmicutes_A	c__Clostridia	o__Oscillospirales	f__Acutalibacteraceae	g__Ruminococcus_E	s__Ruminococcus_E sp902790475	spacer
SRR12021142_594050||full	MGYG000291803	d__Bacteria	p__Firmicutes_A	c__Clostridia	o__Oscillospirales	f__Acutalibacteraceae	g__Ruminococcus_E	s__Ruminococcus_E sp902790475	spacer
SRR11784283_1840524||full	MGYG000291803	d__Bacteria	p__Firmicutes_A	c__Clostridia	o__Oscillospirales	f__Acutalibacteraceae	g__Ruminococcus_E	s__Ruminococcus_E sp902790475	spacer
SRR11784293_730093||full	MGYG000291803	d__Bacteria	p__Firmicutes_A	c__Clostridia	o__Oscillospirales	f__Acutalibacteraceae	g__Ruminococcus_E	s__Ruminococcus_E sp902790475	spacer
ERR3201391_548117||full	MGYG000291803	d__Bacteria	p__Firmicutes_A	c__Clostridia	o__Oscillospirales	f__Acutalibacteraceae	g__Ruminococcus_E	s__Ruminococcus_E sp902790475	spacer
ERR3801459_1465565||full	MGYG000291803	d__Bacteria	p__Firmicutes_A	c__Clostridia	o__Oscillospirales	f__Acutalibacteraceae	g__Ruminococcus_E	s__Ruminococcus_E sp902790475	spacer
ERR3515537_65638||full	MGYG000291803	d__Bacteria	p__Firmicutes_A	c__Clostridia	o__Oscillospirales	f__Acutalibacteraceae	g__Ruminococcus_E	s__Ruminococcus_E sp902790475	spacer
SRR12021140_600169||full	MGYG000291803	d__Bacteria	p__Firmicutes_A	c__Clostridia	o__Oscillospirales	f__Acutalibacteraceae	g__Ruminococcus_E	s__Ruminococcus_E sp902790475	spacer
SRR12021134_412613||full	MGYG000291803	d__Bacteria	p__Firmicutes_A	c__Clostridia	o__Oscillospirales	f__Acutalibacteraceae	g__Ruminococcus_E	s__Ruminococcus_E sp902790475	spacer
ERR3801484_116014||full	MGYG000291803	d__Bacteria	p__Firmicutes_A	c__Clostridia	o__Oscillospirales	f__Acutalibacteraceae	g__Ruminococcus_E	s__Ruminococcus_E sp902790475	spacer
ERR3801481_828280||full	MGYG000291803	d__Bacteria	p__Firmicutes_A	c__Clostridia	o__Oscillospirales	f__Acutalibacteraceae	g__Ruminococcus_E	s__Ruminococcus_E sp902790475	spacer
SRR12021143_511453||full	MGYG000291803	d__Bacteria	p__Firmicutes_A	c__Clostridia	o__Oscillospirales	f__Acutalibacteraceae	g__Ruminococcus_E	s__Ruminococcus_E sp902790475	spacer
SRR12021150_1537199||full	MGYG000291803	d__Bacteria	p__Firmicutes_A	c__Clostridia	o__Oscillospirales	f__Acutalibacteraceae	g__Ruminococcus_E	s__Ruminococcus_E sp902790475	spacer
SRR8591582_120466||full	MGYG000291803	d__Bacteria	p__Firmicutes_A	c__Clostridia	o__Oscillospirales	f__Acutalibacteraceae	g__Ruminococcus_E	s__Ruminococcus_E sp902790475	spacer
ERR3211445_1069355||full	MGYG000291803	d__Bacteria	p__Firmicutes_A	c__Clostridia	o__Oscillospirales	f__Acutalibacteraceae	g__Ruminococcus_E	s__Ruminococcus_E sp902790475	spacer
ERR2027923_599647||full	MGYG000291803	d__Bacteria	p__Firmicutes_A	c__Clostridia	o__Oscillospirales	f__Acutalibacteraceae	g__Ruminococcus_E	s__Ruminococcus_E sp902790475	spacer
ERR3201400_1035338||full	MGYG000291803	d__Bacteria	p__Firmicutes_A	c__Clostridia	o__Oscillospirales	f__Acutalibacteraceae	g__Ruminococcus_E	s__Ruminococcus_E sp902790475	spacer
ERR3201403_855367||full	MGYG000291803	d__Bacteria	p__Firmicutes_A	c__Clostridia	o__Oscillospirales	f__Acutalibacteraceae	g__Ruminococcus_E	s__Ruminococcus_E sp902790475	spacer
ERR3201377_269815||full	MGYG000291803	d__Bacteria	p__Firmicutes_A	c__Clostridia	o__Oscillospirales	f__Acutalibacteraceae	g__Ruminococcus_E	s__Ruminococcus_E sp902790475	spacer
SRR11784281_1252053||full	MGYG000291803	d__Bacteria	p__Firmicutes_A	c__Clostridia	o__Oscillospirales	f__Acutalibacteraceae	g__Ruminococcus_E	s__Ruminococcus_E sp902790475	spacer
ERR3224587_489747||full	MGYG000291803	d__Bacteria	p__Firmicutes_A	c__Clostridia	o__Oscillospirales	f__Acutalibacteraceae	g__Ruminococcus_E	s__Ruminococcus_E sp902790475	spacer
ERR2027917_463382||full	MGYG000291803	d__Bacteria	p__Firmicutes_A	c__Clostridia	o__Oscillospirales	f__Acutalibacteraceae	g__Ruminococcus_E	s__Ruminococcus_E sp902790475	spacer
ERR3220207_444876||full	MGYG000291803	d__Bacteria	p__Firmicutes_A	c__Clostridia	o__Oscillospirales	f__Acutalibacteraceae	g__Ruminococcus_E	s__Ruminococcus_E sp902790475	spacer
ERR3224609_1455190||full	MGYG000291803	d__Bacteria	p__Firmicutes_A	c__Clostridia	o__Oscillospirales	f__Acutalibacteraceae	g__Ruminococcus_E	s__Ruminococcus_E sp902790475	spacer
ERR3220186_1470270||full	MGYG000291803	d__Bacteria	p__Firmicutes_A	c__Clostridia	o__Oscillospirales	f__Acutalibacteraceae	g__Ruminococcus_E	s__Ruminococcus_E sp902790475	spacer
ERR3275128_895698||full	MGYG000291803	d__Bacteria	p__Firmicutes_A	c__Clostridia	o__Oscillospirales	f__Acutalibacteraceae	g__Ruminococcus_E	s__Ruminococcus_E sp902790475	spacer
ERR3220193_1255158||full	MGYG000291803	d__Bacteria	p__Firmicutes_A	c__Clostridia	o__Oscillospirales	f__Acutalibacteraceae	g__Ruminococcus_E	s__Ruminococcus_E sp902790475	spacer
ERR3224573_445146||full	MGYG000291803	d__Bacteria	p__Firmicutes_A	c__Clostridia	o__Oscillospirales	f__Acutalibacteraceae	g__Ruminococcus_E	s__Ruminococcus_E sp902790475	spacer
ERR3220185_304165||full	MGYG000291803	d__Bacteria	p__Firmicutes_A	c__Clostridia	o__Oscillospirales	f__Acutalibacteraceae	g__Ruminococcus_E	s__Ruminococcus_E sp902790475	spacer
ERR2027929_784170||full	MGYG000291803	d__Bacteria	p__Firmicutes_A	c__Clostridia	o__Oscillospirales	f__Acutalibacteraceae	g__Ruminococcus_E	s__Ruminococcus_E sp902790475	spacer
ERR3211469_238610||full	MGYG000291803	d__Bacteria	p__Firmicutes_A	c__Clostridia	o__Oscillospirales	f__Acutalibacteraceae	g__Ruminococcus_E	s__Ruminococcus_E sp902790475	spacer
ERR3211453_735808||full	MGYG000291803	d__Bacteria	p__Firmicutes_A	c__Clostridia	o__Oscillospirales	f__Acutalibacteraceae	g__Ruminococcus_E	s__Ruminococcus_E sp902790475	spacer
ERR3220192_1760210||full	MGYG000291803	d__Bacteria	p__Firmicutes_A	c__Clostridia	o__Oscillospirales	f__Acutalibacteraceae	g__Ruminococcus_E	s__Ruminococcus_E sp902790475	spacer
ERR3224577_868488||full	MGYG000291803	d__Bacteria	p__Firmicutes_A	c__Clostridia	o__Oscillospirales	f__Acutalibacteraceae	g__Ruminococcus_E	s__Ruminococcus_E sp902790475	spacer
ERR3224585_1117034||full	MGYG000291803	d__Bacteria	p__Firmicutes_A	c__Clostridia	o__Oscillospirales	f__Acutalibacteraceae	g__Ruminococcus_E	s__Ruminococcus_E sp902790475	spacer
ERR3275116_1264083||full	MGYG000291803	d__Bacteria	p__Firmicutes_A	c__Clostridia	o__Oscillospirales	f__Acutalibacteraceae	g__Ruminococcus_E	s__Ruminococcus_E sp902790475	spacer
ERR3224592_567244||full	MGYG000291803	d__Bacteria	p__Firmicutes_A	c__Clostridia	o__Oscillospirales	f__Acutalibacteraceae	g__Ruminococcus_E	s__Ruminococcus_E sp902790475	spacer
ERR3220180_761692||full	MGYG000291803	d__Bacteria	p__Firmicutes_A	c__Clostridia	o__Oscillospirales	f__Acutalibacteraceae	g__Ruminococcus_E	s__Ruminococcus_E sp902790475	spacer
ERR3224604_224814||full	MGYG000291803	d__Bacteria	p__Firmicutes_A	c__Clostridia	o__Oscillospirales	f__Acutalibacteraceae	g__Ruminococcus_E	s__Ruminococcus_E sp902790475	spacer
ERR3220191_887394||full	MGYG000291803	d__Bacteria	p__Firmicutes_A	c__Clostridia	o__Oscillospirales	f__Acutalibacteraceae	g__Ruminococcus_E	s__Ruminococcus_E sp902790475	spacer
SRR12021148_604130||full	MGYG000291803	d__Bacteria	p__Firmicutes_A	c__Clostridia	o__Oscillospirales	f__Acutalibacteraceae	g__Ruminococcus_E	s__Ruminococcus_E sp902790475	spacer
ERR3220211_1400229||full	MGYG000291803	d__Bacteria	p__Firmicutes_A	c__Clostridia	o__Oscillospirales	f__Acutalibacteraceae	g__Ruminococcus_E	s__Ruminococcus_E sp902790475	spacer
SRR12529076_1489460||full	MGYG000291803	d__Bacteria	p__Firmicutes_A	c__Clostridia	o__Oscillospirales	f__Acutalibacteraceae	g__Ruminococcus_E	s__Ruminococcus_E sp902790475	spacer
ERR3224611_323859||full	MGYG000291814	d__Bacteria	p__Firmicutes_A	c__Clostridia	o__Oscillospirales	f__Ruminococcaceae	g__Ruminococcus_D	s__Ruminococcus_D sp902781565	spacer
ERR3201405_212368||full	MGYG000291821	d__Bacteria	p__Bacteroidota	c__Bacteroidia	o__Bacteroidales	f__F082	g__F082	s__F082 sp902801625	spacer
ERR3220201_203143||full	MGYG000291821	d__Bacteria	p__Bacteroidota	c__Bacteroidia	o__Bacteroidales	f__F082	g__F082	s__F082 sp902801625	spacer
ERR3275122_2560311||full	MGYG000291821	d__Bacteria	p__Bacteroidota	c__Bacteroidia	o__Bacteroidales	f__F082	g__F082	s__F082 sp902801625	spacer
ERR3224596_571846||full	MGYG000291833	d__Bacteria	p__Firmicutes_A	c__Clostridia	o__Oscillospirales	f__Acutalibacteraceae	g__UBA1213	s__UBA1213 sp900317795	spacer
SRR12021150_1975701||full	MGYG000291833	d__Bacteria	p__Firmicutes_A	c__Clostridia	o__Oscillospirales	f__Acutalibacteraceae	g__UBA1213	s__UBA1213 sp900317795	spacer
ERR3224594_1092041||full	MGYG000291833	d__Bacteria	p__Firmicutes_A	c__Clostridia	o__Oscillospirales	f__Acutalibacteraceae	g__UBA1213	s__UBA1213 sp900317795	spacer
ERR3211459_68934||full	MGYG000291833	d__Bacteria	p__Firmicutes_A	c__Clostridia	o__Oscillospirales	f__Acutalibacteraceae	g__UBA1213	s__UBA1213 sp900317795	spacer
ERR3201417_626915||full	MGYG000291833	d__Bacteria	p__Firmicutes_A	c__Clostridia	o__Oscillospirales	f__Acutalibacteraceae	g__UBA1213	s__UBA1213 sp900317795	spacer
ERR3201396_900303||full	MGYG000291833	d__Bacteria	p__Firmicutes_A	c__Clostridia	o__Oscillospirales	f__Acutalibacteraceae	g__UBA1213	s__UBA1213 sp900317795	spacer
ERR3224597_110930||full	MGYG000291833	d__Bacteria	p__Firmicutes_A	c__Clostridia	o__Oscillospirales	f__Acutalibacteraceae	g__UBA1213	s__UBA1213 sp900317795	spacer
ERR3275126_2682459||full	MGYG000291833	d__Bacteria	p__Firmicutes_A	c__Clostridia	o__Oscillospirales	f__Acutalibacteraceae	g__UBA1213	s__UBA1213 sp900317795	spacer
ERR3201399_683005||full	MGYG000291833	d__Bacteria	p__Firmicutes_A	c__Clostridia	o__Oscillospirales	f__Acutalibacteraceae	g__UBA1213	s__UBA1213 sp900317795	spacer
ERR3275096_1157005||0_partial	MGYG000291833	d__Bacteria	p__Firmicutes_A	c__Clostridia	o__Oscillospirales	f__Acutalibacteraceae	g__UBA1213	s__UBA1213 sp900317795	spacer
ERR3801484_71934||full	MGYG000291833	d__Bacteria	p__Firmicutes_A	c__Clostridia	o__Oscillospirales	f__Acutalibacteraceae	g__UBA1213	s__UBA1213 sp900317795	spacer
ERR3801462_1079249||full	MGYG000291833	d__Bacteria	p__Firmicutes_A	c__Clostridia	o__Oscillospirales	f__Acutalibacteraceae	g__UBA1213	s__UBA1213 sp900317795	spacer
ERR3220205_927800||full	MGYG000291833	d__Bacteria	p__Firmicutes_A	c__Clostridia	o__Oscillospirales	f__Acutalibacteraceae	g__UBA1213	s__UBA1213 sp900317795	spacer
ERR3275128_2735870||full	MGYG000291833	d__Bacteria	p__Firmicutes_A	c__Clostridia	o__Oscillospirales	f__Acutalibacteraceae	g__UBA1213	s__UBA1213 sp900317795	spacer
ERR3801457_144094||full	MGYG000291833	d__Bacteria	p__Firmicutes_A	c__Clostridia	o__Oscillospirales	f__Acutalibacteraceae	g__UBA1213	s__UBA1213 sp900317795	spacer
ERR3201383_309169||full	MGYG000291833	d__Bacteria	p__Firmicutes_A	c__Clostridia	o__Oscillospirales	f__Acutalibacteraceae	g__UBA1213	s__UBA1213 sp900317795	spacer
ERR3201416_671432||full	MGYG000291833	d__Bacteria	p__Firmicutes_A	c__Clostridia	o__Oscillospirales	f__Acutalibacteraceae	g__UBA1213	s__UBA1213 sp900317795	spacer
ERR3201378_497733||full	MGYG000291833	d__Bacteria	p__Firmicutes_A	c__Clostridia	o__Oscillospirales	f__Acutalibacteraceae	g__UBA1213	s__UBA1213 sp900317795	spacer
SRR11784294_1568877||full	MGYG000291848	d__Bacteria	p__Bacteroidota	c__Bacteroidia	o__Bacteroidales	f__Muribaculaceae	g__Sodaliphilus	s__Sodaliphilus sp902760865	spacer
ERR3220188_1594075||full	MGYG000291848	d__Bacteria	p__Bacteroidota	c__Bacteroidia	o__Bacteroidales	f__Muribaculaceae	g__Sodaliphilus	s__Sodaliphilus sp902760865	spacer
ERR3220183_236700||full	MGYG000291848	d__Bacteria	p__Bacteroidota	c__Bacteroidia	o__Bacteroidales	f__Muribaculaceae	g__Sodaliphilus	s__Sodaliphilus sp902760865	spacer
FH88558_72201||full	MGYG000291877	d__Bacteria	p__Bacteroidota	c__Bacteroidia	o__Bacteroidales	f__Bacteroidaceae	g__Prevotella	s__Prevotella sp900317685	spacer
SRR10765530_348393||full	MGYG000291877	d__Bacteria	p__Bacteroidota	c__Bacteroidia	o__Bacteroidales	f__Bacteroidaceae	g__Prevotella	s__Prevotella sp900317685	spacer
SRR10765527_567390||full	MGYG000291877	d__Bacteria	p__Bacteroidota	c__Bacteroidia	o__Bacteroidales	f__Bacteroidaceae	g__Prevotella	s__Prevotella sp900317685	spacer
SRR11585056_40201||full	MGYG000291877	d__Bacteria	p__Bacteroidota	c__Bacteroidia	o__Bacteroidales	f__Bacteroidaceae	g__Prevotella	s__Prevotella sp900317685	spacer
ERR2027899_162695||full	MGYG000291877	d__Bacteria	p__Bacteroidota	c__Bacteroidia	o__Bacteroidales	f__Bacteroidaceae	g__Prevotella	s__Prevotella sp900317685	spacer
SRR4435565_136345||full	MGYG000291877	d__Bacteria	p__Bacteroidota	c__Bacteroidia	o__Bacteroidales	f__Bacteroidaceae	g__Prevotella	s__Prevotella sp900317685	spacer
SRR4435561_158784||full	MGYG000291877	d__Bacteria	p__Bacteroidota	c__Bacteroidia	o__Bacteroidales	f__Bacteroidaceae	g__Prevotella	s__Prevotella sp900317685	spacer
SRR948137_146141||full	MGYG000291877	d__Bacteria	p__Bacteroidota	c__Bacteroidia	o__Bacteroidales	f__Bacteroidaceae	g__Prevotella	s__Prevotella sp900317685	spacer
SRR4435580_34913||full	MGYG000291877	d__Bacteria	p__Bacteroidota	c__Bacteroidia	o__Bacteroidales	f__Bacteroidaceae	g__Prevotella	s__Prevotella sp900317685	spacer
ERR3275136_294652||full	MGYG000291877	d__Bacteria	p__Bacteroidota	c__Bacteroidia	o__Bacteroidales	f__Bacteroidaceae	g__Prevotella	s__Prevotella sp900317685	spacer
SRR12021151_1087739||full	MGYG000291877	d__Bacteria	p__Bacteroidota	c__Bacteroidia	o__Bacteroidales	f__Bacteroidaceae	g__Prevotella	s__Prevotella sp900317685	spacer
ERR3201386_669844||0_partial	MGYG000291877	d__Bacteria	p__Bacteroidota	c__Bacteroidia	o__Bacteroidales	f__Bacteroidaceae	g__Prevotella	s__Prevotella sp900317685	spacer
ERR3224610_452752||full	MGYG000291877	d__Bacteria	p__Bacteroidota	c__Bacteroidia	o__Bacteroidales	f__Bacteroidaceae	g__Prevotella	s__Prevotella sp900317685	spacer
ERR3275122_1372995||full	MGYG000291877	d__Bacteria	p__Bacteroidota	c__Bacteroidia	o__Bacteroidales	f__Bacteroidaceae	g__Prevotella	s__Prevotella sp900317685	spacer
ERR3801487_172928||full	MGYG000291877	d__Bacteria	p__Bacteroidota	c__Bacteroidia	o__Bacteroidales	f__Bacteroidaceae	g__Prevotella	s__Prevotella sp900317685	spacer
ERR3801452_402409||full	MGYG000291877	d__Bacteria	p__Bacteroidota	c__Bacteroidia	o__Bacteroidales	f__Bacteroidaceae	g__Prevotella	s__Prevotella sp900317685	spacer
ERR3275110_1085655||full	MGYG000291877	d__Bacteria	p__Bacteroidota	c__Bacteroidia	o__Bacteroidales	f__Bacteroidaceae	g__Prevotella	s__Prevotella sp900317685	spacer
ERR3211458_76723||full	MGYG000291877	d__Bacteria	p__Bacteroidota	c__Bacteroidia	o__Bacteroidales	f__Bacteroidaceae	g__Prevotella	s__Prevotella sp900317685	spacer
ERR3224606_805949||full	MGYG000291877	d__Bacteria	p__Bacteroidota	c__Bacteroidia	o__Bacteroidales	f__Bacteroidaceae	g__Prevotella	s__Prevotella sp900317685	spacer
ERR3224596_101354||full	MGYG000291877	d__Bacteria	p__Bacteroidota	c__Bacteroidia	o__Bacteroidales	f__Bacteroidaceae	g__Prevotella	s__Prevotella sp900317685	spacer
ERR3275097_44842||full	MGYG000291877	d__Bacteria	p__Bacteroidota	c__Bacteroidia	o__Bacteroidales	f__Bacteroidaceae	g__Prevotella	s__Prevotella sp900317685	spacer
ERR3275130_945962||full	MGYG000291877	d__Bacteria	p__Bacteroidota	c__Bacteroidia	o__Bacteroidales	f__Bacteroidaceae	g__Prevotella	s__Prevotella sp900317685	spacer
ERR3224611_950829||full	MGYG000291877	d__Bacteria	p__Bacteroidota	c__Bacteroidia	o__Bacteroidales	f__Bacteroidaceae	g__Prevotella	s__Prevotella sp900317685	spacer
ERR3224580_76476||full	MGYG000291877	d__Bacteria	p__Bacteroidota	c__Bacteroidia	o__Bacteroidales	f__Bacteroidaceae	g__Prevotella	s__Prevotella sp900317685	spacer
SRR873608_1186042||full	MGYG000291883	d__Bacteria	p__Verrucomicrobiota	c__Kiritimatiellae	o__RFP12	f__UBA1067	g__	s__	spacer
ERR3220183_306145||full	MGYG000291883	d__Bacteria	p__Verrucomicrobiota	c__Kiritimatiellae	o__RFP12	f__UBA1067	g__	s__	spacer
SRR8387720_1350178||full	MGYG000291905	d__Bacteria	p__Firmicutes_A	c__Clostridia	o__Lachnospirales	f__Lachnospiraceae	g__RUG191	s__RUG191 sp900315945	spacer
ERR3224585_2956744||full	MGYG000291905	d__Bacteria	p__Firmicutes_A	c__Clostridia	o__Lachnospirales	f__Lachnospiraceae	g__RUG191	s__RUG191 sp900315945	spacer
SRR8397914_113353||full	MGYG000291914	d__Bacteria	p__Verrucomicrobiota	c__Kiritimatiellae	o__RFP12	f__UBA3636	g__UBA3636	s__UBA3636 sp902761575	spacer
ERR3211441_1233818||full	MGYG000291914	d__Bacteria	p__Verrucomicrobiota	c__Kiritimatiellae	o__RFP12	f__UBA3636	g__UBA3636	s__UBA3636 sp902761575	spacer
ERR3224605_1079935||full	MGYG000291914	d__Bacteria	p__Verrucomicrobiota	c__Kiritimatiellae	o__RFP12	f__UBA3636	g__UBA3636	s__UBA3636 sp902761575	spacer
ERR3275118_455905||full	MGYG000291914	d__Bacteria	p__Verrucomicrobiota	c__Kiritimatiellae	o__RFP12	f__UBA3636	g__UBA3636	s__UBA3636 sp902761575	spacer
ERR4297099_1432288||full	MGYG000291922	d__Bacteria	p__Firmicutes_A	c__Clostridia	o__Peptostreptococcales	f__Anaerovoracaceae	g__RUG11214	s__	spacer
ERR3224600_49188||full	MGYG000291924	d__Bacteria	p__Bacteroidota	c__Bacteroidia	o__Bacteroidales	f__Muribaculaceae	g__Sodaliphilus	s__Sodaliphilus sp900320245	spacer
Yak.MQ03_1133680||full	MGYG000291924	d__Bacteria	p__Bacteroidota	c__Bacteroidia	o__Bacteroidales	f__Muribaculaceae	g__Sodaliphilus	s__Sodaliphilus sp900320245	spacer
SRR11784292_243403||full	MGYG000291924	d__Bacteria	p__Bacteroidota	c__Bacteroidia	o__Bacteroidales	f__Muribaculaceae	g__Sodaliphilus	s__Sodaliphilus sp900320245	spacer
SRR8387717_75870||full	MGYG000291924	d__Bacteria	p__Bacteroidota	c__Bacteroidia	o__Bacteroidales	f__Muribaculaceae	g__Sodaliphilus	s__Sodaliphilus sp900320245	spacer
SRR11784293_579797||full	MGYG000291924	d__Bacteria	p__Bacteroidota	c__Bacteroidia	o__Bacteroidales	f__Muribaculaceae	g__Sodaliphilus	s__Sodaliphilus sp900320245	spacer
SRR11784291_283496||full	MGYG000291924	d__Bacteria	p__Bacteroidota	c__Bacteroidia	o__Bacteroidales	f__Muribaculaceae	g__Sodaliphilus	s__Sodaliphilus sp900320245	spacer
SRR11784279_949202||full	MGYG000291924	d__Bacteria	p__Bacteroidota	c__Bacteroidia	o__Bacteroidales	f__Muribaculaceae	g__Sodaliphilus	s__Sodaliphilus sp900320245	spacer
SRR12021153_395329||full	MGYG000291924	d__Bacteria	p__Bacteroidota	c__Bacteroidia	o__Bacteroidales	f__Muribaculaceae	g__Sodaliphilus	s__Sodaliphilus sp900320245	spacer
SRR9006730_295131||full	MGYG000291924	d__Bacteria	p__Bacteroidota	c__Bacteroidia	o__Bacteroidales	f__Muribaculaceae	g__Sodaliphilus	s__Sodaliphilus sp900320245	spacer
SRR10912535_1497662||full	MGYG000291924	d__Bacteria	p__Bacteroidota	c__Bacteroidia	o__Bacteroidales	f__Muribaculaceae	g__Sodaliphilus	s__Sodaliphilus sp900320245	spacer
ERR3201399_138723||full	MGYG000291924	d__Bacteria	p__Bacteroidota	c__Bacteroidia	o__Bacteroidales	f__Muribaculaceae	g__Sodaliphilus	s__Sodaliphilus sp900320245	spacer
ERR3220189_833679||full	MGYG000291924	d__Bacteria	p__Bacteroidota	c__Bacteroidia	o__Bacteroidales	f__Muribaculaceae	g__Sodaliphilus	s__Sodaliphilus sp900320245	spacer
ERR3201396_1092627||full	MGYG000291924	d__Bacteria	p__Bacteroidota	c__Bacteroidia	o__Bacteroidales	f__Muribaculaceae	g__Sodaliphilus	s__Sodaliphilus sp900320245	spacer
SRR10912542_2202569||full	MGYG000291924	d__Bacteria	p__Bacteroidota	c__Bacteroidia	o__Bacteroidales	f__Muribaculaceae	g__Sodaliphilus	s__Sodaliphilus sp900320245	spacer
ERR3275134_637077||full	MGYG000291924	d__Bacteria	p__Bacteroidota	c__Bacteroidia	o__Bacteroidales	f__Muribaculaceae	g__Sodaliphilus	s__Sodaliphilus sp900320245	spacer
HS.03_773130||full	MGYG000291924	d__Bacteria	p__Bacteroidota	c__Bacteroidia	o__Bacteroidales	f__Muribaculaceae	g__Sodaliphilus	s__Sodaliphilus sp900320245	spacer
ERR3801483_1000989||full	MGYG000291926	d__Bacteria	p__Bacteroidota	c__Bacteroidia	o__Bacteroidales	f__Bacteroidaceae	g__Prevotella	s__Prevotella sp900318885	spacer
ERR3201390_1339235||full	MGYG000291926	d__Bacteria	p__Bacteroidota	c__Bacteroidia	o__Bacteroidales	f__Bacteroidaceae	g__Prevotella	s__Prevotella sp900318885	spacer
ERR3201400_739299||0_partial	MGYG000291926	d__Bacteria	p__Bacteroidota	c__Bacteroidia	o__Bacteroidales	f__Bacteroidaceae	g__Prevotella	s__Prevotella sp900318885	spacer
SRR12021134_2190136||full	MGYG000291928	d__Bacteria	p__Bacteroidota	c__Bacteroidia	o__Bacteroidales	f__Bacteroidaceae	g__Prevotella	s__Prevotella sp902762325	spacer
ERR3224588_2617871||full	MGYG000291928	d__Bacteria	p__Bacteroidota	c__Bacteroidia	o__Bacteroidales	f__Bacteroidaceae	g__Prevotella	s__Prevotella sp902762325	spacer
ERR3275126_859673||full	MGYG000291928	d__Bacteria	p__Bacteroidota	c__Bacteroidia	o__Bacteroidales	f__Bacteroidaceae	g__Prevotella	s__Prevotella sp902762325	spacer
ERR2027930_917352||full	MGYG000291928	d__Bacteria	p__Bacteroidota	c__Bacteroidia	o__Bacteroidales	f__Bacteroidaceae	g__Prevotella	s__Prevotella sp902762325	spacer
ERR3220194_224002||full	MGYG000291928	d__Bacteria	p__Bacteroidota	c__Bacteroidia	o__Bacteroidales	f__Bacteroidaceae	g__Prevotella	s__Prevotella sp902762325	spacer
ERR3224573_333836||full	MGYG000291928	d__Bacteria	p__Bacteroidota	c__Bacteroidia	o__Bacteroidales	f__Bacteroidaceae	g__Prevotella	s__Prevotella sp902762325	spacer
ERR3201416_975204||full	MGYG000291928	d__Bacteria	p__Bacteroidota	c__Bacteroidia	o__Bacteroidales	f__Bacteroidaceae	g__Prevotella	s__Prevotella sp902762325	spacer
ERR3224614_2102056||full	MGYG000291928	d__Bacteria	p__Bacteroidota	c__Bacteroidia	o__Bacteroidales	f__Bacteroidaceae	g__Prevotella	s__Prevotella sp902762325	spacer
SRR10912540_2172031||full	MGYG000291936	d__Bacteria	p__Bacteroidota	c__Bacteroidia	o__Bacteroidales	f__Bacteroidaceae	g__UBA4372	s__UBA4372 sp902771725	spacer
ERR3220201_1360565||full	MGYG000291937	d__Bacteria	p__Bacteroidota	c__Bacteroidia	o__Bacteroidales	f__UBA932	g__RC9	s__RC9 sp902797035	spacer
SRR12021139_1897985||full	MGYG000291942	d__Bacteria	p__Proteobacteria	c__Gammaproteobacteria	o__Enterobacterales	f__Succinivibrionaceae	g__Succinivibrio	s__Succinivibrio sp900316375	spacer
GSG7_170802||full	MGYG000291942	d__Bacteria	p__Proteobacteria	c__Gammaproteobacteria	o__Enterobacterales	f__Succinivibrionaceae	g__Succinivibrio	s__Succinivibrio sp900316375	spacer
ERR3515531_922841||full	MGYG000291942	d__Bacteria	p__Proteobacteria	c__Gammaproteobacteria	o__Enterobacterales	f__Succinivibrionaceae	g__Succinivibrio	s__Succinivibrio sp900316375	spacer
GSG4_2826||full	MGYG000291942	d__Bacteria	p__Proteobacteria	c__Gammaproteobacteria	o__Enterobacterales	f__Succinivibrionaceae	g__Succinivibrio	s__Succinivibrio sp900316375	spacer
ERR3201380_682704||full	MGYG000291942	d__Bacteria	p__Proteobacteria	c__Gammaproteobacteria	o__Enterobacterales	f__Succinivibrionaceae	g__Succinivibrio	s__Succinivibrio sp900316375	spacer
ERR4297109_662514||full	MGYG000291955	d__Bacteria	p__Proteobacteria	c__Alphaproteobacteria	o__RF32	f__CAG-239	g__RUG410	s__	spacer
ERR3220180_556990||full	MGYG000291957	d__Bacteria	p__Bacteroidota	c__Bacteroidia	o__Bacteroidales	f__Bacteroidaceae	g__Prevotella	s__Prevotella sp900314935	spacer
ERR3224588_2989366||full	MGYG000291967	d__Bacteria	p__Firmicutes_A	c__Clostridia	o__Oscillospirales	f__Acutalibacteraceae	g__UBA1213	s__UBA1213 sp002351795	spacer
ERR3220179_424941||full	MGYG000291971	d__Bacteria	p__Firmicutes	c__Bacilli	o__RF39	f__UBA660	g__RUG705	s__RUG705 sp900321645	spacer
ERR3275114_2226434||full	MGYG000291976	d__Bacteria	p__Firmicutes	c__Bacilli	o__RF39	f__UBA660	g__RUG11890	s__RUG11890 sp902773675	spacer
ERR4297107_850896||0_partial	MGYG000291977	d__Bacteria	p__Proteobacteria	c__Alphaproteobacteria	o__Rs-D84	f__Rs-D84	g__Rs-D84	s__	spacer
ERR4297098_1563000||full	MGYG000291977	d__Bacteria	p__Proteobacteria	c__Alphaproteobacteria	o__Rs-D84	f__Rs-D84	g__Rs-D84	s__	spacer
ERR4297097_864981||0_partial	MGYG000291977	d__Bacteria	p__Proteobacteria	c__Alphaproteobacteria	o__Rs-D84	f__Rs-D84	g__Rs-D84	s__	spacer
ERR4297101_146825||full	MGYG000291977	d__Bacteria	p__Proteobacteria	c__Alphaproteobacteria	o__Rs-D84	f__Rs-D84	g__Rs-D84	s__	spacer
ERR3224593_807219||full	MGYG000291980	d__Bacteria	p__Cyanobacteria	c__Vampirovibrionia	o__Gastranaerophilales	f__Gastranaerophilaceae	g__CAG-196	s__CAG-196 sp902798645	spacer
ERR3275138_812240||full	MGYG000291980	d__Bacteria	p__Cyanobacteria	c__Vampirovibrionia	o__Gastranaerophilales	f__Gastranaerophilaceae	g__CAG-196	s__CAG-196 sp902798645	spacer
SRR9006729_2803269||full	MGYG000291990	d__Archaea	p__Methanobacteriota	c__Methanobacteria	o__Methanobacteriales	f__Methanobacteriaceae	g__Methanobrevibacter	s__Methanobrevibacter sp900314635	spacer
SRR11485370_245400||full	MGYG000291990	d__Archaea	p__Methanobacteriota	c__Methanobacteria	o__Methanobacteriales	f__Methanobacteriaceae	g__Methanobrevibacter	s__Methanobrevibacter sp900314635	spacer
SRR8387714_1031028||full	MGYG000291990	d__Archaea	p__Methanobacteriota	c__Methanobacteria	o__Methanobacteriales	f__Methanobacteriaceae	g__Methanobrevibacter	s__Methanobrevibacter sp900314635	spacer
ERR3220180_136830||full	MGYG000291990	d__Archaea	p__Methanobacteriota	c__Methanobacteria	o__Methanobacteriales	f__Methanobacteriaceae	g__Methanobrevibacter	s__Methanobrevibacter sp900314635	spacer
ERR2027889_668031||full	MGYG000291990	d__Archaea	p__Methanobacteriota	c__Methanobacteria	o__Methanobacteriales	f__Methanobacteriaceae	g__Methanobrevibacter	s__Methanobrevibacter sp900314635	spacer
ERR2027923_200839||full	MGYG000291990	d__Archaea	p__Methanobacteriota	c__Methanobacteria	o__Methanobacteriales	f__Methanobacteriaceae	g__Methanobrevibacter	s__Methanobrevibacter sp900314635	spacer
SRR11784292_137148||full	MGYG000291990	d__Archaea	p__Methanobacteriota	c__Methanobacteria	o__Methanobacteriales	f__Methanobacteriaceae	g__Methanobrevibacter	s__Methanobrevibacter sp900314635	spacer
ERR3224580_445308||full	MGYG000291990	d__Archaea	p__Methanobacteriota	c__Methanobacteria	o__Methanobacteriales	f__Methanobacteriaceae	g__Methanobrevibacter	s__Methanobrevibacter sp900314635	spacer
ERR2027909_138598||full	MGYG000291990	d__Archaea	p__Methanobacteriota	c__Methanobacteria	o__Methanobacteriales	f__Methanobacteriaceae	g__Methanobrevibacter	s__Methanobrevibacter sp900314635	spacer
ERR3275131_70732||full	MGYG000291990	d__Archaea	p__Methanobacteriota	c__Methanobacteria	o__Methanobacteriales	f__Methanobacteriaceae	g__Methanobrevibacter	s__Methanobrevibacter sp900314635	spacer
ERR3275118_162130||full	MGYG000291990	d__Archaea	p__Methanobacteriota	c__Methanobacteria	o__Methanobacteriales	f__Methanobacteriaceae	g__Methanobrevibacter	s__Methanobrevibacter sp900314635	spacer
ERR3220214_488588||full	MGYG000291990	d__Archaea	p__Methanobacteriota	c__Methanobacteria	o__Methanobacteriales	f__Methanobacteriaceae	g__Methanobrevibacter	s__Methanobrevibacter sp900314635	spacer
SRR948136_40787||full	MGYG000291990	d__Archaea	p__Methanobacteriota	c__Methanobacteria	o__Methanobacteriales	f__Methanobacteriaceae	g__Methanobrevibacter	s__Methanobrevibacter sp900314635	spacer
SRR1222429_2621856||full	MGYG000291990	d__Archaea	p__Methanobacteriota	c__Methanobacteria	o__Methanobacteriales	f__Methanobacteriaceae	g__Methanobrevibacter	s__Methanobrevibacter sp900314635	spacer
ERR3275094_725782||full	MGYG000291990	d__Archaea	p__Methanobacteriota	c__Methanobacteria	o__Methanobacteriales	f__Methanobacteriaceae	g__Methanobrevibacter	s__Methanobrevibacter sp900314635	spacer
ERR3201407_474592||full	MGYG000291990	d__Archaea	p__Methanobacteriota	c__Methanobacteria	o__Methanobacteriales	f__Methanobacteriaceae	g__Methanobrevibacter	s__Methanobrevibacter sp900314635	spacer
GSG8_183722||full	MGYG000291990	d__Archaea	p__Methanobacteriota	c__Methanobacteria	o__Methanobacteriales	f__Methanobacteriaceae	g__Methanobrevibacter	s__Methanobrevibacter sp900314635	spacer
SRR4435565_174349||full	MGYG000291990	d__Archaea	p__Methanobacteriota	c__Methanobacteria	o__Methanobacteriales	f__Methanobacteriaceae	g__Methanobrevibacter	s__Methanobrevibacter sp900314635	spacer
ERR3201415_1465731||full	MGYG000291990	d__Archaea	p__Methanobacteriota	c__Methanobacteria	o__Methanobacteriales	f__Methanobacteriaceae	g__Methanobrevibacter	s__Methanobrevibacter sp900314635	spacer
ERR3275129_1607115||full	MGYG000291990	d__Archaea	p__Methanobacteriota	c__Methanobacteria	o__Methanobacteriales	f__Methanobacteriaceae	g__Methanobrevibacter	s__Methanobrevibacter sp900314635	spacer
ERR3275125_2646984||full	MGYG000291990	d__Archaea	p__Methanobacteriota	c__Methanobacteria	o__Methanobacteriales	f__Methanobacteriaceae	g__Methanobrevibacter	s__Methanobrevibacter sp900314635	spacer
ERR2027921_632607||full	MGYG000291990	d__Archaea	p__Methanobacteriota	c__Methanobacteria	o__Methanobacteriales	f__Methanobacteriaceae	g__Methanobrevibacter	s__Methanobrevibacter sp900314635	spacer
SRR11485370_15877||full	MGYG000291990	d__Archaea	p__Methanobacteriota	c__Methanobacteria	o__Methanobacteriales	f__Methanobacteriaceae	g__Methanobrevibacter	s__Methanobrevibacter sp900314635	spacer
ERR3201404_107331||full	MGYG000291990	d__Archaea	p__Methanobacteriota	c__Methanobacteria	o__Methanobacteriales	f__Methanobacteriaceae	g__Methanobrevibacter	s__Methanobrevibacter sp900314635	spacer
SRR11784291_1047930||full	MGYG000291990	d__Archaea	p__Methanobacteriota	c__Methanobacteria	o__Methanobacteriales	f__Methanobacteriaceae	g__Methanobrevibacter	s__Methanobrevibacter sp900314635	spacer
ERR2027917_16838||full	MGYG000291990	d__Archaea	p__Methanobacteriota	c__Methanobacteria	o__Methanobacteriales	f__Methanobacteriaceae	g__Methanobrevibacter	s__Methanobrevibacter sp900314635	spacer
ERR3275099_180355||full	MGYG000291990	d__Archaea	p__Methanobacteriota	c__Methanobacteria	o__Methanobacteriales	f__Methanobacteriaceae	g__Methanobrevibacter	s__Methanobrevibacter sp900314635	spacer
ERR3224592_590806||full	MGYG000291990	d__Archaea	p__Methanobacteriota	c__Methanobacteria	o__Methanobacteriales	f__Methanobacteriaceae	g__Methanobrevibacter	s__Methanobrevibacter sp900314635	spacer
ERR3224576_131128||full	MGYG000291990	d__Archaea	p__Methanobacteriota	c__Methanobacteria	o__Methanobacteriales	f__Methanobacteriaceae	g__Methanobrevibacter	s__Methanobrevibacter sp900314635	spacer
ERR3224574_665450||full	MGYG000291990	d__Archaea	p__Methanobacteriota	c__Methanobacteria	o__Methanobacteriales	f__Methanobacteriaceae	g__Methanobrevibacter	s__Methanobrevibacter sp900314635	spacer
ERR3275118_317135||full	MGYG000291990	d__Archaea	p__Methanobacteriota	c__Methanobacteria	o__Methanobacteriales	f__Methanobacteriaceae	g__Methanobrevibacter	s__Methanobrevibacter sp900314635	spacer
ERR3224610_363831||full	MGYG000291990	d__Archaea	p__Methanobacteriota	c__Methanobacteria	o__Methanobacteriales	f__Methanobacteriaceae	g__Methanobrevibacter	s__Methanobrevibacter sp900314635	spacer
ERR3275101_1468599||full	MGYG000291990	d__Archaea	p__Methanobacteriota	c__Methanobacteria	o__Methanobacteriales	f__Methanobacteriaceae	g__Methanobrevibacter	s__Methanobrevibacter sp900314635	spacer
ERR3275099_632781||full	MGYG000291990	d__Archaea	p__Methanobacteriota	c__Methanobacteria	o__Methanobacteriales	f__Methanobacteriaceae	g__Methanobrevibacter	s__Methanobrevibacter sp900314635	spacer
ERR2027899_24768||full	MGYG000291990	d__Archaea	p__Methanobacteriota	c__Methanobacteria	o__Methanobacteriales	f__Methanobacteriaceae	g__Methanobrevibacter	s__Methanobrevibacter sp900314635	spacer
ERR3220196_481333||full	MGYG000291990	d__Archaea	p__Methanobacteriota	c__Methanobacteria	o__Methanobacteriales	f__Methanobacteriaceae	g__Methanobrevibacter	s__Methanobrevibacter sp900314635	spacer
SRR12021141_68401||full	MGYG000291990	d__Archaea	p__Methanobacteriota	c__Methanobacteria	o__Methanobacteriales	f__Methanobacteriaceae	g__Methanobrevibacter	s__Methanobrevibacter sp900314635	spacer
ERR3201407_511955||full	MGYG000291990	d__Archaea	p__Methanobacteriota	c__Methanobacteria	o__Methanobacteriales	f__Methanobacteriaceae	g__Methanobrevibacter	s__Methanobrevibacter sp900314635	spacer
SRR9006804_254394||full	MGYG000291990	d__Archaea	p__Methanobacteriota	c__Methanobacteria	o__Methanobacteriales	f__Methanobacteriaceae	g__Methanobrevibacter	s__Methanobrevibacter sp900314635	spacer
SRR11784282_1493181||full	MGYG000291990	d__Archaea	p__Methanobacteriota	c__Methanobacteria	o__Methanobacteriales	f__Methanobacteriaceae	g__Methanobrevibacter	s__Methanobrevibacter sp900314635	spacer
ERR3275135_159176||full	MGYG000291990	d__Archaea	p__Methanobacteriota	c__Methanobacteria	o__Methanobacteriales	f__Methanobacteriaceae	g__Methanobrevibacter	s__Methanobrevibacter sp900314635	spacer
ERR3220178_1715079||full	MGYG000291990	d__Archaea	p__Methanobacteriota	c__Methanobacteria	o__Methanobacteriales	f__Methanobacteriaceae	g__Methanobrevibacter	s__Methanobrevibacter sp900314635	spacer
SRR12529075_4135754||full	MGYG000291990	d__Archaea	p__Methanobacteriota	c__Methanobacteria	o__Methanobacteriales	f__Methanobacteriaceae	g__Methanobrevibacter	s__Methanobrevibacter sp900314635	spacer
HS.02_347479||full	MGYG000291990	d__Archaea	p__Methanobacteriota	c__Methanobacteria	o__Methanobacteriales	f__Methanobacteriaceae	g__Methanobrevibacter	s__Methanobrevibacter sp900314635	spacer
ERR2027922_1289006||full	MGYG000291990	d__Archaea	p__Methanobacteriota	c__Methanobacteria	o__Methanobacteriales	f__Methanobacteriaceae	g__Methanobrevibacter	s__Methanobrevibacter sp900314635	spacer
ERR3275094_1687857||full	MGYG000291990	d__Archaea	p__Methanobacteriota	c__Methanobacteria	o__Methanobacteriales	f__Methanobacteriaceae	g__Methanobrevibacter	s__Methanobrevibacter sp900314635	spacer
ERR3275130_696357||full	MGYG000291990	d__Archaea	p__Methanobacteriota	c__Methanobacteria	o__Methanobacteriales	f__Methanobacteriaceae	g__Methanobrevibacter	s__Methanobrevibacter sp900314635	spacer
ERR3275104_1462821||full	MGYG000291990	d__Archaea	p__Methanobacteriota	c__Methanobacteria	o__Methanobacteriales	f__Methanobacteriaceae	g__Methanobrevibacter	s__Methanobrevibacter sp900314635	spacer
ERR2027889_1154781||full	MGYG000291990	d__Archaea	p__Methanobacteriota	c__Methanobacteria	o__Methanobacteriales	f__Methanobacteriaceae	g__Methanobrevibacter	s__Methanobrevibacter sp900314635	spacer
ERR3275116_306958||full	MGYG000291990	d__Archaea	p__Methanobacteriota	c__Methanobacteria	o__Methanobacteriales	f__Methanobacteriaceae	g__Methanobrevibacter	s__Methanobrevibacter sp900314635	spacer
ERR3275100_775173||full	MGYG000291990	d__Archaea	p__Methanobacteriota	c__Methanobacteria	o__Methanobacteriales	f__Methanobacteriaceae	g__Methanobrevibacter	s__Methanobrevibacter sp900314635	spacer
ERR3275108_1673041||full	MGYG000291990	d__Archaea	p__Methanobacteriota	c__Methanobacteria	o__Methanobacteriales	f__Methanobacteriaceae	g__Methanobrevibacter	s__Methanobrevibacter sp900314635	spacer
ERR2027921_305784||full	MGYG000291990	d__Archaea	p__Methanobacteriota	c__Methanobacteria	o__Methanobacteriales	f__Methanobacteriaceae	g__Methanobrevibacter	s__Methanobrevibacter sp900314635	spacer
SRR12021145_1153811||full	MGYG000291990	d__Archaea	p__Methanobacteriota	c__Methanobacteria	o__Methanobacteriales	f__Methanobacteriaceae	g__Methanobrevibacter	s__Methanobrevibacter sp900314635	spacer
SRR11485371_166110||full	MGYG000291990	d__Archaea	p__Methanobacteriota	c__Methanobacteria	o__Methanobacteriales	f__Methanobacteriaceae	g__Methanobrevibacter	s__Methanobrevibacter sp900314635	spacer
SRR4435562_146701||full	MGYG000291990	d__Archaea	p__Methanobacteriota	c__Methanobacteria	o__Methanobacteriales	f__Methanobacteriaceae	g__Methanobrevibacter	s__Methanobrevibacter sp900314635	spacer
ERR3220180_531038||full	MGYG000291990	d__Archaea	p__Methanobacteriota	c__Methanobacteria	o__Methanobacteriales	f__Methanobacteriaceae	g__Methanobrevibacter	s__Methanobrevibacter sp900314635	spacer
GSG4_131809||full	MGYG000291990	d__Archaea	p__Methanobacteriota	c__Methanobacteria	o__Methanobacteriales	f__Methanobacteriaceae	g__Methanobrevibacter	s__Methanobrevibacter sp900314635	spacer
[truncated: 230,845+ more rows]
