# Supplementary material for: Interrogating the viral dark matter of the rumen ecosystem with a global virome database
Source: Nat Commun. 2023 Aug 29;14:5254. doi: 10.1038/s41467-023-41075-2 (PMC10465536; doi:10.1038/s41467-023-41075-2)
Supplement: Supplementary file 4 — Supplementary Data 1 - 6 [file 41467_2023_41075_MOESM4_ESM.zip › Supplementary Tables/Supplementary Table. 4.xlsx]

## Sheet: amg_manual_curation
Suppl. Table 4. Curration of AMG-carrying vOTUs and AMG annotation
vOTU_information							keyword_filters			KEGG_hits									viral_hits										pfam_hits
contig	gene_count	viral_genes	host_genes	contig_length	checkv_quality	categories	all_structure	structure_no_tail	integrase_or_transposase	kegg_portal2	kegg_coat	kegg_baseplate	kegg_head	kegg_tail	kegg_tail_fiber	kegg_terminase	kegg_integrase	kegg_transposase	viral_capsid	viral_portal	viral_coat	viral_baseplate	viral_head	viral_tail	viral_tail_fiber	viral_terminase	viral_integrase	viral_transposase	pfam_capsid	pfam_portal	pfam_coat	pfam_baseplate	pfam_head	pfam_tail	pfam_tail_fiber	pfam_terminase	pfam_integrase	pfam_transposase
ERR2027900_249634||full	1248	73	22	716898	Complete	c.both_virus_host	Major capsid protein Gp23 PF07068.14Bacteriophage T4-like portal protein (Gp20) PF07230.14Bacteriophage T4-like portal protein (Gp20) PF07230.14Prohead core protein serine protease PF03420.16, Poly A polymerase head domain PF01743.23; Probable RNA and SrmB- binding site of polymerase A PF12627.10; tRNA nucleotidyltransferase domain 2 putative PF13735.9, Prohead core protein serine protease PF0342…	Major capsid protein Gp23 PF07068.14Bacteriophage T4-like portal protein (Gp20) PF07230.14Bacteriophage T4-like portal protein (Gp20) PF07230.14Prohead core protein serine protease PF03420.16, Poly A polymerase head domain PF01743.23; Probable RNA and SrmB- binding site of polymerase A PF12627.10; tRNA nucleotidyltransferase domain 2 putative PF13735.9, Prohead core protein serine protease PF0342…																					Major capsid protein Gp23 PF07068.14	Bacteriophage T4-like portal protein (Gp20) PF07230.14	Bacteriophage T4-like portal protein (Gp20) PF07230.14		Prohead core protein serine protease PF03420.16, Poly A polymerase head domain PF01743.23; Probable RNA and SrmB- binding site of polymerase A PF12627.10; tRNA nucleotidyltransferase domain 2 putative PF13735.9, Prohead core protein serine protease PF03420.16	Phage tail sheath C-terminal domain PF17482.5		Terminase large subunit, T4likevirus-type, N-terminal PF03237.18
ERR3275110_431384||full	1247	73	22	716898	Complete	c.both_virus_host	Major capsid protein Gp23 PF07068.14Bacteriophage T4-like portal protein (Gp20) PF07230.14Bacteriophage T4-like portal protein (Gp20) PF07230.14Prohead core protein serine protease PF03420.16, Poly A polymerase head domain PF01743.23; Probable RNA and SrmB- binding site of polymerase A PF12627.10; tRNA nucleotidyltransferase domain 2 putative PF13735.9, Prohead core protein serine protease PF0342…	Major capsid protein Gp23 PF07068.14Bacteriophage T4-like portal protein (Gp20) PF07230.14Bacteriophage T4-like portal protein (Gp20) PF07230.14Prohead core protein serine protease PF03420.16, Poly A polymerase head domain PF01743.23; Probable RNA and SrmB- binding site of polymerase A PF12627.10; tRNA nucleotidyltransferase domain 2 putative PF13735.9, Prohead core protein serine protease PF0342…																					Major capsid protein Gp23 PF07068.14	Bacteriophage T4-like portal protein (Gp20) PF07230.14	Bacteriophage T4-like portal protein (Gp20) PF07230.14		Prohead core protein serine protease PF03420.16, Poly A polymerase head domain PF01743.23; Probable RNA and SrmB- binding site of polymerase A PF12627.10; tRNA nucleotidyltransferase domain 2 putative PF13735.9, Prohead core protein serine protease PF03420.16	Phage tail sheath C-terminal domain PF17482.5		Terminase large subunit, T4likevirus-type, N-terminal PF03237.18
ERR2027906_317525||full	560	16	51	592503	Complete	c.both_virus_host	Poly A polymerase head domain PF01743.23; tRNA nucleotidyltransferase domain 2 putative PF13735.9; Probable RNA and SrmB- binding site of polymerase A PF12627.10; HD domain PF01966.25	Poly A polymerase head domain PF01743.23; tRNA nucleotidyltransferase domain 2 putative PF13735.9; Probable RNA and SrmB- binding site of polymerase A PF12627.10; HD domain PF01966.25																									Poly A polymerase head domain PF01743.23; tRNA nucleotidyltransferase domain 2 putative PF13735.9; Probable RNA and SrmB- binding site of polymerase A PF12627.10; HD domain PF01966.25
ERR3211440_485985||full	548	12	53	582557	Complete	c.both_virus_host	Poly A polymerase head domain PF01743.23; tRNA nucleotidyltransferase domain 2 putative PF13735.9; Probable RNA and SrmB- binding site of polymerase A PF12627.10; HD domain PF01966.25	Poly A polymerase head domain PF01743.23; tRNA nucleotidyltransferase domain 2 putative PF13735.9; Probable RNA and SrmB- binding site of polymerase A PF12627.10; HD domain PF01966.25																									Poly A polymerase head domain PF01743.23; tRNA nucleotidyltransferase domain 2 putative PF13735.9; Probable RNA and SrmB- binding site of polymerase A PF12627.10; HD domain PF01966.25
ERR3201402_752129||full	941	55	20	543228	Complete	c.both_virus_host	NP_932511.1 portal vertex protein Aeromonas virus 44RR2NP_932511.1 portal vertex protein Aeromonas virus 44RR2YP_008772117.1 terminase large subunit Salmonella phage MarshallMajor capsid protein Gp23 PF07068.14Bacteriophage T4-like portal protein (Gp20) PF07230.14Bacteriophage T4-like portal protein (Gp20) PF07230.14Type VI secretion system/phage-baseplate injector OB domain PF04717.15Prohead cor…	NP_932511.1 portal vertex protein Aeromonas virus 44RR2NP_932511.1 portal vertex protein Aeromonas virus 44RR2YP_008772117.1 terminase large subunit Salmonella phage MarshallMajor capsid protein Gp23 PF07068.14Bacteriophage T4-like portal protein (Gp20) PF07230.14Bacteriophage T4-like portal protein (Gp20) PF07230.14Type VI secretion system/phage-baseplate injector OB domain PF04717.15Prohead cor…	YP_009844820.1 transposase Nodularia phage vB_NspS-kac68v161Putative transposase DNA-binding domain PF07282.14											NP_932511.1 portal vertex protein Aeromonas virus 44RR2	NP_932511.1 portal vertex protein Aeromonas virus 44RR2					YP_008772117.1 terminase large subunit Salmonella phage Marshall		YP_009844820.1 transposase Nodularia phage vB_NspS-kac68v161	Major capsid protein Gp23 PF07068.14	Bacteriophage T4-like portal protein (Gp20) PF07230.14	Bacteriophage T4-like portal protein (Gp20) PF07230.14	Type VI secretion system/phage-baseplate injector OB domain PF04717.15	Prohead core protein serine protease PF03420.16, Prohead core protein serine protease PF03420.16, Putative auto-transporter adhesin, head GIN domain PF10988.11			Terminase large subunit, T4likevirus-type, N-terminal PF03237.18		Putative transposase DNA-binding domain PF07282.14
SRR8397903_159886||full	798	26	48	519181	Complete	c.both_virus_host	Poly A polymerase head domain PF01743.23; Probable RNA and SrmB- binding site of polymerase A PF12627.10; tRNA nucleotidyltransferase domain 2 putative PF13735.9; HD domain PF01966.25Phage tail lysozyme PF18013.4	Poly A polymerase head domain PF01743.23; Probable RNA and SrmB- binding site of polymerase A PF12627.10; tRNA nucleotidyltransferase domain 2 putative PF13735.9; HD domain PF01966.25																									Poly A polymerase head domain PF01743.23; Probable RNA and SrmB- binding site of polymerase A PF12627.10; tRNA nucleotidyltransferase domain 2 putative PF13735.9; HD domain PF01966.25	Phage tail lysozyme PF18013.4
SRR8397906_78109||full	797	25	49	516326	Complete	c.both_virus_host	Poly A polymerase head domain PF01743.23; Probable RNA and SrmB- binding site of polymerase A PF12627.10; tRNA nucleotidyltransferase domain 2 putative PF13735.9; HD domain PF01966.25Phage tail lysozyme PF18013.4	Poly A polymerase head domain PF01743.23; Probable RNA and SrmB- binding site of polymerase A PF12627.10; tRNA nucleotidyltransferase domain 2 putative PF13735.9; HD domain PF01966.25																									Poly A polymerase head domain PF01743.23; Probable RNA and SrmB- binding site of polymerase A PF12627.10; tRNA nucleotidyltransferase domain 2 putative PF13735.9; HD domain PF01966.25	Phage tail lysozyme PF18013.4
ERR3275099_905018||full	797	24	47	515194	Complete	c.both_virus_host	Poly A polymerase head domain PF01743.23; Probable RNA and SrmB- binding site of polymerase A PF12627.10; tRNA nucleotidyltransferase domain 2 putative PF13735.9; HD domain PF01966.25Phage tail lysozyme PF18013.4	Poly A polymerase head domain PF01743.23; Probable RNA and SrmB- binding site of polymerase A PF12627.10; tRNA nucleotidyltransferase domain 2 putative PF13735.9; HD domain PF01966.25																									Poly A polymerase head domain PF01743.23; Probable RNA and SrmB- binding site of polymerase A PF12627.10; tRNA nucleotidyltransferase domain 2 putative PF13735.9; HD domain PF01966.25	Phage tail lysozyme PF18013.4
ERR3224613_546230||full	677	28	99	511944	Complete	c.both_virus_host	Poly A polymerase head domain PF01743.23; Probable RNA and SrmB- binding site of polymerase A PF12627.10; tRNA nucleotidyltransferase domain 2 putative PF13735.9Phage tail lysozyme PF18013.4	Poly A polymerase head domain PF01743.23; Probable RNA and SrmB- binding site of polymerase A PF12627.10; tRNA nucleotidyltransferase domain 2 putative PF13735.9																									Poly A polymerase head domain PF01743.23; Probable RNA and SrmB- binding site of polymerase A PF12627.10; tRNA nucleotidyltransferase domain 2 putative PF13735.9	Phage tail lysozyme PF18013.4
SRR873602_1906191||full	769	57	25	477719	Complete	c.both_virus_host	YP_007237469.1 putative terminase large subunit gp17 Dickeya virus LimestoneMajor capsid protein Gp23 PF07068.14Bacteriophage T4-like portal protein (Gp20) PF07230.14, Bacteriophage T4-like portal protein (Gp20) PF07230.14Bacteriophage T4-like portal protein (Gp20) PF07230.14, Bacteriophage T4-like portal protein (Gp20) PF07230.14Type VI secretion system/phage-baseplate injector OB domain PF04717…	YP_007237469.1 putative terminase large subunit gp17 Dickeya virus LimestoneMajor capsid protein Gp23 PF07068.14Bacteriophage T4-like portal protein (Gp20) PF07230.14, Bacteriophage T4-like portal protein (Gp20) PF07230.14Bacteriophage T4-like portal protein (Gp20) PF07230.14, Bacteriophage T4-like portal protein (Gp20) PF07230.14Type VI secretion system/phage-baseplate injector OB domain PF04717…																		YP_007237469.1 putative terminase large subunit gp17 Dickeya virus Limestone			Major capsid protein Gp23 PF07068.14	Bacteriophage T4-like portal protein (Gp20) PF07230.14, Bacteriophage T4-like portal protein (Gp20) PF07230.14	Bacteriophage T4-like portal protein (Gp20) PF07230.14, Bacteriophage T4-like portal protein (Gp20) PF07230.14	Type VI secretion system/phage-baseplate injector OB domain PF04717.15	Poly A polymerase head domain PF01743.23; Probable RNA and SrmB- binding site of polymerase A PF12627.10; tRNA nucleotidyltransferase domain 2 putative PF13735.9; HD domain PF01966.25, Prohead core protein serine protease PF03420.16	Phage tail sheath C-terminal domain PF17482.5, Phage Tail Collar Domain PF07484.15
SRR873609_1908556||full	703	59	17	473900	Complete	c.both_virus_host	YP_009322936.1 head completion protein Synechococcus phage S-CAM7YP_010114582.1 tail spike protein Flavobacterium phage vB_FspM_immuto_2-6A, YP_010107887.1 tail fiber protein Vibrio phage River4YP_010107887.1 tail fiber protein Vibrio phage River4Major capsid protein Gp23 PF07068.14Bacteriophage T4-like portal protein (Gp20) PF07230.14Bacteriophage T4-like portal protein (Gp20) PF07230.14Poly A p…	YP_009322936.1 head completion protein Synechococcus phage S-CAM7Major capsid protein Gp23 PF07068.14Bacteriophage T4-like portal protein (Gp20) PF07230.14Bacteriophage T4-like portal protein (Gp20) PF07230.14Poly A polymerase head domain PF01743.23; Probable RNA and SrmB- binding site of polymerase A PF12627.10, Prohead core protein serine protease PF03420.16, Prohead core protein serine proteas…															YP_009322936.1 head completion protein Synechococcus phage S-CAM7	YP_010114582.1 tail spike protein Flavobacterium phage vB_FspM_immuto_2-6A, YP_010107887.1 tail fiber protein Vibrio phage River4	YP_010107887.1 tail fiber protein Vibrio phage River4				Major capsid protein Gp23 PF07068.14	Bacteriophage T4-like portal protein (Gp20) PF07230.14	Bacteriophage T4-like portal protein (Gp20) PF07230.14		Poly A polymerase head domain PF01743.23; Probable RNA and SrmB- binding site of polymerase A PF12627.10, Prohead core protein serine protease PF03420.16, Prohead core protein serine protease PF03420.16			Terminase large subunit, T4likevirus-type, N-terminal PF03237.18
SRR8387720_126021||full	671	56	31	473565	Complete	c.both_virus_host	YP_009597208.1 putative head completion protein Campylobacter phage vB_CjeM_Los1Major capsid protein Gp23 PF07068.14Bacteriophage T4-like portal protein (Gp20) PF07230.14Bacteriophage T4-like portal protein (Gp20) PF07230.14Prohead core protein serine protease PF03420.16, Poly A polymerase head domain PF01743.23; Probable RNA and SrmB- binding site of polymerase A PF12627.10; tRNA nucleotidyltran…	YP_009597208.1 putative head completion protein Campylobacter phage vB_CjeM_Los1Major capsid protein Gp23 PF07068.14Bacteriophage T4-like portal protein (Gp20) PF07230.14Bacteriophage T4-like portal protein (Gp20) PF07230.14Prohead core protein serine protease PF03420.16, Poly A polymerase head domain PF01743.23; Probable RNA and SrmB- binding site of polymerase A PF12627.10; tRNA nucleotidyltran…															YP_009597208.1 putative head completion protein Campylobacter phage vB_CjeM_Los1						Major capsid protein Gp23 PF07068.14	Bacteriophage T4-like portal protein (Gp20) PF07230.14	Bacteriophage T4-like portal protein (Gp20) PF07230.14		Prohead core protein serine protease PF03420.16, Poly A polymerase head domain PF01743.23; Probable RNA and SrmB- binding site of polymerase A PF12627.10; tRNA nucleotidyltransferase domain 2 putative PF13735.9; HD domain PF01966.25			Terminase large subunit, T4likevirus-type, N-terminal PF03237.18
HS.03_217196||full	759	57	23	470418	Complete	c.both_virus_host	Bacteriophage T4-like portal protein (Gp20) PF07230.14Bacteriophage T4-like portal protein (Gp20) PF07230.14Prohead core protein serine protease PF03420.16Terminase large subunit, T4likevirus-type, N-terminal PF03237.18	Bacteriophage T4-like portal protein (Gp20) PF07230.14Bacteriophage T4-like portal protein (Gp20) PF07230.14Prohead core protein serine protease PF03420.16Terminase large subunit, T4likevirus-type, N-terminal PF03237.18																						Bacteriophage T4-like portal protein (Gp20) PF07230.14	Bacteriophage T4-like portal protein (Gp20) PF07230.14		Prohead core protein serine protease PF03420.16			Terminase large subunit, T4likevirus-type, N-terminal PF03237.18
ERR4297109_1489762||full	651	55	28	469230	Complete	c.both_virus_host	YP_009883652.1 capsid decoration protein Stenotrophomonas phage PokkenYP_009099829.1 head completion protein Rhizobium phage vB_RleM_P10VFYP_009008887.1 tail fiber repeat family protein Shewanella phage Spp001YP_009008887.1 tail fiber repeat family protein Shewanella phage Spp001Major capsid protein Gp23 PF07068.14Bacteriophage T4-like portal protein (Gp20) PF07230.14Bacteriophage T4-like portal …	YP_009883652.1 capsid decoration protein Stenotrophomonas phage PokkenYP_009099829.1 head completion protein Rhizobium phage vB_RleM_P10VFMajor capsid protein Gp23 PF07068.14Bacteriophage T4-like portal protein (Gp20) PF07230.14Bacteriophage T4-like portal protein (Gp20) PF07230.14Poly A polymerase head domain PF01743.23; Probable RNA and SrmB- binding site of polymerase A PF12627.10; tRNA nucleo…											YP_009883652.1 capsid decoration protein Stenotrophomonas phage Pokken				YP_009099829.1 head completion protein Rhizobium phage vB_RleM_P10VF	YP_009008887.1 tail fiber repeat family protein Shewanella phage Spp001	YP_009008887.1 tail fiber repeat family protein Shewanella phage Spp001				Major capsid protein Gp23 PF07068.14	Bacteriophage T4-like portal protein (Gp20) PF07230.14	Bacteriophage T4-like portal protein (Gp20) PF07230.14		Poly A polymerase head domain PF01743.23; Probable RNA and SrmB- binding site of polymerase A PF12627.10; tRNA nucleotidyltransferase domain 2 putative PF13735.9; HD domain PF01966.25, Prohead core protein serine protease PF03420.16
ERR3220184_1590154||full	719	58	21	459921	Complete	c.both_virus_host	YP_010059411.1 minor tail protein Gordonia phage SkogMajor capsid protein Gp23 PF07068.14Bacteriophage T4-like portal protein (Gp20) PF07230.14Bacteriophage T4-like portal protein (Gp20) PF07230.14Prohead core protein serine protease PF03420.16Terminase large subunit, T4likevirus-type, N-terminal PF03237.18	Major capsid protein Gp23 PF07068.14Bacteriophage T4-like portal protein (Gp20) PF07230.14Bacteriophage T4-like portal protein (Gp20) PF07230.14Prohead core protein serine protease PF03420.16Terminase large subunit, T4likevirus-type, N-terminal PF03237.18																YP_010059411.1 minor tail protein Gordonia phage Skog					Major capsid protein Gp23 PF07068.14	Bacteriophage T4-like portal protein (Gp20) PF07230.14	Bacteriophage T4-like portal protein (Gp20) PF07230.14		Prohead core protein serine protease PF03420.16			Terminase large subunit, T4likevirus-type, N-terminal PF03237.18
ERR3275138_966872||full	629	52	27	441125	Complete	c.both_virus_host	YP_009099829.1 head completion protein Rhizobium phage vB_RleM_P10VFYP_010059411.1 minor tail protein Gordonia phage SkogMajor capsid protein Gp23 PF07068.14Bacteriophage T4-like portal protein (Gp20) PF07230.14Bacteriophage T4-like portal protein (Gp20) PF07230.14Prohead core protein serine protease PF03420.16Terminase large subunit, T4likevirus-type, N-terminal PF03237.18	YP_009099829.1 head completion protein Rhizobium phage vB_RleM_P10VFMajor capsid protein Gp23 PF07068.14Bacteriophage T4-like portal protein (Gp20) PF07230.14Bacteriophage T4-like portal protein (Gp20) PF07230.14Prohead core protein serine protease PF03420.16Terminase large subunit, T4likevirus-type, N-terminal PF03237.18															YP_009099829.1 head completion protein Rhizobium phage vB_RleM_P10VF	YP_010059411.1 minor tail protein Gordonia phage Skog					Major capsid protein Gp23 PF07068.14	Bacteriophage T4-like portal protein (Gp20) PF07230.14	Bacteriophage T4-like portal protein (Gp20) PF07230.14		Prohead core protein serine protease PF03420.16			Terminase large subunit, T4likevirus-type, N-terminal PF03237.18
ERR3224594_2484084||full	626	22	59	440093	Complete	c.both_virus_host	Poly A polymerase head domain PF01743.23; tRNA nucleotidyltransferase domain 2 putative PF13735.9; Probable RNA and SrmB- binding site of polymerase A PF12627.10; HD domain PF01966.25	Poly A polymerase head domain PF01743.23; tRNA nucleotidyltransferase domain 2 putative PF13735.9; Probable RNA and SrmB- binding site of polymerase A PF12627.10; HD domain PF01966.25																									Poly A polymerase head domain PF01743.23; tRNA nucleotidyltransferase domain 2 putative PF13735.9; Probable RNA and SrmB- binding site of polymerase A PF12627.10; HD domain PF01966.25
ERR3220189_2326286||full	694	60	17	433159	Complete	c.both_virus_host	Major capsid protein Gp23 PF07068.14Bacteriophage T4-like portal protein (Gp20) PF07230.14, Bacteriophage T4-like portal protein (Gp20) PF07230.14Bacteriophage T4-like portal protein (Gp20) PF07230.14, Bacteriophage T4-like portal protein (Gp20) PF07230.14Type VI secretion system/phage-baseplate injector OB domain PF04717.15Poly A polymerase head domain PF01743.23; Probable RNA and SrmB- binding …	Major capsid protein Gp23 PF07068.14Bacteriophage T4-like portal protein (Gp20) PF07230.14, Bacteriophage T4-like portal protein (Gp20) PF07230.14Bacteriophage T4-like portal protein (Gp20) PF07230.14, Bacteriophage T4-like portal protein (Gp20) PF07230.14Type VI secretion system/phage-baseplate injector OB domain PF04717.15Poly A polymerase head domain PF01743.23; Probable RNA and SrmB- binding …																					Major capsid protein Gp23 PF07068.14	Bacteriophage T4-like portal protein (Gp20) PF07230.14, Bacteriophage T4-like portal protein (Gp20) PF07230.14	Bacteriophage T4-like portal protein (Gp20) PF07230.14, Bacteriophage T4-like portal protein (Gp20) PF07230.14	Type VI secretion system/phage-baseplate injector OB domain PF04717.15	Poly A polymerase head domain PF01743.23; Probable RNA and SrmB- binding site of polymerase A PF12627.10; tRNA nucleotidyltransferase domain 2 putative PF13735.9; HD domain PF01966.25, Prohead core protein serine protease PF03420.16	T4-like virus tail tube protein gp19 PF06841.15, Phage Tail Collar Domain PF07484.15		Terminase large subunit, T4likevirus-type, N-terminal PF03237.18
SRR8397903_202490||full	710	41	22	429140	Complete	c.both_virus_host	YP_656387.1 major capsid protein Aeromonas virus 25YP_009834913.1 tail sheath protein Aeromonas phage AS-sw, YP_010114642.1 tail sheath protein Flavobacterium phage vB_FspM_immuto_2-6AYP_007517946.1 terminasee large subunit Pelagibacter phage HTVC008MMajor capsid protein Gp23 PF07068.14Bacteriophage T4-like portal protein (Gp20) PF07230.14, Bacteriophage T4-like portal protein (Gp20) PF07230.14Ba…	YP_656387.1 major capsid protein Aeromonas virus 25YP_007517946.1 terminasee large subunit Pelagibacter phage HTVC008MMajor capsid protein Gp23 PF07068.14Bacteriophage T4-like portal protein (Gp20) PF07230.14, Bacteriophage T4-like portal protein (Gp20) PF07230.14Bacteriophage T4-like portal protein (Gp20) PF07230.14, Bacteriophage T4-like portal protein (Gp20) PF07230.14Baseplate wedge protein g…											YP_656387.1 major capsid protein Aeromonas virus 25					YP_009834913.1 tail sheath protein Aeromonas phage AS-sw, YP_010114642.1 tail sheath protein Flavobacterium phage vB_FspM_immuto_2-6A		YP_007517946.1 terminasee large subunit Pelagibacter phage HTVC008M			Major capsid protein Gp23 PF07068.14	Bacteriophage T4-like portal protein (Gp20) PF07230.14, Bacteriophage T4-like portal protein (Gp20) PF07230.14	Bacteriophage T4-like portal protein (Gp20) PF07230.14, Bacteriophage T4-like portal protein (Gp20) PF07230.14	Baseplate wedge protein gp25 PF04965.17	Prohead core protein serine protease PF03420.16	Phage tail sheath C-terminal domain PF17482.5, Phage tail sheath C-terminal domain PF17482.5, Phage tail repeat like PF12789.10, Phage tail sheath C-terminal domain PF17482.5		Terminase large subunit, T4likevirus-type, N-terminal PF03237.18
ERR3201410_223951||full	527	56	22	427679	Complete	c.both_virus_host	YP_009322936.1 head completion protein Synechococcus phage S-CAM7YP_009841919.1 putative terminase DNA packaging enzyme large subunit Serratia phage vB_SmaA_3MMajor capsid protein Gp23 PF07068.14Bacteriophage T4-like portal protein (Gp20) PF07230.14Bacteriophage T4-like portal protein (Gp20) PF07230.14Poly A polymerase head domain PF01743.23; Probable RNA and SrmB- binding site of polymerase A PF…	YP_009322936.1 head completion protein Synechococcus phage S-CAM7YP_009841919.1 putative terminase DNA packaging enzyme large subunit Serratia phage vB_SmaA_3MMajor capsid protein Gp23 PF07068.14Bacteriophage T4-like portal protein (Gp20) PF07230.14Bacteriophage T4-like portal protein (Gp20) PF07230.14Poly A polymerase head domain PF01743.23; Probable RNA and SrmB- binding site of polymerase A PF…															YP_009322936.1 head completion protein Synechococcus phage S-CAM7			YP_009841919.1 putative terminase DNA packaging enzyme large subunit Serratia phage vB_SmaA_3M			Major capsid protein Gp23 PF07068.14	Bacteriophage T4-like portal protein (Gp20) PF07230.14	Bacteriophage T4-like portal protein (Gp20) PF07230.14		Poly A polymerase head domain PF01743.23; Probable RNA and SrmB- binding site of polymerase A PF12627.10; HD domain PF01966.25; tRNA nucleotidyltransferase domain 2 putative PF13735.9, Prohead core protein serine protease PF03420.16, Prohead core protein serine protease PF03420.16			Terminase large subunit, T4likevirus-type, N-terminal PF03237.18
ERR3525309_157478||full	589	37	11	427426	Complete	c.both_virus_host	YP_009595938.1 tail fiber protein Acinetobacter phage vB_AbaM_ME3, YP_004286287.1 putative tail fiber protein Tsukamurella phage TPA2YP_009595938.1 tail fiber protein Acinetobacter phage vB_AbaM_ME3, YP_004286287.1 putative tail fiber protein Tsukamurella phage TPA2Poly A polymerase head domain PF01743.23; tRNA nucleotidyltransferase domain 2 putative PF13735.9; Probable RNA and SrmB- binding sit…	Poly A polymerase head domain PF01743.23; tRNA nucleotidyltransferase domain 2 putative PF13735.9; Probable RNA and SrmB- binding site of polymerase A PF12627.10; HD domain PF01966.25																YP_009595938.1 tail fiber protein Acinetobacter phage vB_AbaM_ME3, YP_004286287.1 putative tail fiber protein Tsukamurella phage TPA2	YP_009595938.1 tail fiber protein Acinetobacter phage vB_AbaM_ME3, YP_004286287.1 putative tail fiber protein Tsukamurella phage TPA2								Poly A polymerase head domain PF01743.23; tRNA nucleotidyltransferase domain 2 putative PF13735.9; Probable RNA and SrmB- binding site of polymerase A PF12627.10; HD domain PF01966.25	Phage tail lysozyme PF18013.4
ERR2027909_622717||full	585	36	56	426435	Complete	c.both_virus_host	Poly A polymerase head domain PF01743.23; tRNA nucleotidyltransferase domain 2 putative PF13735.9; Probable RNA and SrmB- binding site of polymerase A PF12627.10Phage tail lysozyme PF18013.4	Poly A polymerase head domain PF01743.23; tRNA nucleotidyltransferase domain 2 putative PF13735.9; Probable RNA and SrmB- binding site of polymerase A PF12627.10																									Poly A polymerase head domain PF01743.23; tRNA nucleotidyltransferase domain 2 putative PF13735.9; Probable RNA and SrmB- binding site of polymerase A PF12627.10	Phage tail lysozyme PF18013.4
ERR4297103_239095||full	668	62	21	426352	Complete	c.both_virus_host	YP_007517957.1 major capsid Pelagibacter phage HTVC008MYP_009196469.1 putative head portal vertex protein Cronobacter phage S13YP_009196469.1 putative head portal vertex protein Cronobacter phage S13YP_009321637.1 head completion protein Campylobacter phage PC14, YP_009196469.1 putative head portal vertex protein Cronobacter phage S13, YP_009323078.1 prohead assembly (scaffolding) protein Synecho…	YP_007517957.1 major capsid Pelagibacter phage HTVC008MYP_009196469.1 putative head portal vertex protein Cronobacter phage S13YP_009196469.1 putative head portal vertex protein Cronobacter phage S13YP_009321637.1 head completion protein Campylobacter phage PC14, YP_009196469.1 putative head portal vertex protein Cronobacter phage S13, YP_009323078.1 prohead assembly (scaffolding) protein Synecho…	transposaseISXO2-like transposase domain PF12762.10; InsA N-terminal domain PF03811.16									transposase	YP_007517957.1 major capsid Pelagibacter phage HTVC008M	YP_009196469.1 putative head portal vertex protein Cronobacter phage S13	YP_009196469.1 putative head portal vertex protein Cronobacter phage S13		YP_009321637.1 head completion protein Campylobacter phage PC14, YP_009196469.1 putative head portal vertex protein Cronobacter phage S13, YP_009323078.1 prohead assembly (scaffolding) protein Synechococcus phage S-CAM7	YP_004300927.1 gp18 tail sheath protein Aeromonas virus 65		YP_009834677.1 terminase DNA packaging enzyme large subunit Aeromonas phage AS-zj, YP_009323073.1 terminase large subunit Synechococcus phage S-CAM7, YP_007517946.1 terminasee large subunit Pelagibacter phage HTVC008M			Major capsid protein Gp23 PF07068.14, Major capsid protein Gp23 PF07068.14	Bacteriophage T4-like portal protein (Gp20) PF07230.14	Bacteriophage T4-like portal protein (Gp20) PF07230.14	Type VI secretion system/phage-baseplate injector OB domain PF04717.15, Baseplate wedge protein gp25 PF04965.17	Prohead core protein serine protease PF03420.16, Poly A polymerase head domain PF01743.23; Probable RNA and SrmB- binding site of polymerase A PF12627.10	Phage tail sheath C-terminal domain PF17482.5, T4-like virus Myoviridae tail sheath stabiliser PF16724.8		Terminase RNaseH-like domain PF17289.5, Terminase large subunit, T4likevirus-type, N-terminal PF03237.18, Terminase large subunit, T4likevirus-type, N-terminal PF03237.18; Terminase large subunit, ATPase domain PF03354.18		ISXO2-like transposase domain PF12762.10; InsA N-terminal domain PF03811.16
ERR4297103_1298945||full	565	32	16	424936	Complete	c.both_virus_host	YP_004286287.1 putative tail fiber protein Tsukamurella phage TPA2YP_004286287.1 putative tail fiber protein Tsukamurella phage TPA2YP_009302414.1 putative terminase large subunit Bacillus phage SP-15Poly A polymerase head domain PF01743.23; Probable RNA and SrmB- binding site of polymerase A PF12627.10; tRNA nucleotidyltransferase domain 2 putative PF13735.9; HD domain PF01966.25Phage tail lysoz…	YP_009302414.1 putative terminase large subunit Bacillus phage SP-15Poly A polymerase head domain PF01743.23; Probable RNA and SrmB- binding site of polymerase A PF12627.10; tRNA nucleotidyltransferase domain 2 putative PF13735.9; HD domain PF01966.25																YP_004286287.1 putative tail fiber protein Tsukamurella phage TPA2	YP_004286287.1 putative tail fiber protein Tsukamurella phage TPA2	YP_009302414.1 putative terminase large subunit Bacillus phage SP-15							Poly A polymerase head domain PF01743.23; Probable RNA and SrmB- binding site of polymerase A PF12627.10; tRNA nucleotidyltransferase domain 2 putative PF13735.9; HD domain PF01966.25	Phage tail lysozyme PF18013.4
ERR4297100_880251||full	565	32	16	424934	Complete	c.both_virus_host	YP_004286287.1 putative tail fiber protein Tsukamurella phage TPA2YP_004286287.1 putative tail fiber protein Tsukamurella phage TPA2YP_009302414.1 putative terminase large subunit Bacillus phage SP-15Poly A polymerase head domain PF01743.23; Probable RNA and SrmB- binding site of polymerase A PF12627.10; tRNA nucleotidyltransferase domain 2 putative PF13735.9; HD domain PF01966.25Phage tail lysoz…	YP_009302414.1 putative terminase large subunit Bacillus phage SP-15Poly A polymerase head domain PF01743.23; Probable RNA and SrmB- binding site of polymerase A PF12627.10; tRNA nucleotidyltransferase domain 2 putative PF13735.9; HD domain PF01966.25																YP_004286287.1 putative tail fiber protein Tsukamurella phage TPA2	YP_004286287.1 putative tail fiber protein Tsukamurella phage TPA2	YP_009302414.1 putative terminase large subunit Bacillus phage SP-15							Poly A polymerase head domain PF01743.23; Probable RNA and SrmB- binding site of polymerase A PF12627.10; tRNA nucleotidyltransferase domain 2 putative PF13735.9; HD domain PF01966.25	Phage tail lysozyme PF18013.4
ERR4297105_520969||full	564	33	16	424614	Complete	c.both_virus_host	YP_004286287.1 putative tail fiber protein Tsukamurella phage TPA2YP_004286287.1 putative tail fiber protein Tsukamurella phage TPA2YP_009302414.1 putative terminase large subunit Bacillus phage SP-15Poly A polymerase head domain PF01743.23; Probable RNA and SrmB- binding site of polymerase A PF12627.10; tRNA nucleotidyltransferase domain 2 putative PF13735.9; HD domain PF01966.25Phage tail lysoz…	YP_009302414.1 putative terminase large subunit Bacillus phage SP-15Poly A polymerase head domain PF01743.23; Probable RNA and SrmB- binding site of polymerase A PF12627.10; tRNA nucleotidyltransferase domain 2 putative PF13735.9; HD domain PF01966.25																YP_004286287.1 putative tail fiber protein Tsukamurella phage TPA2	YP_004286287.1 putative tail fiber protein Tsukamurella phage TPA2	YP_009302414.1 putative terminase large subunit Bacillus phage SP-15							Poly A polymerase head domain PF01743.23; Probable RNA and SrmB- binding site of polymerase A PF12627.10; tRNA nucleotidyltransferase domain 2 putative PF13735.9; HD domain PF01966.25	Phage tail lysozyme PF18013.4
ERR3224596_417810||full	664	56	19	424139	Complete	c.both_virus_host	YP_010059411.1 minor tail protein Gordonia phage SkogMajor capsid protein Gp23 PF07068.14Bacteriophage T4-like portal protein (Gp20) PF07230.14Bacteriophage T4-like portal protein (Gp20) PF07230.14Prohead core protein serine protease PF03420.16Terminase large subunit, T4likevirus-type, N-terminal PF03237.18	Major capsid protein Gp23 PF07068.14Bacteriophage T4-like portal protein (Gp20) PF07230.14Bacteriophage T4-like portal protein (Gp20) PF07230.14Prohead core protein serine protease PF03420.16Terminase large subunit, T4likevirus-type, N-terminal PF03237.18																YP_010059411.1 minor tail protein Gordonia phage Skog					Major capsid protein Gp23 PF07068.14	Bacteriophage T4-like portal protein (Gp20) PF07230.14	Bacteriophage T4-like portal protein (Gp20) PF07230.14		Prohead core protein serine protease PF03420.16			Terminase large subunit, T4likevirus-type, N-terminal PF03237.18
ERR3275108_1619510||full	573	35	10	424094	Complete	c.both_virus_host	YP_004286287.1 putative tail fiber protein Tsukamurella phage TPA2, YP_009103688.1 putative tail fiber protein Acinetobacter phage vB_AbaM_Acibel004YP_004286287.1 putative tail fiber protein Tsukamurella phage TPA2, YP_009103688.1 putative tail fiber protein Acinetobacter phage vB_AbaM_Acibel004Poly A polymerase head domain PF01743.23; tRNA nucleotidyltransferase domain 2 putative PF13735.9; Prob…	Poly A polymerase head domain PF01743.23; tRNA nucleotidyltransferase domain 2 putative PF13735.9; Probable RNA and SrmB- binding site of polymerase A PF12627.10; HD domain PF01966.25																YP_004286287.1 putative tail fiber protein Tsukamurella phage TPA2, YP_009103688.1 putative tail fiber protein Acinetobacter phage vB_AbaM_Acibel004	YP_004286287.1 putative tail fiber protein Tsukamurella phage TPA2, YP_009103688.1 putative tail fiber protein Acinetobacter phage vB_AbaM_Acibel004								Poly A polymerase head domain PF01743.23; tRNA nucleotidyltransferase domain 2 putative PF13735.9; Probable RNA and SrmB- binding site of polymerase A PF12627.10; HD domain PF01966.25	Phage tail lysozyme PF18013.4
SRR11485367_303604||full	578	38	10	423752	Complete	c.both_virus_host	YP_004286287.1 putative tail fiber protein Tsukamurella phage TPA2, YP_009103688.1 putative tail fiber protein Acinetobacter phage vB_AbaM_Acibel004YP_004286287.1 putative tail fiber protein Tsukamurella phage TPA2, YP_009103688.1 putative tail fiber protein Acinetobacter phage vB_AbaM_Acibel004Poly A polymerase head domain PF01743.23; tRNA nucleotidyltransferase domain 2 putative PF13735.9; Prob…	Poly A polymerase head domain PF01743.23; tRNA nucleotidyltransferase domain 2 putative PF13735.9; Probable RNA and SrmB- binding site of polymerase A PF12627.10; HD domain PF01966.25																YP_004286287.1 putative tail fiber protein Tsukamurella phage TPA2, YP_009103688.1 putative tail fiber protein Acinetobacter phage vB_AbaM_Acibel004	YP_004286287.1 putative tail fiber protein Tsukamurella phage TPA2, YP_009103688.1 putative tail fiber protein Acinetobacter phage vB_AbaM_Acibel004								Poly A polymerase head domain PF01743.23; tRNA nucleotidyltransferase domain 2 putative PF13735.9; Probable RNA and SrmB- binding site of polymerase A PF12627.10; HD domain PF01966.25	Phage tail lysozyme PF18013.4
SRR11485374_186802||full	578	38	10	423750	Complete	c.both_virus_host	YP_004286287.1 putative tail fiber protein Tsukamurella phage TPA2, YP_009103688.1 putative tail fiber protein Acinetobacter phage vB_AbaM_Acibel004YP_004286287.1 putative tail fiber protein Tsukamurella phage TPA2, YP_009103688.1 putative tail fiber protein Acinetobacter phage vB_AbaM_Acibel004Poly A polymerase head domain PF01743.23; tRNA nucleotidyltransferase domain 2 putative PF13735.9; Prob…	Poly A polymerase head domain PF01743.23; tRNA nucleotidyltransferase domain 2 putative PF13735.9; Probable RNA and SrmB- binding site of polymerase A PF12627.10; HD domain PF01966.25																YP_004286287.1 putative tail fiber protein Tsukamurella phage TPA2, YP_009103688.1 putative tail fiber protein Acinetobacter phage vB_AbaM_Acibel004	YP_004286287.1 putative tail fiber protein Tsukamurella phage TPA2, YP_009103688.1 putative tail fiber protein Acinetobacter phage vB_AbaM_Acibel004								Poly A polymerase head domain PF01743.23; tRNA nucleotidyltransferase domain 2 putative PF13735.9; Probable RNA and SrmB- binding site of polymerase A PF12627.10; HD domain PF01966.25	Phage tail lysozyme PF18013.4
SRR11485368_517164||full	578	38	10	423747	Complete	c.both_virus_host	YP_004286287.1 putative tail fiber protein Tsukamurella phage TPA2, YP_009103688.1 putative tail fiber protein Acinetobacter phage vB_AbaM_Acibel004YP_004286287.1 putative tail fiber protein Tsukamurella phage TPA2, YP_009103688.1 putative tail fiber protein Acinetobacter phage vB_AbaM_Acibel004Poly A polymerase head domain PF01743.23; tRNA nucleotidyltransferase domain 2 putative PF13735.9; Prob…	Poly A polymerase head domain PF01743.23; tRNA nucleotidyltransferase domain 2 putative PF13735.9; Probable RNA and SrmB- binding site of polymerase A PF12627.10; HD domain PF01966.25																YP_004286287.1 putative tail fiber protein Tsukamurella phage TPA2, YP_009103688.1 putative tail fiber protein Acinetobacter phage vB_AbaM_Acibel004	YP_004286287.1 putative tail fiber protein Tsukamurella phage TPA2, YP_009103688.1 putative tail fiber protein Acinetobacter phage vB_AbaM_Acibel004								Poly A polymerase head domain PF01743.23; tRNA nucleotidyltransferase domain 2 putative PF13735.9; Probable RNA and SrmB- binding site of polymerase A PF12627.10; HD domain PF01966.25	Phage tail lysozyme PF18013.4
ERR3201379_793031||full	572	39	10	422616	Complete	c.both_virus_host	YP_004286287.1 putative tail fiber protein Tsukamurella phage TPA2, YP_009595938.1 tail fiber protein Acinetobacter phage vB_AbaM_ME3YP_004286287.1 putative tail fiber protein Tsukamurella phage TPA2, YP_009595938.1 tail fiber protein Acinetobacter phage vB_AbaM_ME3Poly A polymerase head domain PF01743.23; tRNA nucleotidyltransferase domain 2 putative PF13735.9; Probable RNA and SrmB- binding sit…	Poly A polymerase head domain PF01743.23; tRNA nucleotidyltransferase domain 2 putative PF13735.9; Probable RNA and SrmB- binding site of polymerase A PF12627.10; HD domain PF01966.25																YP_004286287.1 putative tail fiber protein Tsukamurella phage TPA2, YP_009595938.1 tail fiber protein Acinetobacter phage vB_AbaM_ME3	YP_004286287.1 putative tail fiber protein Tsukamurella phage TPA2, YP_009595938.1 tail fiber protein Acinetobacter phage vB_AbaM_ME3								Poly A polymerase head domain PF01743.23; tRNA nucleotidyltransferase domain 2 putative PF13735.9; Probable RNA and SrmB- binding site of polymerase A PF12627.10; HD domain PF01966.25	Phage tail lysozyme PF18013.4
ERR3211455_27341||full	571	35	11	422238	Complete	c.both_virus_host	YP_004286287.1 putative tail fiber protein Tsukamurella phage TPA2YP_004286287.1 putative tail fiber protein Tsukamurella phage TPA2Poly A polymerase head domain PF01743.23; tRNA nucleotidyltransferase domain 2 putative PF13735.9; Probable RNA and SrmB- binding site of polymerase A PF12627.10; HD domain PF01966.25Phage tail lysozyme PF18013.4	Poly A polymerase head domain PF01743.23; tRNA nucleotidyltransferase domain 2 putative PF13735.9; Probable RNA and SrmB- binding site of polymerase A PF12627.10; HD domain PF01966.25																YP_004286287.1 putative tail fiber protein Tsukamurella phage TPA2	YP_004286287.1 putative tail fiber protein Tsukamurella phage TPA2								Poly A polymerase head domain PF01743.23; tRNA nucleotidyltransferase domain 2 putative PF13735.9; Probable RNA and SrmB- binding site of polymerase A PF12627.10; HD domain PF01966.25	Phage tail lysozyme PF18013.4
ERR3211464_501333||full	572	36	10	422149	Complete	c.both_virus_host	YP_004286287.1 putative tail fiber protein Tsukamurella phage TPA2, YP_009595938.1 tail fiber protein Acinetobacter phage vB_AbaM_ME3YP_004286287.1 putative tail fiber protein Tsukamurella phage TPA2, YP_009595938.1 tail fiber protein Acinetobacter phage vB_AbaM_ME3Poly A polymerase head domain PF01743.23; tRNA nucleotidyltransferase domain 2 putative PF13735.9; Probable RNA and SrmB- binding sit…	Poly A polymerase head domain PF01743.23; tRNA nucleotidyltransferase domain 2 putative PF13735.9; Probable RNA and SrmB- binding site of polymerase A PF12627.10; HD domain PF01966.25																YP_004286287.1 putative tail fiber protein Tsukamurella phage TPA2, YP_009595938.1 tail fiber protein Acinetobacter phage vB_AbaM_ME3	YP_004286287.1 putative tail fiber protein Tsukamurella phage TPA2, YP_009595938.1 tail fiber protein Acinetobacter phage vB_AbaM_ME3								Poly A polymerase head domain PF01743.23; tRNA nucleotidyltransferase domain 2 putative PF13735.9; Probable RNA and SrmB- binding site of polymerase A PF12627.10; HD domain PF01966.25	Phage tail lysozyme PF18013.4
SRR12529103_961246||full	670	68	22	422034	Complete	c.both_virus_host	YP_007517957.1 major capsid Pelagibacter phage HTVC008MYP_009196469.1 putative head portal vertex protein Cronobacter phage S13YP_009196469.1 putative head portal vertex protein Cronobacter phage S13YP_009323078.1 prohead assembly (scaffolding) protein Synechococcus phage S-CAM7, YP_009196469.1 putative head portal vertex protein Cronobacter phage S13YP_009789527.1 putative tail-associated lysozy…	YP_007517957.1 major capsid Pelagibacter phage HTVC008MYP_009196469.1 putative head portal vertex protein Cronobacter phage S13YP_009196469.1 putative head portal vertex protein Cronobacter phage S13YP_009323078.1 prohead assembly (scaffolding) protein Synechococcus phage S-CAM7, YP_009196469.1 putative head portal vertex protein Cronobacter phage S13YP_007517946.1 terminasee large subunit Pelagi…											YP_007517957.1 major capsid Pelagibacter phage HTVC008M	YP_009196469.1 putative head portal vertex protein Cronobacter phage S13	YP_009196469.1 putative head portal vertex protein Cronobacter phage S13		YP_009323078.1 prohead assembly (scaffolding) protein Synechococcus phage S-CAM7, YP_009196469.1 putative head portal vertex protein Cronobacter phage S13	YP_009789527.1 putative tail-associated lysozyme Erwinia phage vB_EamM_Yoloswag, YP_004300927.1 gp18 tail sheath protein Aeromonas virus 65		YP_007517946.1 terminasee large subunit Pelagibacter phage HTVC008M, YP_007517946.1 terminasee large subunit Pelagibacter phage HTVC008M, YP_009834677.1 terminase DNA packaging enzyme large subunit Aeromonas phage AS-zj			Major capsid protein Gp23 PF07068.14	Bacteriophage T4-like portal protein (Gp20) PF07230.14, Bacteriophage T4-like portal protein (Gp20) PF07230.14	Bacteriophage T4-like portal protein (Gp20) PF07230.14, Bacteriophage T4-like portal protein (Gp20) PF07230.14	Baseplate wedge protein gp25 PF04965.17, Type VI secretion system/phage-baseplate injector OB domain PF04717.15	Poly A polymerase head domain PF01743.23; Probable RNA and SrmB- binding site of polymerase A PF12627.10, Prohead core protein serine protease PF03420.16	T4-like virus Myoviridae tail sheath stabiliser PF16724.8, Phage tail sheath C-terminal domain PF17482.5		Terminase large subunit, T4likevirus-type, N-terminal PF03237.18; Terminase large subunit, ATPase domain PF03354.18, Terminase large subunit, T4likevirus-type, N-terminal PF03237.18, Terminase RNaseH-like domain PF17289.5
SRR8397910_338817||full	566	32	15	420448	Complete	c.both_virus_host	YP_009151124.1 tail lysin Bacillus phage Mater, YP_004286287.1 putative tail fiber protein Tsukamurella phage TPA2YP_004286287.1 putative tail fiber protein Tsukamurella phage TPA2Poly A polymerase head domain PF01743.23; Probable RNA and SrmB- binding site of polymerase A PF12627.10; tRNA nucleotidyltransferase domain 2 putative PF13735.9; HD domain PF01966.25Phage tail lysozyme PF18013.4	Poly A polymerase head domain PF01743.23; Probable RNA and SrmB- binding site of polymerase A PF12627.10; tRNA nucleotidyltransferase domain 2 putative PF13735.9; HD domain PF01966.25																YP_009151124.1 tail lysin Bacillus phage Mater, YP_004286287.1 putative tail fiber protein Tsukamurella phage TPA2	YP_004286287.1 putative tail fiber protein Tsukamurella phage TPA2								Poly A polymerase head domain PF01743.23; Probable RNA and SrmB- binding site of polymerase A PF12627.10; tRNA nucleotidyltransferase domain 2 putative PF13735.9; HD domain PF01966.25	Phage tail lysozyme PF18013.4
ERR3211439_285992||full	572	34	10	419917	Complete	c.both_virus_host	YP_004286287.1 putative tail fiber protein Tsukamurella phage TPA2, YP_009103688.1 putative tail fiber protein Acinetobacter phage vB_AbaM_Acibel004YP_004286287.1 putative tail fiber protein Tsukamurella phage TPA2, YP_009103688.1 putative tail fiber protein Acinetobacter phage vB_AbaM_Acibel004Poly A polymerase head domain PF01743.23; tRNA nucleotidyltransferase domain 2 putative PF13735.9; Prob…	Poly A polymerase head domain PF01743.23; tRNA nucleotidyltransferase domain 2 putative PF13735.9; Probable RNA and SrmB- binding site of polymerase A PF12627.10; HD domain PF01966.25																YP_004286287.1 putative tail fiber protein Tsukamurella phage TPA2, YP_009103688.1 putative tail fiber protein Acinetobacter phage vB_AbaM_Acibel004	YP_004286287.1 putative tail fiber protein Tsukamurella phage TPA2, YP_009103688.1 putative tail fiber protein Acinetobacter phage vB_AbaM_Acibel004								Poly A polymerase head domain PF01743.23; tRNA nucleotidyltransferase domain 2 putative PF13735.9; Probable RNA and SrmB- binding site of polymerase A PF12627.10; HD domain PF01966.25	Phage tail lysozyme PF18013.4
ERR3224577_860737||full	565	35	14	419876	Complete	c.both_virus_host	YP_004286287.1 putative tail fiber protein Tsukamurella phage TPA2YP_004286287.1 putative tail fiber protein Tsukamurella phage TPA2Poly A polymerase head domain PF01743.23; Probable RNA and SrmB- binding site of polymerase A PF12627.10; tRNA nucleotidyltransferase domain 2 putative PF13735.9; HD domain PF01966.25Phage tail lysozyme PF18013.4	Poly A polymerase head domain PF01743.23; Probable RNA and SrmB- binding site of polymerase A PF12627.10; tRNA nucleotidyltransferase domain 2 putative PF13735.9; HD domain PF01966.25																YP_004286287.1 putative tail fiber protein Tsukamurella phage TPA2	YP_004286287.1 putative tail fiber protein Tsukamurella phage TPA2								Poly A polymerase head domain PF01743.23; Probable RNA and SrmB- binding site of polymerase A PF12627.10; tRNA nucleotidyltransferase domain 2 putative PF13735.9; HD domain PF01966.25	Phage tail lysozyme PF18013.4
SRR873599_138925||full	577	41	13	419445	Complete	c.both_virus_host	YP_007517949.1 portal vertex protein of head Pelagibacter phage HTVC008MYP_007517949.1 portal vertex protein of head Pelagibacter phage HTVC008MYP_009831853.1 baseplate assembly protein Streptomyces phage BRockYP_009599749.1 prohead core scaffold and protease Serratia phage BF, YP_007517949.1 portal vertex protein of head Pelagibacter phage HTVC008M, YP_009597208.1 putative head completion protei…	YP_007517949.1 portal vertex protein of head Pelagibacter phage HTVC008MYP_007517949.1 portal vertex protein of head Pelagibacter phage HTVC008MYP_009831853.1 baseplate assembly protein Streptomyces phage BRockYP_009599749.1 prohead core scaffold and protease Serratia phage BF, YP_007517949.1 portal vertex protein of head Pelagibacter phage HTVC008M, YP_009597208.1 putative head completion protei…												YP_007517949.1 portal vertex protein of head Pelagibacter phage HTVC008M	YP_007517949.1 portal vertex protein of head Pelagibacter phage HTVC008M	YP_009831853.1 baseplate assembly protein Streptomyces phage BRock	YP_009599749.1 prohead core scaffold and protease Serratia phage BF, YP_007517949.1 portal vertex protein of head Pelagibacter phage HTVC008M, YP_009597208.1 putative head completion protein Campylobacter phage vB_CjeM_Los1	YP_009606411.1 putative tail fiber protein Erwinia phage vB_EamM_Special G, YP_003969301.1 tail sheath protein Aeromonas phage phiAS5	YP_009606411.1 putative tail fiber protein Erwinia phage vB_EamM_Special G	YP_007517946.1 terminasee large subunit Pelagibacter phage HTVC008M, YP_007517946.1 terminasee large subunit Pelagibacter phage HTVC008M			Major capsid protein Gp23 PF07068.14	Bacteriophage T4-like portal protein (Gp20) PF07230.14	Bacteriophage T4-like portal protein (Gp20) PF07230.14		Prohead core protein serine protease PF03420.16, Poly A polymerase head domain PF01743.23; Probable RNA and SrmB- binding site of polymerase A PF12627.10	T4-like virus Myoviridae tail sheath stabiliser PF16724.8		Terminase large subunit, T4likevirus-type, N-terminal PF03237.18
ERR3224613_551817||full	574	32	14	418714	Complete	c.both_virus_host	YP_004286287.1 putative tail fiber protein Tsukamurella phage TPA2YP_004286287.1 putative tail fiber protein Tsukamurella phage TPA2Poly A polymerase head domain PF01743.23; Probable RNA and SrmB- binding site of polymerase A PF12627.10; tRNA nucleotidyltransferase domain 2 putative PF13735.9; HD domain PF01966.25Phage tail lysozyme PF18013.4	Poly A polymerase head domain PF01743.23; Probable RNA and SrmB- binding site of polymerase A PF12627.10; tRNA nucleotidyltransferase domain 2 putative PF13735.9; HD domain PF01966.25																YP_004286287.1 putative tail fiber protein Tsukamurella phage TPA2	YP_004286287.1 putative tail fiber protein Tsukamurella phage TPA2								Poly A polymerase head domain PF01743.23; Probable RNA and SrmB- binding site of polymerase A PF12627.10; tRNA nucleotidyltransferase domain 2 putative PF13735.9; HD domain PF01966.25	Phage tail lysozyme PF18013.4
ERR3275131_904047||full	574	32	14	418700	Complete	c.both_virus_host	YP_004286287.1 putative tail fiber protein Tsukamurella phage TPA2YP_004286287.1 putative tail fiber protein Tsukamurella phage TPA2Poly A polymerase head domain PF01743.23; Probable RNA and SrmB- binding site of polymerase A PF12627.10; tRNA nucleotidyltransferase domain 2 putative PF13735.9; HD domain PF01966.25Phage tail lysozyme PF18013.4	Poly A polymerase head domain PF01743.23; Probable RNA and SrmB- binding site of polymerase A PF12627.10; tRNA nucleotidyltransferase domain 2 putative PF13735.9; HD domain PF01966.25																YP_004286287.1 putative tail fiber protein Tsukamurella phage TPA2	YP_004286287.1 putative tail fiber protein Tsukamurella phage TPA2								Poly A polymerase head domain PF01743.23; Probable RNA and SrmB- binding site of polymerase A PF12627.10; tRNA nucleotidyltransferase domain 2 putative PF13735.9; HD domain PF01966.25	Phage tail lysozyme PF18013.4
ERR3275133_1372713||full	538	44	24	415561	Complete	c.both_virus_host	YP_010114609.1 capsid assembly protein Flavobacterium phage vB_FspM_immuto_2-6A, YP_010114617.1 major capsid protein Flavobacterium phage vB_FspM_immuto_2-6AYP_010114613.1 prohead core protein serine protease Flavobacterium phage vB_FspM_immuto_2-6AYP_010114643.1 tail completion protein Flavobacterium phage vB_FspM_immuto_2-6A, YP_010114642.1 tail sheath protein Flavobacterium phage vB_FspM_immut…	YP_010114609.1 capsid assembly protein Flavobacterium phage vB_FspM_immuto_2-6A, YP_010114617.1 major capsid protein Flavobacterium phage vB_FspM_immuto_2-6AYP_010114613.1 prohead core protein serine protease Flavobacterium phage vB_FspM_immuto_2-6AYP_010114608.1 terminase large subunit Flavobacterium phage vB_FspM_immuto_2-6AMajor capsid protein Gp23 PF07068.14, Major capsid protein Gp23 PF07068…											YP_010114609.1 capsid assembly protein Flavobacterium phage vB_FspM_immuto_2-6A, YP_010114617.1 major capsid protein Flavobacterium phage vB_FspM_immuto_2-6A				YP_010114613.1 prohead core protein serine protease Flavobacterium phage vB_FspM_immuto_2-6A	YP_010114643.1 tail completion protein Flavobacterium phage vB_FspM_immuto_2-6A, YP_010114642.1 tail sheath protein Flavobacterium phage vB_FspM_immuto_2-6A		YP_010114608.1 terminase large subunit Flavobacterium phage vB_FspM_immuto_2-6A			Major capsid protein Gp23 PF07068.14, Major capsid protein Gp23 PF07068.14	Bacteriophage T4-like portal protein (Gp20) PF07230.14	Bacteriophage T4-like portal protein (Gp20) PF07230.14	Baseplate wedge protein gp25 PF04965.17	Prohead core protein serine protease PF03420.16, Poly A polymerase head domain PF01743.23; tRNA nucleotidyltransferase domain 2 putative PF13735.9; Probable RNA and SrmB- binding site of polymerase A PF12627.10	Phage tail lysozyme PF18013.4, T4-like virus tail tube protein gp19 PF06841.15, Phage tail sheath protein subtilisin-like domain PF04984.17; Phage tail sheath C-terminal domain PF17482.5
SRR873598_2247055||full	562	44	17	413992	Complete	c.both_virus_host	YP_238888.1 major capsid protein Aeromonas virus 31YP_007517949.1 portal vertex protein of head Pelagibacter phage HTVC008MYP_007517949.1 portal vertex protein of head Pelagibacter phage HTVC008MYP_007517949.1 portal vertex protein of head Pelagibacter phage HTVC008M, YP_007517954.1 prohead core scaffold and protease Pelagibacter phage HTVC008MYP_010114642.1 tail sheath protein Flavobacterium pha…	YP_238888.1 major capsid protein Aeromonas virus 31YP_007517949.1 portal vertex protein of head Pelagibacter phage HTVC008MYP_007517949.1 portal vertex protein of head Pelagibacter phage HTVC008MYP_007517949.1 portal vertex protein of head Pelagibacter phage HTVC008M, YP_007517954.1 prohead core scaffold and protease Pelagibacter phage HTVC008MYP_009098951.1 terminase large subunit Caulobacter ph…											YP_238888.1 major capsid protein Aeromonas virus 31	YP_007517949.1 portal vertex protein of head Pelagibacter phage HTVC008M	YP_007517949.1 portal vertex protein of head Pelagibacter phage HTVC008M		YP_007517949.1 portal vertex protein of head Pelagibacter phage HTVC008M, YP_007517954.1 prohead core scaffold and protease Pelagibacter phage HTVC008M	YP_010114642.1 tail sheath protein Flavobacterium phage vB_FspM_immuto_2-6A, YP_010114642.1 tail sheath protein Flavobacterium phage vB_FspM_immuto_2-6A		YP_009098951.1 terminase large subunit Caulobacter phage Cr30			Major capsid protein Gp23 PF07068.14	Bacteriophage T4-like portal protein (Gp20) PF07230.14	Bacteriophage T4-like portal protein (Gp20) PF07230.14	Baseplate wedge protein gp25 PF04965.17	Prohead core protein serine protease PF03420.16	Phage tail fibre repeat PF03406.16, Phage tail fibre repeat PF03406.16, Phage tail sheath C-terminal domain PF17482.5, T4-like virus Myoviridae tail sheath stabiliser PF16724.8		Terminase large subunit, T4likevirus-type, N-terminal PF03237.18
SRR12021151_518525||full	394	40	14	413337	Complete	c.both_virus_host	YP_009322936.1 head completion protein Synechococcus phage S-CAM7, YP_010114613.1 prohead core protein serine protease Flavobacterium phage vB_FspM_immuto_2-6AMajor capsid protein Gp23 PF07068.14Bacteriophage T4-like portal protein (Gp20) PF07230.14Bacteriophage T4-like portal protein (Gp20) PF07230.14Type VI secretion system/phage-baseplate injector OB domain PF04717.15Prohead core protein serin…	YP_009322936.1 head completion protein Synechococcus phage S-CAM7, YP_010114613.1 prohead core protein serine protease Flavobacterium phage vB_FspM_immuto_2-6AMajor capsid protein Gp23 PF07068.14Bacteriophage T4-like portal protein (Gp20) PF07230.14Bacteriophage T4-like portal protein (Gp20) PF07230.14Type VI secretion system/phage-baseplate injector OB domain PF04717.15Prohead core protein serin…															YP_009322936.1 head completion protein Synechococcus phage S-CAM7, YP_010114613.1 prohead core protein serine protease Flavobacterium phage vB_FspM_immuto_2-6A						Major capsid protein Gp23 PF07068.14	Bacteriophage T4-like portal protein (Gp20) PF07230.14	Bacteriophage T4-like portal protein (Gp20) PF07230.14	Type VI secretion system/phage-baseplate injector OB domain PF04717.15	Prohead core protein serine protease PF03420.16, Poly A polymerase head domain PF01743.23; Probable RNA and SrmB- binding site of polymerase A PF12627.10; tRNA nucleotidyltransferase domain 2 putative PF13735.9; HD domain PF01966.25			Terminase large subunit, T4likevirus-type, N-terminal PF03237.18
ERR3275136_235341||full	580	32	54	413166	Complete	c.both_virus_host	Poly A polymerase head domain PF01743.23; tRNA nucleotidyltransferase domain 2 putative PF13735.9; Probable RNA and SrmB- binding site of polymerase A PF12627.10Phage tail lysozyme PF18013.4	Poly A polymerase head domain PF01743.23; tRNA nucleotidyltransferase domain 2 putative PF13735.9; Probable RNA and SrmB- binding site of polymerase A PF12627.10																									Poly A polymerase head domain PF01743.23; tRNA nucleotidyltransferase domain 2 putative PF13735.9; Probable RNA and SrmB- binding site of polymerase A PF12627.10	Phage tail lysozyme PF18013.4
ERR3275131_899791||full	580	32	54	413165	Complete	c.both_virus_host	Poly A polymerase head domain PF01743.23; tRNA nucleotidyltransferase domain 2 putative PF13735.9; Probable RNA and SrmB- binding site of polymerase A PF12627.10Phage tail lysozyme PF18013.4	Poly A polymerase head domain PF01743.23; tRNA nucleotidyltransferase domain 2 putative PF13735.9; Probable RNA and SrmB- binding site of polymerase A PF12627.10																									Poly A polymerase head domain PF01743.23; tRNA nucleotidyltransferase domain 2 putative PF13735.9; Probable RNA and SrmB- binding site of polymerase A PF12627.10	Phage tail lysozyme PF18013.4
ERR3224594_2490757||full	536	37	22	412199	Complete	c.both_virus_host	YP_010114617.1 major capsid protein Flavobacterium phage vB_FspM_immuto_2-6A, YP_010114609.1 capsid assembly protein Flavobacterium phage vB_FspM_immuto_2-6AYP_010114644.1 baseplate hub subunit Flavobacterium phage vB_FspM_immuto_2-6AYP_010114613.1 prohead core protein serine protease Flavobacterium phage vB_FspM_immuto_2-6AYP_010114643.1 tail completion protein Flavobacterium phage vB_FspM_immut…	YP_010114617.1 major capsid protein Flavobacterium phage vB_FspM_immuto_2-6A, YP_010114609.1 capsid assembly protein Flavobacterium phage vB_FspM_immuto_2-6AYP_010114644.1 baseplate hub subunit Flavobacterium phage vB_FspM_immuto_2-6AYP_010114613.1 prohead core protein serine protease Flavobacterium phage vB_FspM_immuto_2-6AYP_010114608.1 terminase large subunit Flavobacterium phage vB_FspM_immut…											YP_010114617.1 major capsid protein Flavobacterium phage vB_FspM_immuto_2-6A, YP_010114609.1 capsid assembly protein Flavobacterium phage vB_FspM_immuto_2-6A			YP_010114644.1 baseplate hub subunit Flavobacterium phage vB_FspM_immuto_2-6A	YP_010114613.1 prohead core protein serine protease Flavobacterium phage vB_FspM_immuto_2-6A	YP_010114643.1 tail completion protein Flavobacterium phage vB_FspM_immuto_2-6A, YP_010114642.1 tail sheath protein Flavobacterium phage vB_FspM_immuto_2-6A		YP_010114608.1 terminase large subunit Flavobacterium phage vB_FspM_immuto_2-6A			Major capsid protein Gp23 PF07068.14, Major capsid protein Gp23 PF07068.14	Bacteriophage T4-like portal protein (Gp20) PF07230.14	Bacteriophage T4-like portal protein (Gp20) PF07230.14	Baseplate J-like protein PF04865.17, Baseplate wedge protein gp25 PF04965.17	Poly A polymerase head domain PF01743.23; Probable RNA and SrmB- binding site of polymerase A PF12627.10; tRNA nucleotidyltransferase domain 2 putative PF13735.9; HD domain PF01966.25, Prohead core protein serine protease PF03420.16	Phage tail lysozyme PF18013.4, Phage Tail Protein X PF05489.15, T4-like virus tail tube protein gp19 PF06841.15, Phage tail sheath protein subtilisin-like domain PF04984.17; Phage tail sheath C-terminal domain PF17482.5
ERR3201390_440111||full	540	62	25	411313	Complete	c.both_virus_host	YP_007517892.1 head completion protein Pelagibacter phage HTVC008MBacteriophage T4-like portal protein (Gp20) PF07230.14Bacteriophage T4-like portal protein (Gp20) PF07230.14Baseplate wedge protein gp25 PF04965.17Poly A polymerase head domain PF01743.23; tRNA nucleotidyltransferase domain 2 putative PF13735.9; Probable RNA and SrmB- binding site of polymerase A PF12627.10; HD domain PF01966.25, d…	YP_007517892.1 head completion protein Pelagibacter phage HTVC008MBacteriophage T4-like portal protein (Gp20) PF07230.14Bacteriophage T4-like portal protein (Gp20) PF07230.14Baseplate wedge protein gp25 PF04965.17Poly A polymerase head domain PF01743.23; tRNA nucleotidyltransferase domain 2 putative PF13735.9; Probable RNA and SrmB- binding site of polymerase A PF12627.10; HD domain PF01966.25, d…															YP_007517892.1 head completion protein Pelagibacter phage HTVC008M							Bacteriophage T4-like portal protein (Gp20) PF07230.14	Bacteriophage T4-like portal protein (Gp20) PF07230.14	Baseplate wedge protein gp25 PF04965.17	Poly A polymerase head domain PF01743.23; tRNA nucleotidyltransferase domain 2 putative PF13735.9; Probable RNA and SrmB- binding site of polymerase A PF12627.10; HD domain PF01966.25, dUTPase PF00692.22; Prohead core protein serine protease PF03420.16, Prohead core protein serine protease PF03420.16	Phage tail sheath C-terminal domain PF17482.5		Terminase large subunit, T4likevirus-type, N-terminal PF03237.18
ERR3211470_560288||full	608	70	15	411286	Complete	c.both_virus_host	YP_007517957.1 major capsid Pelagibacter phage HTVC008MYP_004300925.1 gp20 portal vertex protein of head Aeromonas virus 65YP_004300925.1 gp20 portal vertex protein of head Aeromonas virus 65YP_009323060.1 baseplate wedge subunit Synechococcus phage S-CAM7YP_009597208.1 putative head completion protein Campylobacter phage vB_CjeM_Los1, YP_004300925.1 gp20 portal vertex protein of head Aeromonas v…	YP_007517957.1 major capsid Pelagibacter phage HTVC008MYP_004300925.1 gp20 portal vertex protein of head Aeromonas virus 65YP_004300925.1 gp20 portal vertex protein of head Aeromonas virus 65YP_009323060.1 baseplate wedge subunit Synechococcus phage S-CAM7YP_009597208.1 putative head completion protein Campylobacter phage vB_CjeM_Los1, YP_004300925.1 gp20 portal vertex protein of head Aeromonas v…											YP_007517957.1 major capsid Pelagibacter phage HTVC008M	YP_004300925.1 gp20 portal vertex protein of head Aeromonas virus 65	YP_004300925.1 gp20 portal vertex protein of head Aeromonas virus 65	YP_009323060.1 baseplate wedge subunit Synechococcus phage S-CAM7	YP_009597208.1 putative head completion protein Campylobacter phage vB_CjeM_Los1, YP_004300925.1 gp20 portal vertex protein of head Aeromonas virus 65	YP_010092965.1 tail sheath protein Aeromonas phage Ah1, YP_009789527.1 putative tail-associated lysozyme Erwinia phage vB_EamM_Yoloswag		YP_009323073.1 terminase large subunit Synechococcus phage S-CAM7, YP_009098951.1 terminase large subunit Caulobacter phage Cr30, YP_007517946.1 terminasee large subunit Pelagibacter phage HTVC008M			Major capsid protein Gp23 PF07068.14	Bacteriophage T4-like portal protein (Gp20) PF07230.14	Bacteriophage T4-like portal protein (Gp20) PF07230.14	Type VI secretion system/phage-baseplate injector OB domain PF04717.15	Prohead core protein serine protease PF03420.16, Poly A polymerase head domain PF01743.23; Probable RNA and SrmB- binding site of polymerase A PF12627.10	Phage tail sheath C-terminal domain PF17482.5; Phage tail sheath protein subtilisin-like domain PF04984.17, T4-like virus Myoviridae tail sheath stabiliser PF16724.8		Terminase large subunit, T4likevirus-type, N-terminal PF03237.18, Terminase RNaseH-like domain PF17289.5, Terminase large subunit, T4likevirus-type, N-terminal PF03237.18; Terminase large subunit, ATPase domain PF03354.18
ERR983266_71557||full	608	70	15	411264	Complete	c.both_virus_host	YP_007517957.1 major capsid Pelagibacter phage HTVC008MYP_004300925.1 gp20 portal vertex protein of head Aeromonas virus 65YP_004300925.1 gp20 portal vertex protein of head Aeromonas virus 65YP_009323060.1 baseplate wedge subunit Synechococcus phage S-CAM7YP_009597208.1 putative head completion protein Campylobacter phage vB_CjeM_Los1, YP_004300925.1 gp20 portal vertex protein of head Aeromonas v…	YP_007517957.1 major capsid Pelagibacter phage HTVC008MYP_004300925.1 gp20 portal vertex protein of head Aeromonas virus 65YP_004300925.1 gp20 portal vertex protein of head Aeromonas virus 65YP_009323060.1 baseplate wedge subunit Synechococcus phage S-CAM7YP_009597208.1 putative head completion protein Campylobacter phage vB_CjeM_Los1, YP_004300925.1 gp20 portal vertex protein of head Aeromonas v…											YP_007517957.1 major capsid Pelagibacter phage HTVC008M	YP_004300925.1 gp20 portal vertex protein of head Aeromonas virus 65	YP_004300925.1 gp20 portal vertex protein of head Aeromonas virus 65	YP_009323060.1 baseplate wedge subunit Synechococcus phage S-CAM7	YP_009597208.1 putative head completion protein Campylobacter phage vB_CjeM_Los1, YP_004300925.1 gp20 portal vertex protein of head Aeromonas virus 65	YP_009789527.1 putative tail-associated lysozyme Erwinia phage vB_EamM_Yoloswag, YP_010092965.1 tail sheath protein Aeromonas phage Ah1		YP_007517946.1 terminasee large subunit Pelagibacter phage HTVC008M, YP_009323073.1 terminase large subunit Synechococcus phage S-CAM7, YP_009098951.1 terminase large subunit Caulobacter phage Cr30			Major capsid protein Gp23 PF07068.14	Bacteriophage T4-like portal protein (Gp20) PF07230.14	Bacteriophage T4-like portal protein (Gp20) PF07230.14	Type VI secretion system/phage-baseplate injector OB domain PF04717.15	Prohead core protein serine protease PF03420.16, Poly A polymerase head domain PF01743.23; Probable RNA and SrmB- binding site of polymerase A PF12627.10	T4-like virus Myoviridae tail sheath stabiliser PF16724.8, Phage tail sheath C-terminal domain PF17482.5; Phage tail sheath protein subtilisin-like domain PF04984.17		Terminase large subunit, T4likevirus-type, N-terminal PF03237.18; Terminase large subunit, ATPase domain PF03354.18, Terminase large subunit, T4likevirus-type, N-terminal PF03237.18, Terminase RNaseH-like domain PF17289.5
ERR3224602_2010329||full	552	43	14	410735	Complete	c.both_virus_host	YP_009147623.1 portal vertex protein of the head Erwinia phage phiEa2809YP_009147623.1 portal vertex protein of the head Erwinia phage phiEa2809YP_009831853.1 baseplate assembly protein Streptomyces phage BRockYP_009147623.1 portal vertex protein of the head Erwinia phage phiEa2809, YP_009597208.1 putative head completion protein Campylobacter phage vB_CjeM_Los1, YP_009609697.1 prohead core prote…	YP_009147623.1 portal vertex protein of the head Erwinia phage phiEa2809YP_009147623.1 portal vertex protein of the head Erwinia phage phiEa2809YP_009831853.1 baseplate assembly protein Streptomyces phage BRockYP_009147623.1 portal vertex protein of the head Erwinia phage phiEa2809, YP_009597208.1 putative head completion protein Campylobacter phage vB_CjeM_Los1, YP_009609697.1 prohead core prote…	putative transposasePutative transposase DNA-binding domain PF07282.14									putative transposase		YP_009147623.1 portal vertex protein of the head Erwinia phage phiEa2809	YP_009147623.1 portal vertex protein of the head Erwinia phage phiEa2809	YP_009831853.1 baseplate assembly protein Streptomyces phage BRock	YP_009147623.1 portal vertex protein of the head Erwinia phage phiEa2809, YP_009597208.1 putative head completion protein Campylobacter phage vB_CjeM_Los1, YP_009609697.1 prohead core protein Acidovorax phage ACP17	YP_003969301.1 tail sheath protein Aeromonas phage phiAS5, YP_009605451.1 putative tail fiber protein Erwinia phage vB_EamM_Deimos-Minion	YP_009605451.1 putative tail fiber protein Erwinia phage vB_EamM_Deimos-Minion	YP_007517946.1 terminasee large subunit Pelagibacter phage HTVC008M, YP_007517946.1 terminasee large subunit Pelagibacter phage HTVC008M			Major capsid protein Gp23 PF07068.14	Bacteriophage T4-like portal protein (Gp20) PF07230.14	Bacteriophage T4-like portal protein (Gp20) PF07230.14		Poly A polymerase head domain PF01743.23; Probable RNA and SrmB- binding site of polymerase A PF12627.10, Prohead core protein serine protease PF03420.16	T4-like virus Myoviridae tail sheath stabiliser PF16724.8		Terminase large subunit, T4likevirus-type, N-terminal PF03237.18		Putative transposase DNA-binding domain PF07282.14
ERR2027895_312085||full	516	36	19	410466	Complete	c.both_virus_host	YP_010107887.1 tail fiber protein Vibrio phage River4YP_010107887.1 tail fiber protein Vibrio phage River4Major capsid protein Gp23 PF07068.14Bacteriophage T4-like portal protein (Gp20) PF07230.14Bacteriophage T4-like portal protein (Gp20) PF07230.14Prohead core protein serine protease PF03420.16	Major capsid protein Gp23 PF07068.14Bacteriophage T4-like portal protein (Gp20) PF07230.14Bacteriophage T4-like portal protein (Gp20) PF07230.14Prohead core protein serine protease PF03420.16																YP_010107887.1 tail fiber protein Vibrio phage River4	YP_010107887.1 tail fiber protein Vibrio phage River4				Major capsid protein Gp23 PF07068.14	Bacteriophage T4-like portal protein (Gp20) PF07230.14	Bacteriophage T4-like portal protein (Gp20) PF07230.14		Prohead core protein serine protease PF03420.16
ERR4297109_1379416||full	712	64	18	409204	Complete	c.both_virus_host	YP_009323080.1 major capsid protein Synechococcus phage S-CAM7YP_009834915.1 portal vertex protein of head Aeromonas phage AS-swYP_009834915.1 portal vertex protein of head Aeromonas phage AS-swYP_009302439.1 baseplate hub + tail lysozyme Bacillus phage SP-15, YP_007517920.1 baseplate wedge Pelagibacter phage HTVC008MYP_007517892.1 head completion protein Pelagibacter phage HTVC008M, YP_009834915…	YP_009323080.1 major capsid protein Synechococcus phage S-CAM7YP_009834915.1 portal vertex protein of head Aeromonas phage AS-swYP_009834915.1 portal vertex protein of head Aeromonas phage AS-swYP_009302439.1 baseplate hub + tail lysozyme Bacillus phage SP-15, YP_007517920.1 baseplate wedge Pelagibacter phage HTVC008MYP_007517892.1 head completion protein Pelagibacter phage HTVC008M, YP_009834915…											YP_009323080.1 major capsid protein Synechococcus phage S-CAM7	YP_009834915.1 portal vertex protein of head Aeromonas phage AS-sw	YP_009834915.1 portal vertex protein of head Aeromonas phage AS-sw	YP_009302439.1 baseplate hub + tail lysozyme Bacillus phage SP-15, YP_007517920.1 baseplate wedge Pelagibacter phage HTVC008M	YP_007517892.1 head completion protein Pelagibacter phage HTVC008M, YP_009834915.1 portal vertex protein of head Aeromonas phage AS-sw	YP_009221565.1 tail fiber protein Verrucomicrobia phage P8625, YP_009098945.1 tail sheath protein Caulobacter phage Cr30, YP_007517941.1 proximal tail sheath stabilization Pelagibacter phage HTVC008M, YP_009302439.1 baseplate hub + tail lysozyme Bacillus phage SP-15	YP_009221565.1 tail fiber protein Verrucomicrobia phage P8625	YP_007517946.1 terminasee large subunit Pelagibacter phage HTVC008M, YP_009011641.1 gp17 terminase DNA packaging enzyme large subunit Aeromonas phage PX29			Major capsid protein Gp23 PF07068.14, Major capsid protein Gp23 PF07068.14	Bacteriophage T4-like portal protein (Gp20) PF07230.14	Bacteriophage T4-like portal protein (Gp20) PF07230.14	Type VI secretion system/phage-baseplate injector OB domain PF04717.15	Prohead core protein serine protease PF03420.16, Poly A polymerase head domain PF01743.23; Probable RNA and SrmB- binding site of polymerase A PF12627.10, Poly A polymerase head domain PF01743.23	T4-like virus Myoviridae tail sheath stabiliser PF16724.8		Terminase large subunit, T4likevirus-type, N-terminal PF03237.18; Terminase large subunit, ATPase domain PF03354.18, Terminase RNaseH-like domain PF17289.5
ERR4297098_1617850||full	713	64	18	409202	Complete	c.both_virus_host	YP_009323080.1 major capsid protein Synechococcus phage S-CAM7YP_009834915.1 portal vertex protein of head Aeromonas phage AS-swYP_009834915.1 portal vertex protein of head Aeromonas phage AS-swYP_007517920.1 baseplate wedge Pelagibacter phage HTVC008M, YP_009302439.1 baseplate hub + tail lysozyme Bacillus phage SP-15YP_009834915.1 portal vertex protein of head Aeromonas phage AS-sw, YP_007517892…	YP_009323080.1 major capsid protein Synechococcus phage S-CAM7YP_009834915.1 portal vertex protein of head Aeromonas phage AS-swYP_009834915.1 portal vertex protein of head Aeromonas phage AS-swYP_007517920.1 baseplate wedge Pelagibacter phage HTVC008M, YP_009302439.1 baseplate hub + tail lysozyme Bacillus phage SP-15YP_009834915.1 portal vertex protein of head Aeromonas phage AS-sw, YP_007517892…											YP_009323080.1 major capsid protein Synechococcus phage S-CAM7	YP_009834915.1 portal vertex protein of head Aeromonas phage AS-sw	YP_009834915.1 portal vertex protein of head Aeromonas phage AS-sw	YP_007517920.1 baseplate wedge Pelagibacter phage HTVC008M, YP_009302439.1 baseplate hub + tail lysozyme Bacillus phage SP-15	YP_009834915.1 portal vertex protein of head Aeromonas phage AS-sw, YP_007517892.1 head completion protein Pelagibacter phage HTVC008M	YP_009302439.1 baseplate hub + tail lysozyme Bacillus phage SP-15, YP_007517941.1 proximal tail sheath stabilization Pelagibacter phage HTVC008M, YP_009098945.1 tail sheath protein Caulobacter phage Cr30, YP_009221565.1 tail fiber protein Verrucomicrobia phage P8625	YP_009221565.1 tail fiber protein Verrucomicrobia phage P8625	YP_009011641.1 gp17 terminase DNA packaging enzyme large subunit Aeromonas phage PX29, YP_007517946.1 terminasee large subunit Pelagibacter phage HTVC008M			Major capsid protein Gp23 PF07068.14, Major capsid protein Gp23 PF07068.14	Bacteriophage T4-like portal protein (Gp20) PF07230.14	Bacteriophage T4-like portal protein (Gp20) PF07230.14	Type VI secretion system/phage-baseplate injector OB domain PF04717.15	Poly A polymerase head domain PF01743.23, Poly A polymerase head domain PF01743.23; Probable RNA and SrmB- binding site of polymerase A PF12627.10, Prohead core protein serine protease PF03420.16	T4-like virus Myoviridae tail sheath stabiliser PF16724.8		Terminase RNaseH-like domain PF17289.5, Terminase large subunit, T4likevirus-type, N-terminal PF03237.18; Terminase large subunit, ATPase domain PF03354.18
ERR4297100_1288132||full	716	64	18	409174	Complete	c.both_virus_host	YP_009323080.1 major capsid protein Synechococcus phage S-CAM7YP_009834915.1 portal vertex protein of head Aeromonas phage AS-swYP_009834915.1 portal vertex protein of head Aeromonas phage AS-swYP_007517920.1 baseplate wedge Pelagibacter phage HTVC008M, YP_009302439.1 baseplate hub + tail lysozyme Bacillus phage SP-15YP_009834915.1 portal vertex protein of head Aeromonas phage AS-sw, YP_007517892…	YP_009323080.1 major capsid protein Synechococcus phage S-CAM7YP_009834915.1 portal vertex protein of head Aeromonas phage AS-swYP_009834915.1 portal vertex protein of head Aeromonas phage AS-swYP_007517920.1 baseplate wedge Pelagibacter phage HTVC008M, YP_009302439.1 baseplate hub + tail lysozyme Bacillus phage SP-15YP_009834915.1 portal vertex protein of head Aeromonas phage AS-sw, YP_007517892…											YP_009323080.1 major capsid protein Synechococcus phage S-CAM7	YP_009834915.1 portal vertex protein of head Aeromonas phage AS-sw	YP_009834915.1 portal vertex protein of head Aeromonas phage AS-sw	YP_007517920.1 baseplate wedge Pelagibacter phage HTVC008M, YP_009302439.1 baseplate hub + tail lysozyme Bacillus phage SP-15	YP_009834915.1 portal vertex protein of head Aeromonas phage AS-sw, YP_007517892.1 head completion protein Pelagibacter phage HTVC008M	YP_009302439.1 baseplate hub + tail lysozyme Bacillus phage SP-15, YP_007517941.1 proximal tail sheath stabilization Pelagibacter phage HTVC008M, YP_009098945.1 tail sheath protein Caulobacter phage Cr30, YP_009221565.1 tail fiber protein Verrucomicrobia phage P8625	YP_009221565.1 tail fiber protein Verrucomicrobia phage P8625	YP_009011641.1 gp17 terminase DNA packaging enzyme large subunit Aeromonas phage PX29, YP_007517946.1 terminasee large subunit Pelagibacter phage HTVC008M			Major capsid protein Gp23 PF07068.14, Major capsid protein Gp23 PF07068.14	Bacteriophage T4-like portal protein (Gp20) PF07230.14	Bacteriophage T4-like portal protein (Gp20) PF07230.14	Type VI secretion system/phage-baseplate injector OB domain PF04717.15	Poly A polymerase head domain PF01743.23; Probable RNA and SrmB- binding site of polymerase A PF12627.10, Prohead core protein serine protease PF03420.16, Poly A polymerase head domain PF01743.23	T4-like virus Myoviridae tail sheath stabiliser PF16724.8		Terminase RNaseH-like domain PF17289.5, Terminase large subunit, T4likevirus-type, N-terminal PF03237.18; Terminase large subunit, ATPase domain PF03354.18
ERR3275091_398714||full	508	39	23	408356	Complete	c.both_virus_host	YP_010114617.1 major capsid protein Flavobacterium phage vB_FspM_immuto_2-6A, YP_010114609.1 capsid assembly protein Flavobacterium phage vB_FspM_immuto_2-6AYP_010114644.1 baseplate hub subunit Flavobacterium phage vB_FspM_immuto_2-6AYP_010114613.1 prohead core protein serine protease Flavobacterium phage vB_FspM_immuto_2-6AYP_010114642.1 tail sheath protein Flavobacterium phage vB_FspM_immuto_2-…	YP_010114617.1 major capsid protein Flavobacterium phage vB_FspM_immuto_2-6A, YP_010114609.1 capsid assembly protein Flavobacterium phage vB_FspM_immuto_2-6AYP_010114644.1 baseplate hub subunit Flavobacterium phage vB_FspM_immuto_2-6AYP_010114613.1 prohead core protein serine protease Flavobacterium phage vB_FspM_immuto_2-6AYP_010114608.1 terminase large subunit Flavobacterium phage vB_FspM_immut…											YP_010114617.1 major capsid protein Flavobacterium phage vB_FspM_immuto_2-6A, YP_010114609.1 capsid assembly protein Flavobacterium phage vB_FspM_immuto_2-6A			YP_010114644.1 baseplate hub subunit Flavobacterium phage vB_FspM_immuto_2-6A	YP_010114613.1 prohead core protein serine protease Flavobacterium phage vB_FspM_immuto_2-6A	YP_010114642.1 tail sheath protein Flavobacterium phage vB_FspM_immuto_2-6A, YP_010114643.1 tail completion protein Flavobacterium phage vB_FspM_immuto_2-6A		YP_010114608.1 terminase large subunit Flavobacterium phage vB_FspM_immuto_2-6A			Major capsid protein Gp23 PF07068.14, Major capsid protein Gp23 PF07068.14	Bacteriophage T4-like portal protein (Gp20) PF07230.14	Bacteriophage T4-like portal protein (Gp20) PF07230.14	Baseplate J-like protein PF04865.17, Baseplate wedge protein gp25 PF04965.17	Poly A polymerase head domain PF01743.23; tRNA nucleotidyltransferase domain 2 putative PF13735.9; Probable RNA and SrmB- binding site of polymerase A PF12627.10, Prohead core protein serine protease PF03420.16	Phage tail lysozyme PF18013.4, Phage tail sheath protein subtilisin-like domain PF04984.17; Phage tail sheath C-terminal domain PF17482.5, T4-like virus tail tube protein gp19 PF06841.15
SRR873603_2787866||full	478	28	17	408147	Complete	c.both_virus_host	YP_009883652.1 capsid decoration protein Stenotrophomonas phage PokkenYP_009620003.1 terminase large subunit Stenotrophomonas phage vB_SmaS_DLP_5Poly A polymerase head domain PF01743.23; Probable RNA and SrmB- binding site of polymerase A PF12627.10; tRNA nucleotidyltransferase domain 2 putative PF13735.9	YP_009883652.1 capsid decoration protein Stenotrophomonas phage PokkenYP_009620003.1 terminase large subunit Stenotrophomonas phage vB_SmaS_DLP_5Poly A polymerase head domain PF01743.23; Probable RNA and SrmB- binding site of polymerase A PF12627.10; tRNA nucleotidyltransferase domain 2 putative PF13735.9											YP_009883652.1 capsid decoration protein Stenotrophomonas phage Pokken							YP_009620003.1 terminase large subunit Stenotrophomonas phage vB_SmaS_DLP_5							Poly A polymerase head domain PF01743.23; Probable RNA and SrmB- binding site of polymerase A PF12627.10; tRNA nucleotidyltransferase domain 2 putative PF13735.9
SRR873610_3539442||full	479	28	17	408146	Complete	c.both_virus_host	YP_009883652.1 capsid decoration protein Stenotrophomonas phage PokkenYP_009620003.1 terminase large subunit Stenotrophomonas phage vB_SmaS_DLP_5Poly A polymerase head domain PF01743.23; Probable RNA and SrmB- binding site of polymerase A PF12627.10; tRNA nucleotidyltransferase domain 2 putative PF13735.9	YP_009883652.1 capsid decoration protein Stenotrophomonas phage PokkenYP_009620003.1 terminase large subunit Stenotrophomonas phage vB_SmaS_DLP_5Poly A polymerase head domain PF01743.23; Probable RNA and SrmB- binding site of polymerase A PF12627.10; tRNA nucleotidyltransferase domain 2 putative PF13735.9											YP_009883652.1 capsid decoration protein Stenotrophomonas phage Pokken							YP_009620003.1 terminase large subunit Stenotrophomonas phage vB_SmaS_DLP_5							Poly A polymerase head domain PF01743.23; Probable RNA and SrmB- binding site of polymerase A PF12627.10; tRNA nucleotidyltransferase domain 2 putative PF13735.9
SRR873596_2125378||full	532	44	20	407962	Complete	c.both_virus_host	YP_010114609.1 capsid assembly protein Flavobacterium phage vB_FspM_immuto_2-6A, YP_010114617.1 major capsid protein Flavobacterium phage vB_FspM_immuto_2-6AYP_010114571.1 baseplate wedge protein Flavobacterium phage vB_FspM_immuto_2-6AYP_010114613.1 prohead core protein serine protease Flavobacterium phage vB_FspM_immuto_2-6AYP_010114642.1 tail sheath protein Flavobacterium phage vB_FspM_immuto_…	YP_010114609.1 capsid assembly protein Flavobacterium phage vB_FspM_immuto_2-6A, YP_010114617.1 major capsid protein Flavobacterium phage vB_FspM_immuto_2-6AYP_010114571.1 baseplate wedge protein Flavobacterium phage vB_FspM_immuto_2-6AYP_010114613.1 prohead core protein serine protease Flavobacterium phage vB_FspM_immuto_2-6AYP_010114608.1 terminase large subunit Flavobacterium phage vB_FspM_imm…											YP_010114609.1 capsid assembly protein Flavobacterium phage vB_FspM_immuto_2-6A, YP_010114617.1 major capsid protein Flavobacterium phage vB_FspM_immuto_2-6A			YP_010114571.1 baseplate wedge protein Flavobacterium phage vB_FspM_immuto_2-6A	YP_010114613.1 prohead core protein serine protease Flavobacterium phage vB_FspM_immuto_2-6A	YP_010114642.1 tail sheath protein Flavobacterium phage vB_FspM_immuto_2-6A, YP_010114643.1 tail completion protein Flavobacterium phage vB_FspM_immuto_2-6A		YP_010114608.1 terminase large subunit Flavobacterium phage vB_FspM_immuto_2-6A			Major capsid protein Gp23 PF07068.14	Bacteriophage T4-like portal protein (Gp20) PF07230.14	Bacteriophage T4-like portal protein (Gp20) PF07230.14	Baseplate wedge protein gp25 PF04965.17	Prohead core protein serine protease PF03420.16, Poly A polymerase head domain PF01743.23; Probable RNA and SrmB- binding site of polymerase A PF12627.10; tRNA nucleotidyltransferase domain 2 putative PF13735.9	Phage tail sheath protein subtilisin-like domain PF04984.17, T4-like virus tail tube protein gp19 PF06841.15
SRR873597_2916456||full	533	44	21	407962	Complete	c.both_virus_host	YP_010114609.1 capsid assembly protein Flavobacterium phage vB_FspM_immuto_2-6A, YP_010114617.1 major capsid protein Flavobacterium phage vB_FspM_immuto_2-6AYP_010114571.1 baseplate wedge protein Flavobacterium phage vB_FspM_immuto_2-6AYP_010114613.1 prohead core protein serine protease Flavobacterium phage vB_FspM_immuto_2-6AYP_010114642.1 tail sheath protein Flavobacterium phage vB_FspM_immuto_…	YP_010114609.1 capsid assembly protein Flavobacterium phage vB_FspM_immuto_2-6A, YP_010114617.1 major capsid protein Flavobacterium phage vB_FspM_immuto_2-6AYP_010114571.1 baseplate wedge protein Flavobacterium phage vB_FspM_immuto_2-6AYP_010114613.1 prohead core protein serine protease Flavobacterium phage vB_FspM_immuto_2-6AYP_010114608.1 terminase large subunit Flavobacterium phage vB_FspM_imm…											YP_010114609.1 capsid assembly protein Flavobacterium phage vB_FspM_immuto_2-6A, YP_010114617.1 major capsid protein Flavobacterium phage vB_FspM_immuto_2-6A			YP_010114571.1 baseplate wedge protein Flavobacterium phage vB_FspM_immuto_2-6A	YP_010114613.1 prohead core protein serine protease Flavobacterium phage vB_FspM_immuto_2-6A	YP_010114642.1 tail sheath protein Flavobacterium phage vB_FspM_immuto_2-6A, YP_010114643.1 tail completion protein Flavobacterium phage vB_FspM_immuto_2-6A		YP_010114608.1 terminase large subunit Flavobacterium phage vB_FspM_immuto_2-6A			Major capsid protein Gp23 PF07068.14	Bacteriophage T4-like portal protein (Gp20) PF07230.14	Bacteriophage T4-like portal protein (Gp20) PF07230.14	Baseplate wedge protein gp25 PF04965.17	Poly A polymerase head domain PF01743.23; Probable RNA and SrmB- binding site of polymerase A PF12627.10; tRNA nucleotidyltransferase domain 2 putative PF13735.9, Prohead core protein serine protease PF03420.16	Phage tail sheath protein subtilisin-like domain PF04984.17, T4-like virus tail tube protein gp19 PF06841.15
ERR4297091_1233141||full	572	29	52	407743	Complete	c.both_virus_host	Poly A polymerase head domain PF01743.23; tRNA nucleotidyltransferase domain 2 putative PF13735.9; Probable RNA and SrmB- binding site of polymerase A PF12627.10Phage tail lysozyme PF18013.4	Poly A polymerase head domain PF01743.23; tRNA nucleotidyltransferase domain 2 putative PF13735.9; Probable RNA and SrmB- binding site of polymerase A PF12627.10																									Poly A polymerase head domain PF01743.23; tRNA nucleotidyltransferase domain 2 putative PF13735.9; Probable RNA and SrmB- binding site of polymerase A PF12627.10	Phage tail lysozyme PF18013.4
ERR4297103_1666714||full	575	29	52	407743	Complete	c.both_virus_host	Poly A polymerase head domain PF01743.23; tRNA nucleotidyltransferase domain 2 putative PF13735.9; Probable RNA and SrmB- binding site of polymerase A PF12627.10Phage tail lysozyme PF18013.4	Poly A polymerase head domain PF01743.23; tRNA nucleotidyltransferase domain 2 putative PF13735.9; Probable RNA and SrmB- binding site of polymerase A PF12627.10																									Poly A polymerase head domain PF01743.23; tRNA nucleotidyltransferase domain 2 putative PF13735.9; Probable RNA and SrmB- binding site of polymerase A PF12627.10	Phage tail lysozyme PF18013.4
ERR2027915_39291||full	532	39	24	407056	Complete	c.both_virus_host	YP_010114609.1 capsid assembly protein Flavobacterium phage vB_FspM_immuto_2-6A, YP_010114617.1 major capsid protein Flavobacterium phage vB_FspM_immuto_2-6AYP_010114571.1 baseplate wedge protein Flavobacterium phage vB_FspM_immuto_2-6AYP_010114613.1 prohead core protein serine protease Flavobacterium phage vB_FspM_immuto_2-6AYP_010114642.1 tail sheath protein Flavobacterium phage vB_FspM_immuto_…	YP_010114609.1 capsid assembly protein Flavobacterium phage vB_FspM_immuto_2-6A, YP_010114617.1 major capsid protein Flavobacterium phage vB_FspM_immuto_2-6AYP_010114571.1 baseplate wedge protein Flavobacterium phage vB_FspM_immuto_2-6AYP_010114613.1 prohead core protein serine protease Flavobacterium phage vB_FspM_immuto_2-6AYP_010114608.1 terminase large subunit Flavobacterium phage vB_FspM_imm…											YP_010114609.1 capsid assembly protein Flavobacterium phage vB_FspM_immuto_2-6A, YP_010114617.1 major capsid protein Flavobacterium phage vB_FspM_immuto_2-6A			YP_010114571.1 baseplate wedge protein Flavobacterium phage vB_FspM_immuto_2-6A	YP_010114613.1 prohead core protein serine protease Flavobacterium phage vB_FspM_immuto_2-6A	YP_010114642.1 tail sheath protein Flavobacterium phage vB_FspM_immuto_2-6A, YP_010114643.1 tail completion protein Flavobacterium phage vB_FspM_immuto_2-6A, YP_009221565.1 tail fiber protein Verrucomicrobia phage P8625	YP_009221565.1 tail fiber protein Verrucomicrobia phage P8625	YP_010114608.1 terminase large subunit Flavobacterium phage vB_FspM_immuto_2-6A			Major capsid protein Gp23 PF07068.14	Bacteriophage T4-like portal protein (Gp20) PF07230.14	Bacteriophage T4-like portal protein (Gp20) PF07230.14	Baseplate wedge protein gp25 PF04965.17	Poly A polymerase head domain PF01743.23; Probable RNA and SrmB- binding site of polymerase A PF12627.10; tRNA nucleotidyltransferase domain 2 putative PF13735.9, Prohead core protein serine protease PF03420.16	Phage tail sheath protein subtilisin-like domain PF04984.17, T4-like virus tail tube protein gp19 PF06841.15, Phage tail lysozyme PF18013.4
ERR3201400_2128490||full	505	43	36	404401	Complete	c.both_virus_host	YP_010114609.1 capsid assembly protein Flavobacterium phage vB_FspM_immuto_2-6A, YP_010114617.1 major capsid protein Flavobacterium phage vB_FspM_immuto_2-6AYP_010114613.1 prohead core protein serine protease Flavobacterium phage vB_FspM_immuto_2-6AYP_010114642.1 tail sheath protein Flavobacterium phage vB_FspM_immuto_2-6A, YP_010114643.1 tail completion protein Flavobacterium phage vB_FspM_immut…	YP_010114609.1 capsid assembly protein Flavobacterium phage vB_FspM_immuto_2-6A, YP_010114617.1 major capsid protein Flavobacterium phage vB_FspM_immuto_2-6AYP_010114613.1 prohead core protein serine protease Flavobacterium phage vB_FspM_immuto_2-6AYP_010114608.1 terminase large subunit Flavobacterium phage vB_FspM_immuto_2-6AMajor capsid protein Gp23 PF07068.14Bacteriophage T4-like portal protei…	transposaseISXO2-like transposase domain PF12762.10; Transposase zinc-ribbon domain PF12760.10									transposase	YP_010114609.1 capsid assembly protein Flavobacterium phage vB_FspM_immuto_2-6A, YP_010114617.1 major capsid protein Flavobacterium phage vB_FspM_immuto_2-6A				YP_010114613.1 prohead core protein serine protease Flavobacterium phage vB_FspM_immuto_2-6A	YP_010114642.1 tail sheath protein Flavobacterium phage vB_FspM_immuto_2-6A, YP_010114643.1 tail completion protein Flavobacterium phage vB_FspM_immuto_2-6A		YP_010114608.1 terminase large subunit Flavobacterium phage vB_FspM_immuto_2-6A			Major capsid protein Gp23 PF07068.14	Bacteriophage T4-like portal protein (Gp20) PF07230.14	Bacteriophage T4-like portal protein (Gp20) PF07230.14	Baseplate wedge protein gp25 PF04965.17	Poly A polymerase head domain PF01743.23; Probable RNA and SrmB- binding site of polymerase A PF12627.10; tRNA nucleotidyltransferase domain 2 putative PF13735.9, Prohead core protein serine protease PF03420.16	Phage tail sheath protein subtilisin-like domain PF04984.17, T4-like virus tail tube protein gp19 PF06841.15				ISXO2-like transposase domain PF12762.10; Transposase zinc-ribbon domain PF12760.10
SRR12529380_1585619||full	500	40	15	404065	Complete	c.both_virus_host	YP_009620003.1 terminase large subunit Stenotrophomonas phage vB_SmaS_DLP_5Poly A polymerase head domain PF01743.23; Probable RNA and SrmB- binding site of polymerase A PF12627.10; tRNA nucleotidyltransferase domain 2 putative PF13735.9	YP_009620003.1 terminase large subunit Stenotrophomonas phage vB_SmaS_DLP_5Poly A polymerase head domain PF01743.23; Probable RNA and SrmB- binding site of polymerase A PF12627.10; tRNA nucleotidyltransferase domain 2 putative PF13735.9																		YP_009620003.1 terminase large subunit Stenotrophomonas phage vB_SmaS_DLP_5							Poly A polymerase head domain PF01743.23; Probable RNA and SrmB- binding site of polymerase A PF12627.10; tRNA nucleotidyltransferase domain 2 putative PF13735.9
ERR4297098_452187||full	580	25	57	401377	Complete	c.both_virus_host	Poly A polymerase head domain PF01743.23; tRNA nucleotidyltransferase domain 2 putative PF13735.9; Probable RNA and SrmB- binding site of polymerase A PF12627.10; HD domain PF01966.25	Poly A polymerase head domain PF01743.23; tRNA nucleotidyltransferase domain 2 putative PF13735.9; Probable RNA and SrmB- binding site of polymerase A PF12627.10; HD domain PF01966.25																									Poly A polymerase head domain PF01743.23; tRNA nucleotidyltransferase domain 2 putative PF13735.9; Probable RNA and SrmB- binding site of polymerase A PF12627.10; HD domain PF01966.25
ERR4297104_1185667||full	579	25	57	401377	Complete	c.both_virus_host	Poly A polymerase head domain PF01743.23; tRNA nucleotidyltransferase domain 2 putative PF13735.9; Probable RNA and SrmB- binding site of polymerase A PF12627.10; HD domain PF01966.25	Poly A polymerase head domain PF01743.23; tRNA nucleotidyltransferase domain 2 putative PF13735.9; Probable RNA and SrmB- binding site of polymerase A PF12627.10; HD domain PF01966.25																									Poly A polymerase head domain PF01743.23; tRNA nucleotidyltransferase domain 2 putative PF13735.9; Probable RNA and SrmB- binding site of polymerase A PF12627.10; HD domain PF01966.25
ERR3275094_2191433||full	562	46	12	399009	Complete	c.both_virus_host	Poly A polymerase head domain PF01743.23; Probable RNA and SrmB- binding site of polymerase A PF12627.10; HD domain PF01966.25	Poly A polymerase head domain PF01743.23; Probable RNA and SrmB- binding site of polymerase A PF12627.10; HD domain PF01966.25																									Poly A polymerase head domain PF01743.23; Probable RNA and SrmB- binding site of polymerase A PF12627.10; HD domain PF01966.25
SRR873601_2543181||full	512	24	16	397719	Complete	c.both_virus_host	YP_009273398.1 terminase Gordonia phage WoesPoly A polymerase head domain PF01743.23; HD domain PF01966.25	YP_009273398.1 terminase Gordonia phage WoesPoly A polymerase head domain PF01743.23; HD domain PF01966.25																		YP_009273398.1 terminase Gordonia phage Woes							Poly A polymerase head domain PF01743.23; HD domain PF01966.25
SRR873603_2234148||full	515	24	16	397265	Complete	c.both_virus_host	YP_009273398.1 terminase Gordonia phage WoesPoly A polymerase head domain PF01743.23; HD domain PF01966.25	YP_009273398.1 terminase Gordonia phage WoesPoly A polymerase head domain PF01743.23; HD domain PF01966.25																		YP_009273398.1 terminase Gordonia phage Woes							Poly A polymerase head domain PF01743.23; HD domain PF01966.25
SRR7907953_193646||full	443	44	22	397228	Complete	c.both_virus_host	YP_010114617.1 major capsid protein Flavobacterium phage vB_FspM_immuto_2-6A, YP_010114609.1 capsid assembly protein Flavobacterium phage vB_FspM_immuto_2-6AYP_010114571.1 baseplate wedge protein Flavobacterium phage vB_FspM_immuto_2-6AYP_010114613.1 prohead core protein serine protease Flavobacterium phage vB_FspM_immuto_2-6AYP_010114642.1 tail sheath protein Flavobacterium phage vB_FspM_immuto_…	YP_010114617.1 major capsid protein Flavobacterium phage vB_FspM_immuto_2-6A, YP_010114609.1 capsid assembly protein Flavobacterium phage vB_FspM_immuto_2-6AYP_010114571.1 baseplate wedge protein Flavobacterium phage vB_FspM_immuto_2-6AYP_010114613.1 prohead core protein serine protease Flavobacterium phage vB_FspM_immuto_2-6AYP_010114608.1 terminase large subunit Flavobacterium phage vB_FspM_imm…	transposaseISXO2-like transposase domain PF12762.10; Transposase zinc-ribbon domain PF12760.10									transposase	YP_010114617.1 major capsid protein Flavobacterium phage vB_FspM_immuto_2-6A, YP_010114609.1 capsid assembly protein Flavobacterium phage vB_FspM_immuto_2-6A			YP_010114571.1 baseplate wedge protein Flavobacterium phage vB_FspM_immuto_2-6A	YP_010114613.1 prohead core protein serine protease Flavobacterium phage vB_FspM_immuto_2-6A	YP_010114642.1 tail sheath protein Flavobacterium phage vB_FspM_immuto_2-6A, YP_010114643.1 tail completion protein Flavobacterium phage vB_FspM_immuto_2-6A, YP_009215890.1 tail fiber protein Bacillus phage JL, YP_010059411.1 minor tail protein Gordonia phage Skog	YP_009215890.1 tail fiber protein Bacillus phage JL	YP_010114608.1 terminase large subunit Flavobacterium phage vB_FspM_immuto_2-6A, YP_009273485.1 putative large terminase subunit Gordonia phage GMA6			Major capsid protein Gp23 PF07068.14	Bacteriophage T4-like portal protein (Gp20) PF07230.14	Bacteriophage T4-like portal protein (Gp20) PF07230.14	Baseplate wedge protein gp25 PF04965.17, Baseplate J-like protein PF04865.17	Prohead core protein serine protease PF03420.16, Poly A polymerase head domain PF01743.23; Probable RNA and SrmB- binding site of polymerase A PF12627.10; tRNA nucleotidyltransferase domain 2 putative PF13735.9	Phage tail sheath protein subtilisin-like domain PF04984.17				ISXO2-like transposase domain PF12762.10; Transposase zinc-ribbon domain PF12760.10
SRR7907945_469194||full	442	44	22	397226	Complete	c.both_virus_host	YP_010114617.1 major capsid protein Flavobacterium phage vB_FspM_immuto_2-6A, YP_010114609.1 capsid assembly protein Flavobacterium phage vB_FspM_immuto_2-6AYP_010114571.1 baseplate wedge protein Flavobacterium phage vB_FspM_immuto_2-6AYP_010114613.1 prohead core protein serine protease Flavobacterium phage vB_FspM_immuto_2-6AYP_010114642.1 tail sheath protein Flavobacterium phage vB_FspM_immuto_…	YP_010114617.1 major capsid protein Flavobacterium phage vB_FspM_immuto_2-6A, YP_010114609.1 capsid assembly protein Flavobacterium phage vB_FspM_immuto_2-6AYP_010114571.1 baseplate wedge protein Flavobacterium phage vB_FspM_immuto_2-6AYP_010114613.1 prohead core protein serine protease Flavobacterium phage vB_FspM_immuto_2-6AYP_010114608.1 terminase large subunit Flavobacterium phage vB_FspM_imm…	transposaseISXO2-like transposase domain PF12762.10; Transposase zinc-ribbon domain PF12760.10									transposase	YP_010114617.1 major capsid protein Flavobacterium phage vB_FspM_immuto_2-6A, YP_010114609.1 capsid assembly protein Flavobacterium phage vB_FspM_immuto_2-6A			YP_010114571.1 baseplate wedge protein Flavobacterium phage vB_FspM_immuto_2-6A	YP_010114613.1 prohead core protein serine protease Flavobacterium phage vB_FspM_immuto_2-6A	YP_010114642.1 tail sheath protein Flavobacterium phage vB_FspM_immuto_2-6A, YP_010114643.1 tail completion protein Flavobacterium phage vB_FspM_immuto_2-6A, YP_009215890.1 tail fiber protein Bacillus phage JL, YP_010059411.1 minor tail protein Gordonia phage Skog	YP_009215890.1 tail fiber protein Bacillus phage JL	YP_010114608.1 terminase large subunit Flavobacterium phage vB_FspM_immuto_2-6A, YP_009273485.1 putative large terminase subunit Gordonia phage GMA6			Major capsid protein Gp23 PF07068.14	Bacteriophage T4-like portal protein (Gp20) PF07230.14	Bacteriophage T4-like portal protein (Gp20) PF07230.14	Baseplate wedge protein gp25 PF04965.17, Baseplate J-like protein PF04865.17	Prohead core protein serine protease PF03420.16, Poly A polymerase head domain PF01743.23; Probable RNA and SrmB- binding site of polymerase A PF12627.10; tRNA nucleotidyltransferase domain 2 putative PF13735.9	Phage tail sheath protein subtilisin-like domain PF04984.17				ISXO2-like transposase domain PF12762.10; Transposase zinc-ribbon domain PF12760.10
ERR3525309_260885||full	558	24	18	396165	Complete	c.both_virus_host	Poly A polymerase head domain PF01743.23; HD domain PF01966.25	Poly A polymerase head domain PF01743.23; HD domain PF01966.25																									Poly A polymerase head domain PF01743.23; HD domain PF01966.25
SRR12021155_1791247||full	524	39	19	395057	Complete	c.both_virus_host	Poly A polymerase head domain PF01743.23; Probable RNA and SrmB- binding site of polymerase A PF12627.10; tRNA nucleotidyltransferase domain 2 putative PF13735.9; HD domain PF01966.25	Poly A polymerase head domain PF01743.23; Probable RNA and SrmB- binding site of polymerase A PF12627.10; tRNA nucleotidyltransferase domain 2 putative PF13735.9; HD domain PF01966.25																									Poly A polymerase head domain PF01743.23; Probable RNA and SrmB- binding site of polymerase A PF12627.10; tRNA nucleotidyltransferase domain 2 putative PF13735.9; HD domain PF01966.25
ERR3220191_1948625||full	535	45	9	394873	Complete	c.both_virus_host	YP_009777948.1 phage related tail fibre protein uncultured phage_MedDCM-OCT-S38-C3, YP_009795082.1 tail fiber protein Escherichia phage chee24YP_009795082.1 tail fiber protein Escherichia phage chee24Poly A polymerase head domain PF01743.23; Probable RNA and SrmB- binding site of polymerase A PF12627.10	Poly A polymerase head domain PF01743.23; Probable RNA and SrmB- binding site of polymerase A PF12627.10																YP_009777948.1 phage related tail fibre protein uncultured phage_MedDCM-OCT-S38-C3, YP_009795082.1 tail fiber protein Escherichia phage chee24	YP_009795082.1 tail fiber protein Escherichia phage chee24								Poly A polymerase head domain PF01743.23; Probable RNA and SrmB- binding site of polymerase A PF12627.10
SRR873599_1091868||full	542	31	43	394306	Complete	c.both_virus_host	Poly A polymerase head domain PF01743.23; tRNA nucleotidyltransferase domain 2 putative PF13735.9; Probable RNA and SrmB- binding site of polymerase A PF12627.10; HD domain PF01966.25	Poly A polymerase head domain PF01743.23; tRNA nucleotidyltransferase domain 2 putative PF13735.9; Probable RNA and SrmB- binding site of polymerase A PF12627.10; HD domain PF01966.25																									Poly A polymerase head domain PF01743.23; tRNA nucleotidyltransferase domain 2 putative PF13735.9; Probable RNA and SrmB- binding site of polymerase A PF12627.10; HD domain PF01966.25
ERR3275138_1069789||full	538	18	17	391825	Complete	c.both_virus_host	Poly A polymerase head domain PF01743.23; HD domain PF01966.25	Poly A polymerase head domain PF01743.23; HD domain PF01966.25																									Poly A polymerase head domain PF01743.23; HD domain PF01966.25
SRR8387717_1115699||full	524	35	16	390340	Complete	c.both_virus_host	Prohead core protein serine protease PF03420.16, Poly A polymerase head domain PF01743.23; HD domain PF01966.25; Probable RNA and SrmB- binding site of polymerase A PF12627.10	Prohead core protein serine protease PF03420.16, Poly A polymerase head domain PF01743.23; HD domain PF01966.25; Probable RNA and SrmB- binding site of polymerase A PF12627.10																									Prohead core protein serine protease PF03420.16, Poly A polymerase head domain PF01743.23; HD domain PF01966.25; Probable RNA and SrmB- binding site of polymerase A PF12627.10
ERR3220217_317252||full	541	30	14	389784	Complete	c.both_virus_host	Prohead core protein serine protease PF03420.16, Poly A polymerase head domain PF01743.23; HD domain PF01966.25	Prohead core protein serine protease PF03420.16, Poly A polymerase head domain PF01743.23; HD domain PF01966.25																									Prohead core protein serine protease PF03420.16, Poly A polymerase head domain PF01743.23; HD domain PF01966.25
ERR3220225_1750963||full	541	30	14	389784	Complete	c.both_virus_host	Poly A polymerase head domain PF01743.23; HD domain PF01966.25, Prohead core protein serine protease PF03420.16	Poly A polymerase head domain PF01743.23; HD domain PF01966.25, Prohead core protein serine protease PF03420.16																									Poly A polymerase head domain PF01743.23; HD domain PF01966.25, Prohead core protein serine protease PF03420.16
SRR12529378_500066||full	448	44	18	389436	Complete	c.both_virus_host	YP_010114609.1 capsid assembly protein Flavobacterium phage vB_FspM_immuto_2-6A, YP_010114617.1 major capsid protein Flavobacterium phage vB_FspM_immuto_2-6AYP_010114571.1 baseplate wedge protein Flavobacterium phage vB_FspM_immuto_2-6AYP_010114613.1 prohead core protein serine protease Flavobacterium phage vB_FspM_immuto_2-6AYP_010114643.1 tail completion protein Flavobacterium phage vB_FspM_imm…	YP_010114609.1 capsid assembly protein Flavobacterium phage vB_FspM_immuto_2-6A, YP_010114617.1 major capsid protein Flavobacterium phage vB_FspM_immuto_2-6AYP_010114571.1 baseplate wedge protein Flavobacterium phage vB_FspM_immuto_2-6AYP_010114613.1 prohead core protein serine protease Flavobacterium phage vB_FspM_immuto_2-6AYP_010114608.1 terminase large subunit Flavobacterium phage vB_FspM_imm…	putative transposase									putative transposase	YP_010114609.1 capsid assembly protein Flavobacterium phage vB_FspM_immuto_2-6A, YP_010114617.1 major capsid protein Flavobacterium phage vB_FspM_immuto_2-6A			YP_010114571.1 baseplate wedge protein Flavobacterium phage vB_FspM_immuto_2-6A	YP_010114613.1 prohead core protein serine protease Flavobacterium phage vB_FspM_immuto_2-6A	YP_010114643.1 tail completion protein Flavobacterium phage vB_FspM_immuto_2-6A, YP_010114642.1 tail sheath protein Flavobacterium phage vB_FspM_immuto_2-6A		YP_010114608.1 terminase large subunit Flavobacterium phage vB_FspM_immuto_2-6A			Major capsid protein Gp23 PF07068.14	Bacteriophage T4-like portal protein (Gp20) PF07230.14	Bacteriophage T4-like portal protein (Gp20) PF07230.14		Prohead core protein serine protease PF03420.16, Prohead core protein serine protease PF03420.16, Poly A polymerase head domain PF01743.23; Probable RNA and SrmB- binding site of polymerase A PF12627.10	Phage tail sheath protein subtilisin-like domain PF04984.17
SRR12529379_1420625||full	391	37	23	388735	Complete	c.both_virus_host	NP_835702.1 prohead core scaffolding protein and protease Rhodothermus phage RM378YP_004934383.1 putative contractile tail sheath structural protein Yersinia phage phiR1-37, YP_009784553.1 putative tail protein Listeria phage LP-124, YP_009599568.1 RNA ligase 1 and tail fiber attachment catalyst Serratia phage BF, YP_009784553.1 putative tail protein Listeria phage LP-124YP_009599568.1 RNA ligase…	NP_835702.1 prohead core scaffolding protein and protease Rhodothermus phage RM378YP_009599769.1 DNA terminase packaging enzyme large subunit Serratia phage BFBaseplate wedge protein gp25 PF04965.17, Type VI secretion system/phage-baseplate injector OB domain PF04717.15Poly A polymerase head domain PF01743.23; tRNA nucleotidyltransferase domain 2 putative PF13735.9, Prohead core protein serine pr…	YP_009844820.1 transposase Nodularia phage vB_NspS-kac68v161Putative transposase DNA-binding domain PF07282.14														NP_835702.1 prohead core scaffolding protein and protease Rhodothermus phage RM378	YP_004934383.1 putative contractile tail sheath structural protein Yersinia phage phiR1-37, YP_009784553.1 putative tail protein Listeria phage LP-124, YP_009599568.1 RNA ligase 1 and tail fiber attachment catalyst Serratia phage BF, YP_009784553.1 putative tail protein Listeria phage LP-124	YP_009599568.1 RNA ligase 1 and tail fiber attachment catalyst Serratia phage BF	YP_009599769.1 DNA terminase packaging enzyme large subunit Serratia phage BF		YP_009844820.1 transposase Nodularia phage vB_NspS-kac68v161				Baseplate wedge protein gp25 PF04965.17, Type VI secretion system/phage-baseplate injector OB domain PF04717.15	Poly A polymerase head domain PF01743.23; tRNA nucleotidyltransferase domain 2 putative PF13735.9, Prohead core protein serine protease PF03420.16	Phage tail sheath protein subtilisin-like domain PF04984.17; Phage tail sheath C-terminal domain PF17482.5, Phage tail fibre repeat PF03406.16		Terminase large subunit, T4likevirus-type, N-terminal PF03237.18		Putative transposase DNA-binding domain PF07282.14
ERR4297093_1703960||full	459	38	21	388413	Complete	c.both_virus_host	YP_010114617.1 major capsid protein Flavobacterium phage vB_FspM_immuto_2-6A, YP_010114609.1 capsid assembly protein Flavobacterium phage vB_FspM_immuto_2-6AYP_010114571.1 baseplate wedge protein Flavobacterium phage vB_FspM_immuto_2-6AYP_010114613.1 prohead core protein serine protease Flavobacterium phage vB_FspM_immuto_2-6AYP_009287509.1 minor tail protein Gordonia phage Bantam, YP_010114642.1…	YP_010114617.1 major capsid protein Flavobacterium phage vB_FspM_immuto_2-6A, YP_010114609.1 capsid assembly protein Flavobacterium phage vB_FspM_immuto_2-6AYP_010114571.1 baseplate wedge protein Flavobacterium phage vB_FspM_immuto_2-6AYP_010114613.1 prohead core protein serine protease Flavobacterium phage vB_FspM_immuto_2-6AYP_010114608.1 terminase large subunit Flavobacterium phage vB_FspM_imm…											YP_010114617.1 major capsid protein Flavobacterium phage vB_FspM_immuto_2-6A, YP_010114609.1 capsid assembly protein Flavobacterium phage vB_FspM_immuto_2-6A			YP_010114571.1 baseplate wedge protein Flavobacterium phage vB_FspM_immuto_2-6A	YP_010114613.1 prohead core protein serine protease Flavobacterium phage vB_FspM_immuto_2-6A	YP_009287509.1 minor tail protein Gordonia phage Bantam, YP_010114642.1 tail sheath protein Flavobacterium phage vB_FspM_immuto_2-6A, YP_010114643.1 tail completion protein Flavobacterium phage vB_FspM_immuto_2-6A		YP_010114608.1 terminase large subunit Flavobacterium phage vB_FspM_immuto_2-6A			Major capsid protein Gp23 PF07068.14	Bacteriophage T4-like portal protein (Gp20) PF07230.14	Bacteriophage T4-like portal protein (Gp20) PF07230.14	Baseplate wedge protein gp25 PF04965.17	Poly A polymerase head domain PF01743.23; Probable RNA and SrmB- binding site of polymerase A PF12627.10, Prohead core protein serine protease PF03420.16	Phage tail sheath protein subtilisin-like domain PF04984.17, T4-like virus tail tube protein gp19 PF06841.15
SRR12529099_3213894||full	531	62	14	387678	Complete	c.both_virus_host	YP_010114617.1 major capsid protein Flavobacterium phage vB_FspM_immuto_2-6A, YP_010114609.1 capsid assembly protein Flavobacterium phage vB_FspM_immuto_2-6AYP_010114571.1 baseplate wedge protein Flavobacterium phage vB_FspM_immuto_2-6AYP_010114613.1 prohead core protein serine protease Flavobacterium phage vB_FspM_immuto_2-6AYP_009302431.1 tail sheath protein Bacillus phage SP-15, YP_010114643.1…	YP_010114617.1 major capsid protein Flavobacterium phage vB_FspM_immuto_2-6A, YP_010114609.1 capsid assembly protein Flavobacterium phage vB_FspM_immuto_2-6AYP_010114571.1 baseplate wedge protein Flavobacterium phage vB_FspM_immuto_2-6AYP_010114613.1 prohead core protein serine protease Flavobacterium phage vB_FspM_immuto_2-6AYP_010114608.1 terminase large subunit Flavobacterium phage vB_FspM_imm…	putative transposaseYP_009595198.1 transposase-like protein Bacillus phage Mgbh1Putative transposase DNA-binding domain PF07282.14, Putative transposase DNA-binding domain PF07282.14									putative transposase	YP_010114617.1 major capsid protein Flavobacterium phage vB_FspM_immuto_2-6A, YP_010114609.1 capsid assembly protein Flavobacterium phage vB_FspM_immuto_2-6A			YP_010114571.1 baseplate wedge protein Flavobacterium phage vB_FspM_immuto_2-6A	YP_010114613.1 prohead core protein serine protease Flavobacterium phage vB_FspM_immuto_2-6A	YP_009302431.1 tail sheath protein Bacillus phage SP-15, YP_010114643.1 tail completion protein Flavobacterium phage vB_FspM_immuto_2-6A		YP_010114608.1 terminase large subunit Flavobacterium phage vB_FspM_immuto_2-6A		YP_009595198.1 transposase-like protein Bacillus phage Mgbh1	Major capsid protein Gp23 PF07068.14	Bacteriophage T4-like portal protein (Gp20) PF07230.14	Bacteriophage T4-like portal protein (Gp20) PF07230.14	Baseplate wedge protein gp25 PF04965.17, Baseplate J-like protein PF04865.17	Poly A polymerase head domain PF01743.23; Probable RNA and SrmB- binding site of polymerase A PF12627.10; tRNA nucleotidyltransferase domain 2 putative PF13735.9; HD domain PF01966.25, Prohead core protein serine protease PF03420.16	Phage tail sheath protein subtilisin-like domain PF04984.17, T4-like virus tail tube protein gp19 PF06841.15				Putative transposase DNA-binding domain PF07282.14, Putative transposase DNA-binding domain PF07282.14
HS.03_768206||full	568	61	15	387612	Complete	c.both_virus_host	YP_010114609.1 capsid assembly protein Flavobacterium phage vB_FspM_immuto_2-6A, YP_010114617.1 major capsid protein Flavobacterium phage vB_FspM_immuto_2-6AYP_010114571.1 baseplate wedge protein Flavobacterium phage vB_FspM_immuto_2-6AYP_010114613.1 prohead core protein serine protease Flavobacterium phage vB_FspM_immuto_2-6AYP_006560940.1 putative phage tail fiber protein Celeribacter phage P12…	YP_010114609.1 capsid assembly protein Flavobacterium phage vB_FspM_immuto_2-6A, YP_010114617.1 major capsid protein Flavobacterium phage vB_FspM_immuto_2-6AYP_010114571.1 baseplate wedge protein Flavobacterium phage vB_FspM_immuto_2-6AYP_010114613.1 prohead core protein serine protease Flavobacterium phage vB_FspM_immuto_2-6AYP_010114608.1 terminase large subunit Flavobacterium phage vB_FspM_imm…	putative transposasePutative transposase DNA-binding domain PF07282.14									putative transposase	YP_010114609.1 capsid assembly protein Flavobacterium phage vB_FspM_immuto_2-6A, YP_010114617.1 major capsid protein Flavobacterium phage vB_FspM_immuto_2-6A			YP_010114571.1 baseplate wedge protein Flavobacterium phage vB_FspM_immuto_2-6A	YP_010114613.1 prohead core protein serine protease Flavobacterium phage vB_FspM_immuto_2-6A	YP_006560940.1 putative phage tail fiber protein Celeribacter phage P12053L, YP_010114643.1 tail completion protein Flavobacterium phage vB_FspM_immuto_2-6A, YP_010114642.1 tail sheath protein Flavobacterium phage vB_FspM_immuto_2-6A	YP_006560940.1 putative phage tail fiber protein Celeribacter phage P12053L	YP_010114608.1 terminase large subunit Flavobacterium phage vB_FspM_immuto_2-6A			Major capsid protein Gp23 PF07068.14	Bacteriophage T4-like portal protein (Gp20) PF07230.14	Bacteriophage T4-like portal protein (Gp20) PF07230.14	Baseplate J-like protein PF04865.17, Baseplate wedge protein gp25 PF04965.17	Prohead core protein serine protease PF03420.16, Poly A polymerase head domain PF01743.23; Probable RNA and SrmB- binding site of polymerase A PF12627.10; tRNA nucleotidyltransferase domain 2 putative PF13735.9; HD domain PF01966.25	T4-like virus tail tube protein gp19 PF06841.15, Phage tail sheath protein subtilisin-like domain PF04984.17		Terminase large subunit, T4likevirus-type, N-terminal PF03237.18		Putative transposase DNA-binding domain PF07282.14
SRR12529103_3387480||full	453	27	32	387574	Complete	c.both_virus_host	YP_010114609.1 capsid assembly protein Flavobacterium phage vB_FspM_immuto_2-6A, YP_010114617.1 major capsid protein Flavobacterium phage vB_FspM_immuto_2-6AYP_010114571.1 baseplate wedge protein Flavobacterium phage vB_FspM_immuto_2-6AYP_010114613.1 prohead core protein serine protease Flavobacterium phage vB_FspM_immuto_2-6AYP_010114642.1 tail sheath protein Flavobacterium phage vB_FspM_immuto_…	YP_010114609.1 capsid assembly protein Flavobacterium phage vB_FspM_immuto_2-6A, YP_010114617.1 major capsid protein Flavobacterium phage vB_FspM_immuto_2-6AYP_010114571.1 baseplate wedge protein Flavobacterium phage vB_FspM_immuto_2-6AYP_010114613.1 prohead core protein serine protease Flavobacterium phage vB_FspM_immuto_2-6AYP_010114608.1 terminase large subunit Flavobacterium phage vB_FspM_imm…											YP_010114609.1 capsid assembly protein Flavobacterium phage vB_FspM_immuto_2-6A, YP_010114617.1 major capsid protein Flavobacterium phage vB_FspM_immuto_2-6A			YP_010114571.1 baseplate wedge protein Flavobacterium phage vB_FspM_immuto_2-6A	YP_010114613.1 prohead core protein serine protease Flavobacterium phage vB_FspM_immuto_2-6A	YP_010114642.1 tail sheath protein Flavobacterium phage vB_FspM_immuto_2-6A, YP_010114643.1 tail completion protein Flavobacterium phage vB_FspM_immuto_2-6A		YP_010114608.1 terminase large subunit Flavobacterium phage vB_FspM_immuto_2-6A			Major capsid protein Gp23 PF07068.14	Bacteriophage T4-like portal protein (Gp20) PF07230.14	Bacteriophage T4-like portal protein (Gp20) PF07230.14	Baseplate wedge protein gp25 PF04965.17	Poly A polymerase head domain PF01743.23; Probable RNA and SrmB- binding site of polymerase A PF12627.10; tRNA nucleotidyltransferase domain 2 putative PF13735.9, Prohead core protein serine protease PF03420.16	Phage tail sheath protein subtilisin-like domain PF04984.17, T4-like virus tail tube protein gp19 PF06841.15
SRR9006805_4563797||full	439	34	21	387075	Complete	c.both_virus_host	YP_010114609.1 capsid assembly protein Flavobacterium phage vB_FspM_immuto_2-6A, YP_010114617.1 major capsid protein Flavobacterium phage vB_FspM_immuto_2-6AYP_010114644.1 baseplate hub subunit Flavobacterium phage vB_FspM_immuto_2-6A, YP_010114571.1 baseplate wedge protein Flavobacterium phage vB_FspM_immuto_2-6AYP_010114613.1 prohead core protein serine protease Flavobacterium phage vB_FspM_imm…	YP_010114609.1 capsid assembly protein Flavobacterium phage vB_FspM_immuto_2-6A, YP_010114617.1 major capsid protein Flavobacterium phage vB_FspM_immuto_2-6AYP_010114644.1 baseplate hub subunit Flavobacterium phage vB_FspM_immuto_2-6A, YP_010114571.1 baseplate wedge protein Flavobacterium phage vB_FspM_immuto_2-6AYP_010114613.1 prohead core protein serine protease Flavobacterium phage vB_FspM_imm…	Putative transposase DNA-binding domain PF07282.14										YP_010114609.1 capsid assembly protein Flavobacterium phage vB_FspM_immuto_2-6A, YP_010114617.1 major capsid protein Flavobacterium phage vB_FspM_immuto_2-6A			YP_010114644.1 baseplate hub subunit Flavobacterium phage vB_FspM_immuto_2-6A, YP_010114571.1 baseplate wedge protein Flavobacterium phage vB_FspM_immuto_2-6A	YP_010114613.1 prohead core protein serine protease Flavobacterium phage vB_FspM_immuto_2-6A	YP_010114643.1 tail completion protein Flavobacterium phage vB_FspM_immuto_2-6A, YP_009302431.1 tail sheath protein Bacillus phage SP-15, YP_009302431.1 tail sheath protein Bacillus phage SP-15					Major capsid protein Gp23 PF07068.14	Bacteriophage T4-like portal protein (Gp20) PF07230.14	Bacteriophage T4-like portal protein (Gp20) PF07230.14	Baseplate wedge protein gp25 PF04965.17	Prohead core protein serine protease PF03420.16, Poly A polymerase head domain PF01743.23; Probable RNA and SrmB- binding site of polymerase A PF12627.10; tRNA nucleotidyltransferase domain 2 putative PF13735.9	T4-like virus tail tube protein gp19 PF06841.15, Phage tail sheath protein subtilisin-like domain PF04984.17, Phage tail sheath protein subtilisin-like domain PF04984.17				Putative transposase DNA-binding domain PF07282.14
ERR4297109_1359837||full	445	34	18	387043	Complete	c.both_virus_host	YP_010114609.1 capsid assembly protein Flavobacterium phage vB_FspM_immuto_2-6A, YP_010114617.1 major capsid protein Flavobacterium phage vB_FspM_immuto_2-6AYP_010114571.1 baseplate wedge protein Flavobacterium phage vB_FspM_immuto_2-6AYP_010114613.1 prohead core protein serine protease Flavobacterium phage vB_FspM_immuto_2-6AYP_010114643.1 tail completion protein Flavobacterium phage vB_FspM_imm…	YP_010114609.1 capsid assembly protein Flavobacterium phage vB_FspM_immuto_2-6A, YP_010114617.1 major capsid protein Flavobacterium phage vB_FspM_immuto_2-6AYP_010114571.1 baseplate wedge protein Flavobacterium phage vB_FspM_immuto_2-6AYP_010114613.1 prohead core protein serine protease Flavobacterium phage vB_FspM_immuto_2-6AYP_010114608.1 terminase large subunit Flavobacterium phage vB_FspM_imm…											YP_010114609.1 capsid assembly protein Flavobacterium phage vB_FspM_immuto_2-6A, YP_010114617.1 major capsid protein Flavobacterium phage vB_FspM_immuto_2-6A			YP_010114571.1 baseplate wedge protein Flavobacterium phage vB_FspM_immuto_2-6A	YP_010114613.1 prohead core protein serine protease Flavobacterium phage vB_FspM_immuto_2-6A	YP_010114643.1 tail completion protein Flavobacterium phage vB_FspM_immuto_2-6A, YP_010114642.1 tail sheath protein Flavobacterium phage vB_FspM_immuto_2-6A, YP_009287509.1 minor tail protein Gordonia phage Bantam		YP_010114608.1 terminase large subunit Flavobacterium phage vB_FspM_immuto_2-6A			Major capsid protein Gp23 PF07068.14	Bacteriophage T4-like portal protein (Gp20) PF07230.14	Bacteriophage T4-like portal protein (Gp20) PF07230.14	Baseplate J-like protein PF04865.17, Baseplate wedge protein gp25 PF04965.17	Poly A polymerase head domain PF01743.23; Probable RNA and SrmB- binding site of polymerase A PF12627.10, Prohead core protein serine protease PF03420.16	T4-like virus tail tube protein gp19 PF06841.15, Phage tail sheath protein subtilisin-like domain PF04984.17
ERR3275098_644009||full	464	63	21	385672	Complete	c.both_virus_host	YP_009321637.1 head completion protein Campylobacter phage PC14Major capsid protein Gp23 PF07068.14Bacteriophage T4-like portal protein (Gp20) PF07230.14Bacteriophage T4-like portal protein (Gp20) PF07230.14Baseplate wedge protein gp25 PF04965.17Poly A polymerase head domain PF01743.23; Probable RNA and SrmB- binding site of polymerase A PF12627.10; tRNA nucleotidyltransferase domain 2 putative P…	YP_009321637.1 head completion protein Campylobacter phage PC14Major capsid protein Gp23 PF07068.14Bacteriophage T4-like portal protein (Gp20) PF07230.14Bacteriophage T4-like portal protein (Gp20) PF07230.14Baseplate wedge protein gp25 PF04965.17Poly A polymerase head domain PF01743.23; Probable RNA and SrmB- binding site of polymerase A PF12627.10; tRNA nucleotidyltransferase domain 2 putative P…															YP_009321637.1 head completion protein Campylobacter phage PC14						Major capsid protein Gp23 PF07068.14	Bacteriophage T4-like portal protein (Gp20) PF07230.14	Bacteriophage T4-like portal protein (Gp20) PF07230.14	Baseplate wedge protein gp25 PF04965.17	Poly A polymerase head domain PF01743.23; Probable RNA and SrmB- binding site of polymerase A PF12627.10; tRNA nucleotidyltransferase domain 2 putative PF13735.9; HD domain PF01966.25, Prohead core protein serine protease PF03420.16	Phage tail sheath C-terminal domain PF17482.5
ERR2027908_19748||full	464	63	21	385658	Complete	c.both_virus_host	YP_009321637.1 head completion protein Campylobacter phage PC14Major capsid protein Gp23 PF07068.14Bacteriophage T4-like portal protein (Gp20) PF07230.14Bacteriophage T4-like portal protein (Gp20) PF07230.14Baseplate wedge protein gp25 PF04965.17Poly A polymerase head domain PF01743.23; Probable RNA and SrmB- binding site of polymerase A PF12627.10; tRNA nucleotidyltransferase domain 2 putative P…	YP_009321637.1 head completion protein Campylobacter phage PC14Major capsid protein Gp23 PF07068.14Bacteriophage T4-like portal protein (Gp20) PF07230.14Bacteriophage T4-like portal protein (Gp20) PF07230.14Baseplate wedge protein gp25 PF04965.17Poly A polymerase head domain PF01743.23; Probable RNA and SrmB- binding site of polymerase A PF12627.10; tRNA nucleotidyltransferase domain 2 putative P…															YP_009321637.1 head completion protein Campylobacter phage PC14						Major capsid protein Gp23 PF07068.14	Bacteriophage T4-like portal protein (Gp20) PF07230.14	Bacteriophage T4-like portal protein (Gp20) PF07230.14	Baseplate wedge protein gp25 PF04965.17	Poly A polymerase head domain PF01743.23; Probable RNA and SrmB- binding site of polymerase A PF12627.10; tRNA nucleotidyltransferase domain 2 putative PF13735.9; HD domain PF01966.25, Prohead core protein serine protease PF03420.16	Phage tail sheath C-terminal domain PF17482.5
ERR3275092_1988463||full	527	33	12	384454	Complete	c.both_virus_host	YP_010114609.1 capsid assembly protein Flavobacterium phage vB_FspM_immuto_2-6A, YP_010114617.1 major capsid protein Flavobacterium phage vB_FspM_immuto_2-6AYP_010114571.1 baseplate wedge protein Flavobacterium phage vB_FspM_immuto_2-6AYP_010114613.1 prohead core protein serine protease Flavobacterium phage vB_FspM_immuto_2-6AYP_009302431.1 tail sheath protein Bacillus phage SP-15, YP_010114643.1…	YP_010114609.1 capsid assembly protein Flavobacterium phage vB_FspM_immuto_2-6A, YP_010114617.1 major capsid protein Flavobacterium phage vB_FspM_immuto_2-6AYP_010114571.1 baseplate wedge protein Flavobacterium phage vB_FspM_immuto_2-6AYP_010114613.1 prohead core protein serine protease Flavobacterium phage vB_FspM_immuto_2-6AYP_010114608.1 terminase large subunit Flavobacterium phage vB_FspM_imm…	YP_009778137.1 integrase uncultured phage_MedDCM-OCT-S28-C10Phage integrase family PF00589.25; Phage integrase SAM-like domain PF13102.9; Arm DNA-binding domain PF17293.5										YP_010114609.1 capsid assembly protein Flavobacterium phage vB_FspM_immuto_2-6A, YP_010114617.1 major capsid protein Flavobacterium phage vB_FspM_immuto_2-6A			YP_010114571.1 baseplate wedge protein Flavobacterium phage vB_FspM_immuto_2-6A	YP_010114613.1 prohead core protein serine protease Flavobacterium phage vB_FspM_immuto_2-6A	YP_009302431.1 tail sheath protein Bacillus phage SP-15, YP_010114643.1 tail completion protein Flavobacterium phage vB_FspM_immuto_2-6A		YP_010114608.1 terminase large subunit Flavobacterium phage vB_FspM_immuto_2-6A	YP_009778137.1 integrase uncultured phage_MedDCM-OCT-S28-C10		Major capsid protein Gp23 PF07068.14	Bacteriophage T4-like portal protein (Gp20) PF07230.14	Bacteriophage T4-like portal protein (Gp20) PF07230.14	Baseplate wedge protein gp25 PF04965.17, Baseplate J-like protein PF04865.17	Prohead core protein serine protease PF03420.16	Phage tail sheath protein subtilisin-like domain PF04984.17, T4-like virus tail tube protein gp19 PF06841.15, Phage tail lysozyme PF18013.4			Phage integrase family PF00589.25; Phage integrase SAM-like domain PF13102.9; Arm DNA-binding domain PF17293.5
ERR3224608_557745||full	508	50	21	380696	Complete	c.both_virus_host	YP_007517892.1 head completion protein Pelagibacter phage HTVC008MBacteriophage T4-like portal protein (Gp20) PF07230.14Bacteriophage T4-like portal protein (Gp20) PF07230.14Baseplate wedge protein gp25 PF04965.17Prohead core protein serine protease PF03420.16, Poly A polymerase head domain PF01743.23; Probable RNA and SrmB- binding site of polymerase A PF12627.10; tRNA nucleotidyltransferase dom…	YP_007517892.1 head completion protein Pelagibacter phage HTVC008MBacteriophage T4-like portal protein (Gp20) PF07230.14Bacteriophage T4-like portal protein (Gp20) PF07230.14Baseplate wedge protein gp25 PF04965.17Prohead core protein serine protease PF03420.16, Poly A polymerase head domain PF01743.23; Probable RNA and SrmB- binding site of polymerase A PF12627.10; tRNA nucleotidyltransferase dom…															YP_007517892.1 head completion protein Pelagibacter phage HTVC008M							Bacteriophage T4-like portal protein (Gp20) PF07230.14	Bacteriophage T4-like portal protein (Gp20) PF07230.14	Baseplate wedge protein gp25 PF04965.17	Prohead core protein serine protease PF03420.16, Poly A polymerase head domain PF01743.23; Probable RNA and SrmB- binding site of polymerase A PF12627.10; tRNA nucleotidyltransferase domain 2 putative PF13735.9; HD domain PF01966.25
SRR7907945_508464||full	530	57	17	378333	Complete	c.both_virus_host	YP_010114617.1 major capsid protein Flavobacterium phage vB_FspM_immuto_2-6A, YP_010114609.1 capsid assembly protein Flavobacterium phage vB_FspM_immuto_2-6AYP_010114644.1 baseplate hub subunit Flavobacterium phage vB_FspM_immuto_2-6AYP_010114613.1 prohead core protein serine protease Flavobacterium phage vB_FspM_immuto_2-6AYP_009302431.1 tail sheath protein Bacillus phage SP-15, YP_010114643.1 t…	YP_010114617.1 major capsid protein Flavobacterium phage vB_FspM_immuto_2-6A, YP_010114609.1 capsid assembly protein Flavobacterium phage vB_FspM_immuto_2-6AYP_010114644.1 baseplate hub subunit Flavobacterium phage vB_FspM_immuto_2-6AYP_010114613.1 prohead core protein serine protease Flavobacterium phage vB_FspM_immuto_2-6AYP_010114608.1 terminase large subunit Flavobacterium phage vB_FspM_immut…											YP_010114617.1 major capsid protein Flavobacterium phage vB_FspM_immuto_2-6A, YP_010114609.1 capsid assembly protein Flavobacterium phage vB_FspM_immuto_2-6A			YP_010114644.1 baseplate hub subunit Flavobacterium phage vB_FspM_immuto_2-6A	YP_010114613.1 prohead core protein serine protease Flavobacterium phage vB_FspM_immuto_2-6A	YP_009302431.1 tail sheath protein Bacillus phage SP-15, YP_010114643.1 tail completion protein Flavobacterium phage vB_FspM_immuto_2-6A		YP_010114608.1 terminase large subunit Flavobacterium phage vB_FspM_immuto_2-6A			Major capsid protein Gp23 PF07068.14	Bacteriophage T4-like portal protein (Gp20) PF07230.14	Bacteriophage T4-like portal protein (Gp20) PF07230.14	Baseplate wedge protein gp25 PF04965.17, Baseplate J-like protein PF04865.17	Prohead core protein serine protease PF03420.16, Poly A polymerase head domain PF01743.23; Probable RNA and SrmB- binding site of polymerase A PF12627.10	Phage tail sheath protein subtilisin-like domain PF04984.17, T4-like virus tail tube protein gp19 PF06841.15
ERR3224588_2260185||full	517	29	14	376460	Complete	c.both_virus_host	YP_010114617.1 major capsid protein Flavobacterium phage vB_FspM_immuto_2-6A, YP_010114609.1 capsid assembly protein Flavobacterium phage vB_FspM_immuto_2-6AYP_009595869.1 baseplate hub protein Acinetobacter phage vB_AbaM_ME3, YP_010114571.1 baseplate wedge protein Flavobacterium phage vB_FspM_immuto_2-6AYP_010114613.1 prohead core protein serine protease Flavobacterium phage vB_FspM_immuto_2-6AY…	YP_010114617.1 major capsid protein Flavobacterium phage vB_FspM_immuto_2-6A, YP_010114609.1 capsid assembly protein Flavobacterium phage vB_FspM_immuto_2-6AYP_009595869.1 baseplate hub protein Acinetobacter phage vB_AbaM_ME3, YP_010114571.1 baseplate wedge protein Flavobacterium phage vB_FspM_immuto_2-6AYP_010114613.1 prohead core protein serine protease Flavobacterium phage vB_FspM_immuto_2-6AY…	transposaseISXO2-like transposase domain PF12762.10; Transposase zinc-ribbon domain PF12760.10									transposase	YP_010114617.1 major capsid protein Flavobacterium phage vB_FspM_immuto_2-6A, YP_010114609.1 capsid assembly protein Flavobacterium phage vB_FspM_immuto_2-6A			YP_009595869.1 baseplate hub protein Acinetobacter phage vB_AbaM_ME3, YP_010114571.1 baseplate wedge protein Flavobacterium phage vB_FspM_immuto_2-6A	YP_010114613.1 prohead core protein serine protease Flavobacterium phage vB_FspM_immuto_2-6A	YP_010114643.1 tail completion protein Flavobacterium phage vB_FspM_immuto_2-6A, YP_009302431.1 tail sheath protein Bacillus phage SP-15		YP_010114608.1 terminase large subunit Flavobacterium phage vB_FspM_immuto_2-6A			Major capsid protein Gp23 PF07068.14	Bacteriophage T4-like portal protein (Gp20) PF07230.14	Bacteriophage T4-like portal protein (Gp20) PF07230.14	Baseplate J-like protein PF04865.17, Baseplate wedge protein gp25 PF04965.17	Prohead core protein serine protease PF03420.16	Phage tail lysozyme PF18013.4, Phage tail sheath protein subtilisin-like domain PF04984.17				ISXO2-like transposase domain PF12762.10; Transposase zinc-ribbon domain PF12760.10
ERR3211456_725270||full	378	13	55	373329	Complete	c.both_virus_host	Phage tail lysozyme PF18013.4, Phage tail lysozyme PF18013.4																											Phage tail lysozyme PF18013.4, Phage tail lysozyme PF18013.4
ERR4297100_1226204||full	455	29	27	372696	Complete	c.both_virus_host	YP_010114617.1 major capsid protein Flavobacterium phage vB_FspM_immuto_2-6A, YP_010114609.1 capsid assembly protein Flavobacterium phage vB_FspM_immuto_2-6AYP_010114571.1 baseplate wedge protein Flavobacterium phage vB_FspM_immuto_2-6AYP_010114613.1 prohead core protein serine protease Flavobacterium phage vB_FspM_immuto_2-6AYP_010114643.1 tail completion protein Flavobacterium phage vB_FspM_imm…	YP_010114617.1 major capsid protein Flavobacterium phage vB_FspM_immuto_2-6A, YP_010114609.1 capsid assembly protein Flavobacterium phage vB_FspM_immuto_2-6AYP_010114571.1 baseplate wedge protein Flavobacterium phage vB_FspM_immuto_2-6AYP_010114613.1 prohead core protein serine protease Flavobacterium phage vB_FspM_immuto_2-6AYP_010114608.1 terminase large subunit Flavobacterium phage vB_FspM_imm…											YP_010114617.1 major capsid protein Flavobacterium phage vB_FspM_immuto_2-6A, YP_010114609.1 capsid assembly protein Flavobacterium phage vB_FspM_immuto_2-6A			YP_010114571.1 baseplate wedge protein Flavobacterium phage vB_FspM_immuto_2-6A	YP_010114613.1 prohead core protein serine protease Flavobacterium phage vB_FspM_immuto_2-6A	YP_010114643.1 tail completion protein Flavobacterium phage vB_FspM_immuto_2-6A, YP_009302431.1 tail sheath protein Bacillus phage SP-15		YP_010114608.1 terminase large subunit Flavobacterium phage vB_FspM_immuto_2-6A			Major capsid protein Gp23 PF07068.14	Bacteriophage T4-like portal protein (Gp20) PF07230.14	Bacteriophage T4-like portal protein (Gp20) PF07230.14	Baseplate wedge protein gp25 PF04965.17	Poly A polymerase head domain PF01743.23; Probable RNA and SrmB- binding site of polymerase A PF12627.10; tRNA nucleotidyltransferase domain 2 putative PF13735.9, Prohead core protein serine protease PF03420.16	T4-like virus tail tube protein gp19 PF06841.15, Phage tail sheath protein subtilisin-like domain PF04984.17
SRR873601_2522240||full	488	35	18	364674	Complete	c.both_virus_host	Poly A polymerase head domain PF01743.23; Probable RNA and SrmB- binding site of polymerase A PF12627.10; tRNA nucleotidyltransferase domain 2 putative PF13735.9	Poly A polymerase head domain PF01743.23; Probable RNA and SrmB- binding site of polymerase A PF12627.10; tRNA nucleotidyltransferase domain 2 putative PF13735.9																									Poly A polymerase head domain PF01743.23; Probable RNA and SrmB- binding site of polymerase A PF12627.10; tRNA nucleotidyltransferase domain 2 putative PF13735.9
SRR9006730_1062745||full	349	42	14	363965	Complete	c.both_virus_host	YP_009813556.1 putative baseplate protein/tail-associated lysozyme Dickeya phage vB_DsoM_JA11YP_004010295.1 gp4 head completion protein Acinetobacter phage Acj9YP_010059411.1 minor tail protein Gordonia phage Skog, YP_010107887.1 tail fiber protein Vibrio phage River4, YP_010107887.1 tail fiber protein Vibrio phage River4, YP_009813556.1 putative baseplate protein/tail-associated lysozyme Dickeya…	YP_009813556.1 putative baseplate protein/tail-associated lysozyme Dickeya phage vB_DsoM_JA11YP_004010295.1 gp4 head completion protein Acinetobacter phage Acj9Major capsid protein Gp23 PF07068.14Bacteriophage T4-like portal protein (Gp20) PF07230.14Bacteriophage T4-like portal protein (Gp20) PF07230.14Prohead core protein serine protease PF03420.16Terminase large subunit, T4likevirus-type, N-ter…														YP_009813556.1 putative baseplate protein/tail-associated lysozyme Dickeya phage vB_DsoM_JA11	YP_004010295.1 gp4 head completion protein Acinetobacter phage Acj9	YP_010059411.1 minor tail protein Gordonia phage Skog, YP_010107887.1 tail fiber protein Vibrio phage River4, YP_010107887.1 tail fiber protein Vibrio phage River4, YP_009813556.1 putative baseplate protein/tail-associated lysozyme Dickeya phage vB_DsoM_JA11	YP_010107887.1 tail fiber protein Vibrio phage River4, YP_010107887.1 tail fiber protein Vibrio phage River4				Major capsid protein Gp23 PF07068.14	Bacteriophage T4-like portal protein (Gp20) PF07230.14	Bacteriophage T4-like portal protein (Gp20) PF07230.14		Prohead core protein serine protease PF03420.16	Lamin Tail Domain PF00932.22, Phage tail sheath C-terminal domain PF17482.5; Phage tail sheath protein subtilisin-like domain PF04984.17		Terminase large subunit, T4likevirus-type, N-terminal PF03237.18
SRR9006729_5056758||full	449	65	16	363330	Complete	c.both_virus_host	YP_009321637.1 head completion protein Campylobacter phage PC14Major capsid protein Gp23 PF07068.14Bacteriophage T4-like portal protein (Gp20) PF07230.14Bacteriophage T4-like portal protein (Gp20) PF07230.14Baseplate wedge protein gp25 PF04965.17Prohead core protein serine protease PF03420.16, Prohead core protein serine protease PF03420.16, Poly A polymerase head domain PF01743.23; tRNA nucleoti…	YP_009321637.1 head completion protein Campylobacter phage PC14Major capsid protein Gp23 PF07068.14Bacteriophage T4-like portal protein (Gp20) PF07230.14Bacteriophage T4-like portal protein (Gp20) PF07230.14Baseplate wedge protein gp25 PF04965.17Prohead core protein serine protease PF03420.16, Prohead core protein serine protease PF03420.16, Poly A polymerase head domain PF01743.23; tRNA nucleoti…															YP_009321637.1 head completion protein Campylobacter phage PC14						Major capsid protein Gp23 PF07068.14	Bacteriophage T4-like portal protein (Gp20) PF07230.14	Bacteriophage T4-like portal protein (Gp20) PF07230.14	Baseplate wedge protein gp25 PF04965.17	Prohead core protein serine protease PF03420.16, Prohead core protein serine protease PF03420.16, Poly A polymerase head domain PF01743.23; tRNA nucleotidyltransferase domain 2 putative PF13735.9; Probable RNA and SrmB- binding site of polymerase A PF12627.10; HD domain PF01966.25	Phage tail sheath C-terminal domain PF17482.5
SRR9006730_3003930||full	450	65	16	363281	Complete	c.both_virus_host	YP_009321637.1 head completion protein Campylobacter phage PC14Major capsid protein Gp23 PF07068.14Bacteriophage T4-like portal protein (Gp20) PF07230.14Bacteriophage T4-like portal protein (Gp20) PF07230.14Baseplate wedge protein gp25 PF04965.17Prohead core protein serine protease PF03420.16, Poly A polymerase head domain PF01743.23; tRNA nucleotidyltransferase domain 2 putative PF13735.9; Proba…	YP_009321637.1 head completion protein Campylobacter phage PC14Major capsid protein Gp23 PF07068.14Bacteriophage T4-like portal protein (Gp20) PF07230.14Bacteriophage T4-like portal protein (Gp20) PF07230.14Baseplate wedge protein gp25 PF04965.17Prohead core protein serine protease PF03420.16, Poly A polymerase head domain PF01743.23; tRNA nucleotidyltransferase domain 2 putative PF13735.9; Proba…															YP_009321637.1 head completion protein Campylobacter phage PC14						Major capsid protein Gp23 PF07068.14	Bacteriophage T4-like portal protein (Gp20) PF07230.14	Bacteriophage T4-like portal protein (Gp20) PF07230.14	Baseplate wedge protein gp25 PF04965.17	Prohead core protein serine protease PF03420.16, Poly A polymerase head domain PF01743.23; tRNA nucleotidyltransferase domain 2 putative PF13735.9; Probable RNA and SrmB- binding site of polymerase A PF12627.10; HD domain PF01966.25, Prohead core protein serine protease PF03420.16	Phage tail sheath C-terminal domain PF17482.5
SRR873608_3920023||full	447	44	21	358499	Complete	c.both_virus_host	YP_009323080.1 major capsid protein Synechococcus phage S-CAM7YP_010092967.1 portal vertex protein of head Aeromonas phage Ah1YP_010092967.1 portal vertex protein of head Aeromonas phage Ah1YP_009323078.1 prohead assembly (scaffolding) protein Synechococcus phage S-CAM7, YP_003358864.1 gp4 head completion protein Delftia phage PhiW-14, YP_010092967.1 portal vertex protein of head Aeromonas phage …	YP_009323080.1 major capsid protein Synechococcus phage S-CAM7YP_010092967.1 portal vertex protein of head Aeromonas phage Ah1YP_010092967.1 portal vertex protein of head Aeromonas phage Ah1YP_009323078.1 prohead assembly (scaffolding) protein Synechococcus phage S-CAM7, YP_003358864.1 gp4 head completion protein Delftia phage PhiW-14, YP_010092967.1 portal vertex protein of head Aeromonas phage …											YP_009323080.1 major capsid protein Synechococcus phage S-CAM7	YP_010092967.1 portal vertex protein of head Aeromonas phage Ah1	YP_010092967.1 portal vertex protein of head Aeromonas phage Ah1		YP_009323078.1 prohead assembly (scaffolding) protein Synechococcus phage S-CAM7, YP_003358864.1 gp4 head completion protein Delftia phage PhiW-14, YP_010092967.1 portal vertex protein of head Aeromonas phage Ah1	YP_007517947.1 tail sheath protein Pelagibacter phage HTVC008M, YP_009098945.1 tail sheath protein Caulobacter phage Cr30		YP_009889552.1 terminase large subunit Klebsiella phage Magnus, YP_009838369.1 large terminase Vibrio phage YC			Major capsid protein Gp23 PF07068.14	Bacteriophage T4-like portal protein (Gp20) PF07230.14	Bacteriophage T4-like portal protein (Gp20) PF07230.14	Baseplate wedge protein gp25 PF04965.17	Prohead core protein serine protease PF03420.16	Phage tail sheath C-terminal domain PF17482.5; Phage tail sheath protein subtilisin-like domain PF04984.17, Phage tail sheath C-terminal domain PF17482.5; Phage tail sheath protein subtilisin-like domain PF04984.17		Terminase RNaseH-like domain PF17289.5, Terminase large subunit, T4likevirus-type, N-terminal PF03237.18
ERR3224599_1954557||full	464	24	19	357527	Complete	c.both_virus_host	YP_010107887.1 tail fiber protein Vibrio phage River4YP_010107887.1 tail fiber protein Vibrio phage River4YP_009302414.1 putative terminase large subunit Bacillus phage SP-15Poly A polymerase head domain PF01743.23; Probable RNA and SrmB- binding site of polymerase A PF12627.10; tRNA nucleotidyltransferase domain 2 putative PF13735.9; HD domain PF01966.25	YP_009302414.1 putative terminase large subunit Bacillus phage SP-15Poly A polymerase head domain PF01743.23; Probable RNA and SrmB- binding site of polymerase A PF12627.10; tRNA nucleotidyltransferase domain 2 putative PF13735.9; HD domain PF01966.25																YP_010107887.1 tail fiber protein Vibrio phage River4	YP_010107887.1 tail fiber protein Vibrio phage River4	YP_009302414.1 putative terminase large subunit Bacillus phage SP-15							Poly A polymerase head domain PF01743.23; Probable RNA and SrmB- binding site of polymerase A PF12627.10; tRNA nucleotidyltransferase domain 2 putative PF13735.9; HD domain PF01966.25
ERR3525310_637760||full	390	37	4	354336	Complete	c.both_virus_host	YP_009664217.1 portal protein Bacillus phage PBS1YP_009664217.1 portal protein Bacillus phage PBS1YP_009283018.1 prohead core scaffold protein and protease Bacillus phage AR9YP_009100994.1 putative tail lysin Listeria phage WIL-1, YP_009282917.1 tail fiber protein Bacillus phage AR9YP_009282917.1 tail fiber protein Bacillus phage AR9YP_009283025.1 terminase large subunit Bacillus phage AR9Prohead…	YP_009664217.1 portal protein Bacillus phage PBS1YP_009664217.1 portal protein Bacillus phage PBS1YP_009283018.1 prohead core scaffold protein and protease Bacillus phage AR9YP_009283025.1 terminase large subunit Bacillus phage AR9Prohead core protein serine protease PF03420.16												YP_009664217.1 portal protein Bacillus phage PBS1	YP_009664217.1 portal protein Bacillus phage PBS1		YP_009283018.1 prohead core scaffold protein and protease Bacillus phage AR9	YP_009100994.1 putative tail lysin Listeria phage WIL-1, YP_009282917.1 tail fiber protein Bacillus phage AR9	YP_009282917.1 tail fiber protein Bacillus phage AR9	YP_009283025.1 terminase large subunit Bacillus phage AR9							Prohead core protein serine protease PF03420.16	N-acetylmuramoyl-L-alanine amidase PF01510.28; Phage tail lysozyme PF18013.4; Peptidase family M23 PF01551.25; NlpC/P60 family PF00877.22; Peptidase_C39 like family PF13529.9
ERR4297108_1011734||full	487	28	13	353823	Complete	c.both_virus_host	YP_009606411.1 putative tail fiber protein Erwinia phage vB_EamM_Special G, YP_009005094.1 tail fiber protein Erwinia phage Ea35-70YP_009606411.1 putative tail fiber protein Erwinia phage vB_EamM_Special G, YP_009005094.1 tail fiber protein Erwinia phage Ea35-70Poly A polymerase head domain PF01743.23; Probable RNA and SrmB- binding site of polymerase A PF12627.10; HD domain PF01966.25Phage tail …	Poly A polymerase head domain PF01743.23; Probable RNA and SrmB- binding site of polymerase A PF12627.10; HD domain PF01966.25																YP_009606411.1 putative tail fiber protein Erwinia phage vB_EamM_Special G, YP_009005094.1 tail fiber protein Erwinia phage Ea35-70	YP_009606411.1 putative tail fiber protein Erwinia phage vB_EamM_Special G, YP_009005094.1 tail fiber protein Erwinia phage Ea35-70								Poly A polymerase head domain PF01743.23; Probable RNA and SrmB- binding site of polymerase A PF12627.10; HD domain PF01966.25	Phage tail lysozyme PF18013.4
ERR3275098_943676||full	391	36	4	352164	Complete	c.both_virus_host	YP_009664217.1 portal protein Bacillus phage PBS1YP_009664217.1 portal protein Bacillus phage PBS1YP_009283018.1 prohead core scaffold protein and protease Bacillus phage AR9YP_009100994.1 putative tail lysin Listeria phage WIL-1YP_009283025.1 terminase large subunit Bacillus phage AR9Prohead core protein serine protease PF03420.16N-acetylmuramoyl-L-alanine amidase PF01510.28; Peptidase family M2…	YP_009664217.1 portal protein Bacillus phage PBS1YP_009664217.1 portal protein Bacillus phage PBS1YP_009283018.1 prohead core scaffold protein and protease Bacillus phage AR9YP_009283025.1 terminase large subunit Bacillus phage AR9Prohead core protein serine protease PF03420.16												YP_009664217.1 portal protein Bacillus phage PBS1	YP_009664217.1 portal protein Bacillus phage PBS1		YP_009283018.1 prohead core scaffold protein and protease Bacillus phage AR9	YP_009100994.1 putative tail lysin Listeria phage WIL-1		YP_009283025.1 terminase large subunit Bacillus phage AR9							Prohead core protein serine protease PF03420.16	N-acetylmuramoyl-L-alanine amidase PF01510.28; Peptidase family M23 PF01551.25; Phage tail lysozyme PF18013.4; NlpC/P60 family PF00877.22; Peptidase_C39 like family PF13529.9
SRR12021149_754627||full	399	42	15	351560	Complete	c.both_virus_host	YP_009813556.1 putative baseplate protein/tail-associated lysozyme Dickeya phage vB_DsoM_JA11YP_009322936.1 head completion protein Synechococcus phage S-CAM7YP_010059411.1 minor tail protein Gordonia phage Skog, YP_009813556.1 putative baseplate protein/tail-associated lysozyme Dickeya phage vB_DsoM_JA11Major capsid protein Gp23 PF07068.14Bacteriophage T4-like portal protein (Gp20) PF07230.14Bac…	YP_009813556.1 putative baseplate protein/tail-associated lysozyme Dickeya phage vB_DsoM_JA11YP_009322936.1 head completion protein Synechococcus phage S-CAM7Major capsid protein Gp23 PF07068.14Bacteriophage T4-like portal protein (Gp20) PF07230.14Bacteriophage T4-like portal protein (Gp20) PF07230.14Type VI secretion system/phage-baseplate injector OB domain PF04717.15Prohead core protein serine…														YP_009813556.1 putative baseplate protein/tail-associated lysozyme Dickeya phage vB_DsoM_JA11	YP_009322936.1 head completion protein Synechococcus phage S-CAM7	YP_010059411.1 minor tail protein Gordonia phage Skog, YP_009813556.1 putative baseplate protein/tail-associated lysozyme Dickeya phage vB_DsoM_JA11					Major capsid protein Gp23 PF07068.14	Bacteriophage T4-like portal protein (Gp20) PF07230.14	Bacteriophage T4-like portal protein (Gp20) PF07230.14	Type VI secretion system/phage-baseplate injector OB domain PF04717.15	Prohead core protein serine protease PF03420.16	SdiA-regulated PF06977.14; Lamin Tail Domain PF00932.22		Terminase large subunit, T4likevirus-type, N-terminal PF03237.18
ERR3224597_830881||full	482	27	18	349648	Complete	c.both_virus_host	YP_010114617.1 major capsid protein Flavobacterium phage vB_FspM_immuto_2-6A, YP_010114609.1 capsid assembly protein Flavobacterium phage vB_FspM_immuto_2-6AYP_010114571.1 baseplate wedge protein Flavobacterium phage vB_FspM_immuto_2-6AYP_009302431.1 tail sheath protein Bacillus phage SP-15, YP_010114643.1 tail completion protein Flavobacterium phage vB_FspM_immuto_2-6AYP_010114608.1 terminase la…	YP_010114617.1 major capsid protein Flavobacterium phage vB_FspM_immuto_2-6A, YP_010114609.1 capsid assembly protein Flavobacterium phage vB_FspM_immuto_2-6AYP_010114571.1 baseplate wedge protein Flavobacterium phage vB_FspM_immuto_2-6AYP_010114608.1 terminase large subunit Flavobacterium phage vB_FspM_immuto_2-6AMajor capsid protein Gp23 PF07068.14Bacteriophage T4-like portal protein (Gp20) PF07…											YP_010114617.1 major capsid protein Flavobacterium phage vB_FspM_immuto_2-6A, YP_010114609.1 capsid assembly protein Flavobacterium phage vB_FspM_immuto_2-6A			YP_010114571.1 baseplate wedge protein Flavobacterium phage vB_FspM_immuto_2-6A		YP_009302431.1 tail sheath protein Bacillus phage SP-15, YP_010114643.1 tail completion protein Flavobacterium phage vB_FspM_immuto_2-6A		YP_010114608.1 terminase large subunit Flavobacterium phage vB_FspM_immuto_2-6A			Major capsid protein Gp23 PF07068.14	Bacteriophage T4-like portal protein (Gp20) PF07230.14	Bacteriophage T4-like portal protein (Gp20) PF07230.14	Baseplate J-like protein PF04865.17, Baseplate wedge protein gp25 PF04965.17	Prohead core protein serine protease PF03420.16	Phage tail lysozyme PF18013.4, Phage tail sheath protein subtilisin-like domain PF04984.17
SRR12529265_1197389||full	357	10	7	349177	Complete	c.both_virus_host	YP_009282917.1 tail fiber protein Bacillus phage AR9YP_009282917.1 tail fiber protein Bacillus phage AR9Poly A polymerase head domain PF01743.23; Probable RNA and SrmB- binding site of polymerase A PF12627.10	Poly A polymerase head domain PF01743.23; Probable RNA and SrmB- binding site of polymerase A PF12627.10																YP_009282917.1 tail fiber protein Bacillus phage AR9	YP_009282917.1 tail fiber protein Bacillus phage AR9								Poly A polymerase head domain PF01743.23; Probable RNA and SrmB- binding site of polymerase A PF12627.10
ERR4297097_1645314||full	476	27	13	349103	Complete	c.both_virus_host	YP_009005094.1 tail fiber protein Erwinia phage Ea35-70, YP_009606411.1 putative tail fiber protein Erwinia phage vB_EamM_Special GYP_009005094.1 tail fiber protein Erwinia phage Ea35-70, YP_009606411.1 putative tail fiber protein Erwinia phage vB_EamM_Special GPoly A polymerase head domain PF01743.23; Probable RNA and SrmB- binding site of polymerase A PF12627.10; HD domain PF01966.25Phage tail …	Poly A polymerase head domain PF01743.23; Probable RNA and SrmB- binding site of polymerase A PF12627.10; HD domain PF01966.25																YP_009005094.1 tail fiber protein Erwinia phage Ea35-70, YP_009606411.1 putative tail fiber protein Erwinia phage vB_EamM_Special G	YP_009005094.1 tail fiber protein Erwinia phage Ea35-70, YP_009606411.1 putative tail fiber protein Erwinia phage vB_EamM_Special G								Poly A polymerase head domain PF01743.23; Probable RNA and SrmB- binding site of polymerase A PF12627.10; HD domain PF01966.25	Phage tail lysozyme PF18013.4
ERR3224588_2613624||full	443	22	11	347430	Complete	c.both_virus_host			transposaseISXO2-like transposase domain PF12762.10; Transposase zinc-ribbon domain PF12760.10									transposase																				ISXO2-like transposase domain PF12762.10; Transposase zinc-ribbon domain PF12760.10
SRR4435556_241644||full	478	40	8	340610	Complete	c.both_virus_host	YP_010114617.1 major capsid protein Flavobacterium phage vB_FspM_immuto_2-6A, YP_010114609.1 capsid assembly protein Flavobacterium phage vB_FspM_immuto_2-6AYP_010114571.1 baseplate wedge protein Flavobacterium phage vB_FspM_immuto_2-6AYP_010114613.1 prohead core protein serine protease Flavobacterium phage vB_FspM_immuto_2-6AYP_010114642.1 tail sheath protein Flavobacterium phage vB_FspM_immuto_…	YP_010114617.1 major capsid protein Flavobacterium phage vB_FspM_immuto_2-6A, YP_010114609.1 capsid assembly protein Flavobacterium phage vB_FspM_immuto_2-6AYP_010114571.1 baseplate wedge protein Flavobacterium phage vB_FspM_immuto_2-6AYP_010114613.1 prohead core protein serine protease Flavobacterium phage vB_FspM_immuto_2-6AYP_010114608.1 terminase large subunit Flavobacterium phage vB_FspM_imm…											YP_010114617.1 major capsid protein Flavobacterium phage vB_FspM_immuto_2-6A, YP_010114609.1 capsid assembly protein Flavobacterium phage vB_FspM_immuto_2-6A			YP_010114571.1 baseplate wedge protein Flavobacterium phage vB_FspM_immuto_2-6A	YP_010114613.1 prohead core protein serine protease Flavobacterium phage vB_FspM_immuto_2-6A	YP_010114642.1 tail sheath protein Flavobacterium phage vB_FspM_immuto_2-6A, YP_010114643.1 tail completion protein Flavobacterium phage vB_FspM_immuto_2-6A		YP_010114608.1 terminase large subunit Flavobacterium phage vB_FspM_immuto_2-6A			Major capsid protein Gp23 PF07068.14	Bacteriophage T4-like portal protein (Gp20) PF07230.14	Bacteriophage T4-like portal protein (Gp20) PF07230.14	Baseplate wedge protein gp25 PF04965.17, Baseplate J-like protein PF04865.17	Prohead core protein serine protease PF03420.16	Phage tail sheath protein subtilisin-like domain PF04984.17
SRR8404214_441585||full	381	34	12	339311	Complete	c.both_virus_host	YP_010114609.1 capsid assembly protein Flavobacterium phage vB_FspM_immuto_2-6A, YP_010114617.1 major capsid protein Flavobacterium phage vB_FspM_immuto_2-6AYP_010114644.1 baseplate hub subunit Flavobacterium phage vB_FspM_immuto_2-6AYP_010114613.1 prohead core protein serine protease Flavobacterium phage vB_FspM_immuto_2-6AYP_010059411.1 minor tail protein Gordonia phage Skog, YP_010059411.1 min…	YP_010114609.1 capsid assembly protein Flavobacterium phage vB_FspM_immuto_2-6A, YP_010114617.1 major capsid protein Flavobacterium phage vB_FspM_immuto_2-6AYP_010114644.1 baseplate hub subunit Flavobacterium phage vB_FspM_immuto_2-6AYP_010114613.1 prohead core protein serine protease Flavobacterium phage vB_FspM_immuto_2-6AYP_010114608.1 terminase large subunit Flavobacterium phage vB_FspM_immut…											YP_010114609.1 capsid assembly protein Flavobacterium phage vB_FspM_immuto_2-6A, YP_010114617.1 major capsid protein Flavobacterium phage vB_FspM_immuto_2-6A			YP_010114644.1 baseplate hub subunit Flavobacterium phage vB_FspM_immuto_2-6A	YP_010114613.1 prohead core protein serine protease Flavobacterium phage vB_FspM_immuto_2-6A	YP_010059411.1 minor tail protein Gordonia phage Skog, YP_010059411.1 minor tail protein Gordonia phage Skog, YP_010059411.1 minor tail protein Gordonia phage Skog, YP_010114643.1 tail completion protein Flavobacterium phage vB_FspM_immuto_2-6A, YP_009302431.1 tail sheath protein Bacillus phage SP-15		YP_010114608.1 terminase large subunit Flavobacterium phage vB_FspM_immuto_2-6A			Major capsid protein Gp23 PF07068.14	Bacteriophage T4-like portal protein (Gp20) PF07230.14	Bacteriophage T4-like portal protein (Gp20) PF07230.14	Baseplate J-like protein PF04865.17, Baseplate wedge protein gp25 PF04965.17	Poly A polymerase head domain PF01743.23; Probable RNA and SrmB- binding site of polymerase A PF12627.10, Prohead core protein serine protease PF03420.16	T4-like virus tail tube protein gp19 PF06841.15, Phage tail sheath protein subtilisin-like domain PF04984.17
ERR3220181_1584878||full	440	27	18	339131	Complete	c.both_virus_host	YP_010114617.1 major capsid protein Flavobacterium phage vB_FspM_immuto_2-6A, YP_010114609.1 capsid assembly protein Flavobacterium phage vB_FspM_immuto_2-6AYP_010114571.1 baseplate wedge protein Flavobacterium phage vB_FspM_immuto_2-6A, YP_010114644.1 baseplate hub subunit Flavobacterium phage vB_FspM_immuto_2-6AYP_010114613.1 prohead core protein serine protease Flavobacterium phage vB_FspM_imm…	YP_010114617.1 major capsid protein Flavobacterium phage vB_FspM_immuto_2-6A, YP_010114609.1 capsid assembly protein Flavobacterium phage vB_FspM_immuto_2-6AYP_010114571.1 baseplate wedge protein Flavobacterium phage vB_FspM_immuto_2-6A, YP_010114644.1 baseplate hub subunit Flavobacterium phage vB_FspM_immuto_2-6AYP_010114613.1 prohead core protein serine protease Flavobacterium phage vB_FspM_imm…											YP_010114617.1 major capsid protein Flavobacterium phage vB_FspM_immuto_2-6A, YP_010114609.1 capsid assembly protein Flavobacterium phage vB_FspM_immuto_2-6A			YP_010114571.1 baseplate wedge protein Flavobacterium phage vB_FspM_immuto_2-6A, YP_010114644.1 baseplate hub subunit Flavobacterium phage vB_FspM_immuto_2-6A	YP_010114613.1 prohead core protein serine protease Flavobacterium phage vB_FspM_immuto_2-6A	YP_009302431.1 tail sheath protein Bacillus phage SP-15, YP_010114643.1 tail completion protein Flavobacterium phage vB_FspM_immuto_2-6A		YP_010114608.1 terminase large subunit Flavobacterium phage vB_FspM_immuto_2-6A			Major capsid protein Gp23 PF07068.14	Bacteriophage T4-like portal protein (Gp20) PF07230.14	Bacteriophage T4-like portal protein (Gp20) PF07230.14	Baseplate J-like protein PF04865.17, Baseplate wedge protein gp25 PF04965.17	Prohead core protein serine protease PF03420.16	N-acetylmuramoyl-L-alanine amidase PF01510.28; Phage tail lysozyme PF18013.4, Phage tail sheath protein subtilisin-like domain PF04984.17
SRR4435578_346834||full	468	19	45	336131	Complete	c.both_virus_host	Poly A polymerase head domain PF01743.23; tRNA nucleotidyltransferase domain 2 putative PF13735.9; Probable RNA and SrmB- binding site of polymerase A PF12627.10; HD domain PF01966.25	Poly A polymerase head domain PF01743.23; tRNA nucleotidyltransferase domain 2 putative PF13735.9; Probable RNA and SrmB- binding site of polymerase A PF12627.10; HD domain PF01966.25																									Poly A polymerase head domain PF01743.23; tRNA nucleotidyltransferase domain 2 putative PF13735.9; Probable RNA and SrmB- binding site of polymerase A PF12627.10; HD domain PF01966.25
SRR9006655_327706||full	342	40	9	332878	Complete	c.both_virus_host	YP_009283032.1 portal vertex protein Bacillus phage AR9YP_009283032.1 portal vertex protein Bacillus phage AR9YP_009283021.1 precursor of major head subunit Bacillus phage AR9, YP_009283018.1 prohead core scaffold protein and protease Bacillus phage AR9YP_009664215.1 tail sheath protein Bacillus phage PBS1, YP_005098347.1 tail fiber protein Synechococcus phage S-CBS4YP_005098347.1 tail fiber prot…	YP_009283032.1 portal vertex protein Bacillus phage AR9YP_009283032.1 portal vertex protein Bacillus phage AR9YP_009283021.1 precursor of major head subunit Bacillus phage AR9, YP_009283018.1 prohead core scaffold protein and protease Bacillus phage AR9YP_009283025.1 terminase large subunit Bacillus phage AR9Poly A polymerase head domain PF01743.23; tRNA nucleotidyltransferase domain 2 putative P…												YP_009283032.1 portal vertex protein Bacillus phage AR9	YP_009283032.1 portal vertex protein Bacillus phage AR9		YP_009283021.1 precursor of major head subunit Bacillus phage AR9, YP_009283018.1 prohead core scaffold protein and protease Bacillus phage AR9	YP_009664215.1 tail sheath protein Bacillus phage PBS1, YP_005098347.1 tail fiber protein Synechococcus phage S-CBS4	YP_005098347.1 tail fiber protein Synechococcus phage S-CBS4	YP_009283025.1 terminase large subunit Bacillus phage AR9							Poly A polymerase head domain PF01743.23; tRNA nucleotidyltransferase domain 2 putative PF13735.9; HD domain PF01966.25, Prohead core protein serine protease PF03420.16
SRR9006654_880346||full	342	40	9	332774	Complete	c.both_virus_host	YP_009283032.1 portal vertex protein Bacillus phage AR9YP_009283032.1 portal vertex protein Bacillus phage AR9YP_009283018.1 prohead core scaffold protein and protease Bacillus phage AR9, YP_009283021.1 precursor of major head subunit Bacillus phage AR9YP_009664215.1 tail sheath protein Bacillus phage PBS1, YP_005098347.1 tail fiber protein Synechococcus phage S-CBS4YP_005098347.1 tail fiber prot…	YP_009283032.1 portal vertex protein Bacillus phage AR9YP_009283032.1 portal vertex protein Bacillus phage AR9YP_009283018.1 prohead core scaffold protein and protease Bacillus phage AR9, YP_009283021.1 precursor of major head subunit Bacillus phage AR9YP_009283025.1 terminase large subunit Bacillus phage AR9Prohead core protein serine protease PF03420.16, Poly A polymerase head domain PF01743.23…												YP_009283032.1 portal vertex protein Bacillus phage AR9	YP_009283032.1 portal vertex protein Bacillus phage AR9		YP_009283018.1 prohead core scaffold protein and protease Bacillus phage AR9, YP_009283021.1 precursor of major head subunit Bacillus phage AR9	YP_009664215.1 tail sheath protein Bacillus phage PBS1, YP_005098347.1 tail fiber protein Synechococcus phage S-CBS4	YP_005098347.1 tail fiber protein Synechococcus phage S-CBS4	YP_009283025.1 terminase large subunit Bacillus phage AR9							Prohead core protein serine protease PF03420.16, Poly A polymerase head domain PF01743.23; tRNA nucleotidyltransferase domain 2 putative PF13735.9; HD domain PF01966.25
SRR9006729_5049083||full	367	28	8	330315	Complete	c.both_virus_host	YP_010114617.1 major capsid protein Flavobacterium phage vB_FspM_immuto_2-6A, YP_010114609.1 capsid assembly protein Flavobacterium phage vB_FspM_immuto_2-6AYP_010114571.1 baseplate wedge protein Flavobacterium phage vB_FspM_immuto_2-6AYP_010114613.1 prohead core protein serine protease Flavobacterium phage vB_FspM_immuto_2-6AYP_009302431.1 tail sheath protein Bacillus phage SP-15, YP_010114643.1…	YP_010114617.1 major capsid protein Flavobacterium phage vB_FspM_immuto_2-6A, YP_010114609.1 capsid assembly protein Flavobacterium phage vB_FspM_immuto_2-6AYP_010114571.1 baseplate wedge protein Flavobacterium phage vB_FspM_immuto_2-6AYP_010114613.1 prohead core protein serine protease Flavobacterium phage vB_FspM_immuto_2-6AYP_010114608.1 terminase large subunit Flavobacterium phage vB_FspM_imm…	transposaseISXO2-like transposase domain PF12762.10; Transposase zinc-ribbon domain PF12760.10									transposase	YP_010114617.1 major capsid protein Flavobacterium phage vB_FspM_immuto_2-6A, YP_010114609.1 capsid assembly protein Flavobacterium phage vB_FspM_immuto_2-6A			YP_010114571.1 baseplate wedge protein Flavobacterium phage vB_FspM_immuto_2-6A	YP_010114613.1 prohead core protein serine protease Flavobacterium phage vB_FspM_immuto_2-6A	YP_009302431.1 tail sheath protein Bacillus phage SP-15, YP_010114643.1 tail completion protein Flavobacterium phage vB_FspM_immuto_2-6A		YP_010114608.1 terminase large subunit Flavobacterium phage vB_FspM_immuto_2-6A			Major capsid protein Gp23 PF07068.14	Bacteriophage T4-like portal protein (Gp20) PF07230.14	Bacteriophage T4-like portal protein (Gp20) PF07230.14	Baseplate J-like protein PF04865.17, Baseplate wedge protein gp25 PF04965.17	Prohead core protein serine protease PF03420.16	Phage tail lysozyme PF18013.4, Phage tail sheath protein subtilisin-like domain PF04984.17				ISXO2-like transposase domain PF12762.10; Transposase zinc-ribbon domain PF12760.10
ERR3275108_1665255||full	378	50	10	319940	Complete	c.both_virus_host	YP_009813556.1 putative baseplate protein/tail-associated lysozyme Dickeya phage vB_DsoM_JA11YP_009813556.1 putative baseplate protein/tail-associated lysozyme Dickeya phage vB_DsoM_JA11Major capsid protein Gp23 PF07068.14Bacteriophage T4-like portal protein (Gp20) PF07230.14Bacteriophage T4-like portal protein (Gp20) PF07230.14Prohead core protein serine protease PF03420.16Phage tail sheath C-te…	YP_009813556.1 putative baseplate protein/tail-associated lysozyme Dickeya phage vB_DsoM_JA11Major capsid protein Gp23 PF07068.14Bacteriophage T4-like portal protein (Gp20) PF07230.14Bacteriophage T4-like portal protein (Gp20) PF07230.14Prohead core protein serine protease PF03420.16Terminase large subunit, T4likevirus-type, N-terminal PF03237.18														YP_009813556.1 putative baseplate protein/tail-associated lysozyme Dickeya phage vB_DsoM_JA11		YP_009813556.1 putative baseplate protein/tail-associated lysozyme Dickeya phage vB_DsoM_JA11					Major capsid protein Gp23 PF07068.14	Bacteriophage T4-like portal protein (Gp20) PF07230.14	Bacteriophage T4-like portal protein (Gp20) PF07230.14		Prohead core protein serine protease PF03420.16	Phage tail sheath C-terminal domain PF17482.5		Terminase large subunit, T4likevirus-type, N-terminal PF03237.18
ERR4297100_492406||full	263	50	2	318769	Complete	c.both_virus_host	YP_009608936.1 tail sheath protein Pseudomonas phage NoxiferYP_009608918.1 terminase large subunit Pseudomonas phage NoxiferPhage tail repeat like PF12789.10, Phage tail repeat like PF12789.10, Phage tail repeat like PF12789.10	YP_009608918.1 terminase large subunit Pseudomonas phage Noxifer																YP_009608936.1 tail sheath protein Pseudomonas phage Noxifer		YP_009608918.1 terminase large subunit Pseudomonas phage Noxifer								Phage tail repeat like PF12789.10, Phage tail repeat like PF12789.10, Phage tail repeat like PF12789.10
ERR4297105_1639602||full	264	50	2	318763	Complete	c.both_virus_host	YP_009608936.1 tail sheath protein Pseudomonas phage NoxiferYP_009608918.1 terminase large subunit Pseudomonas phage NoxiferPhage tail repeat like PF12789.10, Phage tail repeat like PF12789.10, Phage tail repeat like PF12789.10	YP_009608918.1 terminase large subunit Pseudomonas phage Noxifer																YP_009608936.1 tail sheath protein Pseudomonas phage Noxifer		YP_009608918.1 terminase large subunit Pseudomonas phage Noxifer								Phage tail repeat like PF12789.10, Phage tail repeat like PF12789.10, Phage tail repeat like PF12789.10
SRR12529266_716813||full	519	37	13	316821	Complete	c.both_virus_host	YP_007517957.1 major capsid Pelagibacter phage HTVC008MYP_007517954.1 prohead core scaffold and protease Pelagibacter phage HTVC008MYP_004300927.1 gp18 tail sheath protein Aeromonas virus 65, YP_009323074.1 tail sheath protein Synechococcus phage S-CAM7, YP_009302431.1 tail sheath protein Bacillus phage SP-15YP_009323073.1 terminase large subunit Synechococcus phage S-CAM7Major capsid protein Gp2…	YP_007517957.1 major capsid Pelagibacter phage HTVC008MYP_007517954.1 prohead core scaffold and protease Pelagibacter phage HTVC008MYP_009323073.1 terminase large subunit Synechococcus phage S-CAM7Major capsid protein Gp23 PF07068.14Bacteriophage T4-like portal protein (Gp20) PF07230.14, Bacteriophage T4-like portal protein (Gp20) PF07230.14Bacteriophage T4-like portal protein (Gp20) PF07230.14, …											YP_007517957.1 major capsid Pelagibacter phage HTVC008M				YP_007517954.1 prohead core scaffold and protease Pelagibacter phage HTVC008M	YP_004300927.1 gp18 tail sheath protein Aeromonas virus 65, YP_009323074.1 tail sheath protein Synechococcus phage S-CAM7, YP_009302431.1 tail sheath protein Bacillus phage SP-15		YP_009323073.1 terminase large subunit Synechococcus phage S-CAM7			Major capsid protein Gp23 PF07068.14	Bacteriophage T4-like portal protein (Gp20) PF07230.14, Bacteriophage T4-like portal protein (Gp20) PF07230.14	Bacteriophage T4-like portal protein (Gp20) PF07230.14, Bacteriophage T4-like portal protein (Gp20) PF07230.14	Baseplate J-like protein PF04865.17	Prohead core protein serine protease PF03420.16	Phage tail sheath C-terminal domain PF17482.5; Phage tail sheath protein subtilisin-like domain PF04984.17		Terminase RNaseH-like domain PF17289.5
SRR873606_2875636||full	301	40	4	314459	Complete	c.both_virus_host	YP_009283032.1 portal vertex protein Bacillus phage AR9YP_009283032.1 portal vertex protein Bacillus phage AR9YP_009283018.1 prohead core scaffold protein and protease Bacillus phage AR9YP_009151113.1 tail protein Bacillus phage Mater, YP_009283030.1 contractile tail sheath structural protein Bacillus phage AR9YP_009664209.1 terminase large subunit Bacillus phage PBS1, YP_009283025.1 terminase la…	YP_009283032.1 portal vertex protein Bacillus phage AR9YP_009283032.1 portal vertex protein Bacillus phage AR9YP_009283018.1 prohead core scaffold protein and protease Bacillus phage AR9YP_009664209.1 terminase large subunit Bacillus phage PBS1, YP_009283025.1 terminase large subunit Bacillus phage AR9Prohead core protein serine protease PF03420.16	integrase/recombinase XerDPhage integrase family PF00589.25; Phage integrase, N-terminal SAM-like domain PF13495.9								integrase/recombinase XerD			YP_009283032.1 portal vertex protein Bacillus phage AR9	YP_009283032.1 portal vertex protein Bacillus phage AR9		YP_009283018.1 prohead core scaffold protein and protease Bacillus phage AR9	YP_009151113.1 tail protein Bacillus phage Mater, YP_009283030.1 contractile tail sheath structural protein Bacillus phage AR9		YP_009664209.1 terminase large subunit Bacillus phage PBS1, YP_009283025.1 terminase large subunit Bacillus phage AR9							Prohead core protein serine protease PF03420.16	Phage tail lysozyme PF18013.4; CHAP domain PF05257.19			Phage integrase family PF00589.25; Phage integrase, N-terminal SAM-like domain PF13495.9
ERR3224610_406086||full	324	36	4	312660	Complete	c.both_virus_host	YP_009664217.1 portal protein Bacillus phage PBS1YP_009664217.1 portal protein Bacillus phage PBS1YP_009283018.1 prohead core scaffold protein and protease Bacillus phage AR9YP_004934383.1 putative contractile tail sheath structural protein Yersinia phage phiR1-37, YP_009100994.1 putative tail lysin Listeria phage WIL-1, YP_009283108.1 tail tape measure protein Bacillus phage AR9YP_009283025.1 te…	YP_009664217.1 portal protein Bacillus phage PBS1YP_009664217.1 portal protein Bacillus phage PBS1YP_009283018.1 prohead core scaffold protein and protease Bacillus phage AR9YP_009283025.1 terminase large subunit Bacillus phage AR9Prohead core protein serine protease PF03420.16												YP_009664217.1 portal protein Bacillus phage PBS1	YP_009664217.1 portal protein Bacillus phage PBS1		YP_009283018.1 prohead core scaffold protein and protease Bacillus phage AR9	YP_004934383.1 putative contractile tail sheath structural protein Yersinia phage phiR1-37, YP_009100994.1 putative tail lysin Listeria phage WIL-1, YP_009283108.1 tail tape measure protein Bacillus phage AR9		YP_009283025.1 terminase large subunit Bacillus phage AR9							Prohead core protein serine protease PF03420.16	Phage tail lysozyme PF18013.4; Mannosyl-glycoprotein endo-beta-N-acetylglucosaminidase PF01832.23; Peptidase_C39 like family PF13529.9
SRR4435561_112039||full	324	35	5	311884	Complete	c.both_virus_host	YP_009664217.1 portal protein Bacillus phage PBS1YP_009664217.1 portal protein Bacillus phage PBS1YP_009283018.1 prohead core scaffold protein and protease Bacillus phage AR9YP_009283108.1 tail tape measure protein Bacillus phage AR9, YP_009100994.1 putative tail lysin Listeria phage WIL-1, YP_004934383.1 putative contractile tail sheath structural protein Yersinia phage phiR1-37YP_009283025.1 te…	YP_009664217.1 portal protein Bacillus phage PBS1YP_009664217.1 portal protein Bacillus phage PBS1YP_009283018.1 prohead core scaffold protein and protease Bacillus phage AR9YP_009283025.1 terminase large subunit Bacillus phage AR9Prohead core protein serine protease PF03420.16												YP_009664217.1 portal protein Bacillus phage PBS1	YP_009664217.1 portal protein Bacillus phage PBS1		YP_009283018.1 prohead core scaffold protein and protease Bacillus phage AR9	YP_009283108.1 tail tape measure protein Bacillus phage AR9, YP_009100994.1 putative tail lysin Listeria phage WIL-1, YP_004934383.1 putative contractile tail sheath structural protein Yersinia phage phiR1-37		YP_009283025.1 terminase large subunit Bacillus phage AR9							Prohead core protein serine protease PF03420.16	Phage tail lysozyme PF18013.4; Mannosyl-glycoprotein endo-beta-N-acetylglucosaminidase PF01832.23; Peptidase_C39 like family PF13529.9
SRR8387720_392540||full	372	30	13	308221	Complete	c.both_virus_host	Prohead core protein serine protease PF03420.16, Poly A polymerase head domain PF01743.23	Prohead core protein serine protease PF03420.16, Poly A polymerase head domain PF01743.23																									Prohead core protein serine protease PF03420.16, Poly A polymerase head domain PF01743.23
ERR3275124_1858580||full	352	42	17	306209	Complete	c.both_virus_host	YP_009664217.1 portal protein Bacillus phage PBS1YP_009664217.1 portal protein Bacillus phage PBS1YP_009283018.1 prohead core scaffold protein and protease Bacillus phage AR9, YP_009283021.1 precursor of major head subunit Bacillus phage AR9YP_009283025.1 terminase large subunit Bacillus phage AR9Poly A polymerase head domain PF01743.23; Probable RNA and SrmB- binding site of polymerase A PF12627…	YP_009664217.1 portal protein Bacillus phage PBS1YP_009664217.1 portal protein Bacillus phage PBS1YP_009283018.1 prohead core scaffold protein and protease Bacillus phage AR9, YP_009283021.1 precursor of major head subunit Bacillus phage AR9YP_009283025.1 terminase large subunit Bacillus phage AR9Poly A polymerase head domain PF01743.23; Probable RNA and SrmB- binding site of polymerase A PF12627…												YP_009664217.1 portal protein Bacillus phage PBS1	YP_009664217.1 portal protein Bacillus phage PBS1		YP_009283018.1 prohead core scaffold protein and protease Bacillus phage AR9, YP_009283021.1 precursor of major head subunit Bacillus phage AR9			YP_009283025.1 terminase large subunit Bacillus phage AR9							Poly A polymerase head domain PF01743.23; Probable RNA and SrmB- binding site of polymerase A PF12627.10; tRNA nucleotidyltransferase domain 2 putative PF13735.9; HD domain PF01966.25, Prohead core protein serine protease PF03420.16
SRR8387718_581697||full	331	5	37	303226	Complete	c.both_virus_host
SRR873603_2459939||full	366	23	16	302684	Complete	c.both_virus_host	Poly A polymerase head domain PF01743.23, Prohead core protein serine protease PF03420.16	Poly A polymerase head domain PF01743.23, Prohead core protein serine protease PF03420.16																									Poly A polymerase head domain PF01743.23, Prohead core protein serine protease PF03420.16
ERR3275101_1576072||full	351	19	11	301668	Complete	c.both_virus_host	YP_010112726.1 outer capsid protein/viral fiber crAssphage cr7_1Poly A polymerase head domain PF01743.23; Probable RNA and SrmB- binding site of polymerase A PF12627.10; tRNA nucleotidyltransferase domain 2 putative PF13735.9Phage tail lysozyme PF18013.4, Phage tail repeat like PF12789.10	YP_010112726.1 outer capsid protein/viral fiber crAssphage cr7_1Poly A polymerase head domain PF01743.23; Probable RNA and SrmB- binding site of polymerase A PF12627.10; tRNA nucleotidyltransferase domain 2 putative PF13735.9											YP_010112726.1 outer capsid protein/viral fiber crAssphage cr7_1														Poly A polymerase head domain PF01743.23; Probable RNA and SrmB- binding site of polymerase A PF12627.10; tRNA nucleotidyltransferase domain 2 putative PF13735.9	Phage tail lysozyme PF18013.4, Phage tail repeat like PF12789.10
ERR3275091_2138898||full	340	22	10	301046	Complete	c.both_virus_host	YP_010112726.1 outer capsid protein/viral fiber crAssphage cr7_1YP_009910762.1 polygalacturonase/tailspike protein Bacteroides phage crAss001Poly A polymerase head domain PF01743.23; Probable RNA and SrmB- binding site of polymerase A PF12627.10; tRNA nucleotidyltransferase domain 2 putative PF13735.9Phage tail lysozyme PF18013.4, Phage tail repeat like PF12789.10	YP_010112726.1 outer capsid protein/viral fiber crAssphage cr7_1Poly A polymerase head domain PF01743.23; Probable RNA and SrmB- binding site of polymerase A PF12627.10; tRNA nucleotidyltransferase domain 2 putative PF13735.9											YP_010112726.1 outer capsid protein/viral fiber crAssphage cr7_1					YP_009910762.1 polygalacturonase/tailspike protein Bacteroides phage crAss001									Poly A polymerase head domain PF01743.23; Probable RNA and SrmB- binding site of polymerase A PF12627.10; tRNA nucleotidyltransferase domain 2 putative PF13735.9	Phage tail lysozyme PF18013.4, Phage tail repeat like PF12789.10
SRR873601_2530135||full	367	23	16	300912	Complete	c.both_virus_host	Prohead core protein serine protease PF03420.16, Poly A polymerase head domain PF01743.23	Prohead core protein serine protease PF03420.16, Poly A polymerase head domain PF01743.23																									Prohead core protein serine protease PF03420.16, Poly A polymerase head domain PF01743.23
ERR4297095_384109||full	262	36	2	300444	Complete	c.both_virus_host	YP_009831568.1 small distal tail fiber subunit Cronobacter phage vB_CsaM_leE, NP_918975.1 tail fiber protein Burkholderia phage BcepNazgulYP_009831568.1 small distal tail fiber subunit Cronobacter phage vB_CsaM_leE, NP_918975.1 tail fiber protein Burkholderia phage BcepNazgulYP_009283025.1 terminase large subunit Bacillus phage AR9Prohead core protein serine protease PF03420.16	YP_009283025.1 terminase large subunit Bacillus phage AR9Prohead core protein serine protease PF03420.16																YP_009831568.1 small distal tail fiber subunit Cronobacter phage vB_CsaM_leE, NP_918975.1 tail fiber protein Burkholderia phage BcepNazgul	YP_009831568.1 small distal tail fiber subunit Cronobacter phage vB_CsaM_leE, NP_918975.1 tail fiber protein Burkholderia phage BcepNazgul	YP_009283025.1 terminase large subunit Bacillus phage AR9							Prohead core protein serine protease PF03420.16
ERR3201390_782996||full	255	38	2	300360	Complete	c.both_virus_host	YP_009283032.1 portal vertex protein Bacillus phage AR9YP_009283032.1 portal vertex protein Bacillus phage AR9YP_009283018.1 prohead core scaffold protein and protease Bacillus phage AR9YP_009283108.1 tail tape measure protein Bacillus phage AR9YP_009283025.1 terminase large subunit Bacillus phage AR9, YP_009664209.1 terminase large subunit Bacillus phage PBS1Prohead core protein serine protease …	YP_009283032.1 portal vertex protein Bacillus phage AR9YP_009283032.1 portal vertex protein Bacillus phage AR9YP_009283018.1 prohead core scaffold protein and protease Bacillus phage AR9YP_009283025.1 terminase large subunit Bacillus phage AR9, YP_009664209.1 terminase large subunit Bacillus phage PBS1Prohead core protein serine protease PF03420.16; Peptidase S80 family PF20034.2	integrase/recombinase XerDPhage integrase family PF00589.25; Phage integrase SAM-like domain PF13102.9; Phage integrase, N-terminal SAM-like domain PF13495.9								integrase/recombinase XerD			YP_009283032.1 portal vertex protein Bacillus phage AR9	YP_009283032.1 portal vertex protein Bacillus phage AR9		YP_009283018.1 prohead core scaffold protein and protease Bacillus phage AR9	YP_009283108.1 tail tape measure protein Bacillus phage AR9		YP_009283025.1 terminase large subunit Bacillus phage AR9, YP_009664209.1 terminase large subunit Bacillus phage PBS1							Prohead core protein serine protease PF03420.16; Peptidase S80 family PF20034.2	Phage tail lysozyme PF18013.4; Peptidase family M23 PF01551.25; Peptidase_C39 like family PF13529.9			Phage integrase family PF00589.25; Phage integrase SAM-like domain PF13102.9; Phage integrase, N-terminal SAM-like domain PF13495.9
SRR873601_1576647||full	456	56	11	299439	Complete	c.both_virus_host	YP_009323080.1 major capsid protein Synechococcus phage S-CAM7YP_009323076.1 portal vertex of the head Synechococcus phage S-CAM7YP_009323076.1 portal vertex of the head Synechococcus phage S-CAM7YP_009811555.1 putative baseplate protein Dickeya phage vB_DsoM_AD1YP_009323076.1 portal vertex of the head Synechococcus phage S-CAM7YP_009098945.1 tail sheath protein Caulobacter phage Cr30YP_009609692…	YP_009323080.1 major capsid protein Synechococcus phage S-CAM7YP_009323076.1 portal vertex of the head Synechococcus phage S-CAM7YP_009323076.1 portal vertex of the head Synechococcus phage S-CAM7YP_009811555.1 putative baseplate protein Dickeya phage vB_DsoM_AD1YP_009323076.1 portal vertex of the head Synechococcus phage S-CAM7YP_009609692.1 terminase large subunit Acidovorax phage ACP17, YP_009…											YP_009323080.1 major capsid protein Synechococcus phage S-CAM7	YP_009323076.1 portal vertex of the head Synechococcus phage S-CAM7	YP_009323076.1 portal vertex of the head Synechococcus phage S-CAM7	YP_009811555.1 putative baseplate protein Dickeya phage vB_DsoM_AD1	YP_009323076.1 portal vertex of the head Synechococcus phage S-CAM7	YP_009098945.1 tail sheath protein Caulobacter phage Cr30		YP_009609692.1 terminase large subunit Acidovorax phage ACP17, YP_009323073.1 terminase large subunit Synechococcus phage S-CAM7			Major capsid protein Gp23 PF07068.14, Major capsid protein Gp23 PF07068.14	Bacteriophage T4-like portal protein (Gp20) PF07230.14	Bacteriophage T4-like portal protein (Gp20) PF07230.14	Type VI secretion system/phage-baseplate injector OB domain PF04717.15, Baseplate wedge protein gp25 PF04965.17	Poly A polymerase head domain PF01743.23, Prohead core protein serine protease PF03420.16	Phage tail sheath C-terminal domain PF17482.5, T4-like virus Myoviridae tail sheath stabiliser PF16724.8		Terminase RNaseH-like domain PF17289.5, Terminase large subunit, T4likevirus-type, N-terminal PF03237.18
SRR7907953_531323||full	513	45	7	299114	Complete	c.both_virus_host	Phage tail lysozyme PF18013.4, Phage tail fibre repeat PF03406.16																											Phage tail lysozyme PF18013.4, Phage tail fibre repeat PF03406.16
SRR7907945_181400||full	513	45	7	298989	Complete	c.both_virus_host	Phage tail lysozyme PF18013.4, Phage tail fibre repeat PF03406.16																											Phage tail lysozyme PF18013.4, Phage tail fibre repeat PF03406.16
ERR4297095_1882677||full	376	22	10	296825	Complete	c.both_virus_host	YP_009620003.1 terminase large subunit Stenotrophomonas phage vB_SmaS_DLP_5Poly A polymerase head domain PF01743.23; HD domain PF01966.25, Prohead core protein serine protease PF03420.16	YP_009620003.1 terminase large subunit Stenotrophomonas phage vB_SmaS_DLP_5Poly A polymerase head domain PF01743.23; HD domain PF01966.25, Prohead core protein serine protease PF03420.16																		YP_009620003.1 terminase large subunit Stenotrophomonas phage vB_SmaS_DLP_5							Poly A polymerase head domain PF01743.23; HD domain PF01966.25, Prohead core protein serine protease PF03420.16
SRR4435582_239059||full	370	27	12	296823	Complete	c.both_virus_host	YP_009620003.1 terminase large subunit Stenotrophomonas phage vB_SmaS_DLP_5Prohead core protein serine protease PF03420.16, Poly A polymerase head domain PF01743.23; HD domain PF01966.25	YP_009620003.1 terminase large subunit Stenotrophomonas phage vB_SmaS_DLP_5Prohead core protein serine protease PF03420.16, Poly A polymerase head domain PF01743.23; HD domain PF01966.25																		YP_009620003.1 terminase large subunit Stenotrophomonas phage vB_SmaS_DLP_5							Prohead core protein serine protease PF03420.16, Poly A polymerase head domain PF01743.23; HD domain PF01966.25
ERR4297095_1879131||full	360	23	12	294104	Complete	c.both_virus_host	YP_009273398.1 terminase Gordonia phage WoesProhead core protein serine protease PF03420.16, Poly A polymerase head domain PF01743.23; HD domain PF01966.25	YP_009273398.1 terminase Gordonia phage WoesProhead core protein serine protease PF03420.16, Poly A polymerase head domain PF01743.23; HD domain PF01966.25																		YP_009273398.1 terminase Gordonia phage Woes							Prohead core protein serine protease PF03420.16, Poly A polymerase head domain PF01743.23; HD domain PF01966.25
ERR4297098_1630425||full	255	34	2	290374	Complete	c.both_virus_host	NP_918975.1 tail fiber protein Burkholderia phage BcepNazgulNP_918975.1 tail fiber protein Burkholderia phage BcepNazgulYP_009283025.1 terminase large subunit Bacillus phage AR9Prohead core protein serine protease PF03420.16Phage tail lysozyme PF18013.4; Peptidase family M23 PF01551.25	YP_009283025.1 terminase large subunit Bacillus phage AR9Prohead core protein serine protease PF03420.16																NP_918975.1 tail fiber protein Burkholderia phage BcepNazgul	NP_918975.1 tail fiber protein Burkholderia phage BcepNazgul	YP_009283025.1 terminase large subunit Bacillus phage AR9							Prohead core protein serine protease PF03420.16	Phage tail lysozyme PF18013.4; Peptidase family M23 PF01551.25
ERR4297107_2004670||full	255	34	2	290374	Complete	c.both_virus_host	NP_918975.1 tail fiber protein Burkholderia phage BcepNazgulNP_918975.1 tail fiber protein Burkholderia phage BcepNazgulYP_009283025.1 terminase large subunit Bacillus phage AR9Prohead core protein serine protease PF03420.16Phage tail lysozyme PF18013.4; Peptidase family M23 PF01551.25	YP_009283025.1 terminase large subunit Bacillus phage AR9Prohead core protein serine protease PF03420.16																NP_918975.1 tail fiber protein Burkholderia phage BcepNazgul	NP_918975.1 tail fiber protein Burkholderia phage BcepNazgul	YP_009283025.1 terminase large subunit Bacillus phage AR9							Prohead core protein serine protease PF03420.16	Phage tail lysozyme PF18013.4; Peptidase family M23 PF01551.25
ERR4297108_881741||full	254	34	2	290374	Complete	c.both_virus_host	NP_918975.1 tail fiber protein Burkholderia phage BcepNazgulNP_918975.1 tail fiber protein Burkholderia phage BcepNazgulYP_009283025.1 terminase large subunit Bacillus phage AR9Prohead core protein serine protease PF03420.16Phage tail lysozyme PF18013.4; Peptidase family M23 PF01551.25	YP_009283025.1 terminase large subunit Bacillus phage AR9Prohead core protein serine protease PF03420.16																NP_918975.1 tail fiber protein Burkholderia phage BcepNazgul	NP_918975.1 tail fiber protein Burkholderia phage BcepNazgul	YP_009283025.1 terminase large subunit Bacillus phage AR9							Prohead core protein serine protease PF03420.16	Phage tail lysozyme PF18013.4; Peptidase family M23 PF01551.25
ERR4297101_1696428||full	257	35	2	290092	Complete	c.both_virus_host	NP_918975.1 tail fiber protein Burkholderia phage BcepNazgulNP_918975.1 tail fiber protein Burkholderia phage BcepNazgulYP_009283025.1 terminase large subunit Bacillus phage AR9Prohead core protein serine protease PF03420.16Phage tail lysozyme PF18013.4; Peptidase family M23 PF01551.25	YP_009283025.1 terminase large subunit Bacillus phage AR9Prohead core protein serine protease PF03420.16																NP_918975.1 tail fiber protein Burkholderia phage BcepNazgul	NP_918975.1 tail fiber protein Burkholderia phage BcepNazgul	YP_009283025.1 terminase large subunit Bacillus phage AR9							Prohead core protein serine protease PF03420.16	Phage tail lysozyme PF18013.4; Peptidase family M23 PF01551.25
ERR3201399_647063||full	270	34	3	288492	Complete	c.both_virus_host	YP_009283032.1 portal vertex protein Bacillus phage AR9YP_009283032.1 portal vertex protein Bacillus phage AR9YP_009283018.1 prohead core scaffold protein and protease Bacillus phage AR9YP_009910765.1 tail hyaluronidase/tail fiber Bacteroides phage crAss001, YP_009283108.1 tail tape measure protein Bacillus phage AR9, YP_004934383.1 putative contractile tail sheath structural protein Yersinia pha…	YP_009283032.1 portal vertex protein Bacillus phage AR9YP_009283032.1 portal vertex protein Bacillus phage AR9YP_009283018.1 prohead core scaffold protein and protease Bacillus phage AR9YP_009283025.1 terminase large subunit Bacillus phage AR9, YP_009283025.1 terminase large subunit Bacillus phage AR9Prohead core protein serine protease PF03420.16	integrase/recombinase XerDPhage integrase family PF00589.25								integrase/recombinase XerD			YP_009283032.1 portal vertex protein Bacillus phage AR9	YP_009283032.1 portal vertex protein Bacillus phage AR9		YP_009283018.1 prohead core scaffold protein and protease Bacillus phage AR9	YP_009910765.1 tail hyaluronidase/tail fiber Bacteroides phage crAss001, YP_009283108.1 tail tape measure protein Bacillus phage AR9, YP_004934383.1 putative contractile tail sheath structural protein Yersinia phage phiR1-37	YP_009910765.1 tail hyaluronidase/tail fiber Bacteroides phage crAss001	YP_009283025.1 terminase large subunit Bacillus phage AR9, YP_009283025.1 terminase large subunit Bacillus phage AR9							Prohead core protein serine protease PF03420.16	Phage tail lysozyme PF18013.4; CHAP domain PF05257.19			Phage integrase family PF00589.25
ERR3201417_2102243||full	259	27	5	287459	Complete	c.both_virus_host	YP_009283025.1 terminase large subunit Bacillus phage AR9Peptidase family M23 PF01551.25; Phage tail lysozyme PF18013.4	YP_009283025.1 terminase large subunit Bacillus phage AR9																		YP_009283025.1 terminase large subunit Bacillus phage AR9								Peptidase family M23 PF01551.25; Phage tail lysozyme PF18013.4
Yak.DX02_1859539||full	397	53	11	287094	Complete	c.both_virus_host	YP_007517957.1 major capsid Pelagibacter phage HTVC008MYP_004300925.1 gp20 portal vertex protein of head Aeromonas virus 65YP_004300925.1 gp20 portal vertex protein of head Aeromonas virus 65YP_009831853.1 baseplate assembly protein Streptomyces phage BRockYP_009609643.1 head completion protein Acidovorax phage ACP17, YP_004300925.1 gp20 portal vertex protein of head Aeromonas virus 65, YP_009323…	YP_007517957.1 major capsid Pelagibacter phage HTVC008MYP_004300925.1 gp20 portal vertex protein of head Aeromonas virus 65YP_004300925.1 gp20 portal vertex protein of head Aeromonas virus 65YP_009831853.1 baseplate assembly protein Streptomyces phage BRockYP_009609643.1 head completion protein Acidovorax phage ACP17, YP_004300925.1 gp20 portal vertex protein of head Aeromonas virus 65, YP_009323…											YP_007517957.1 major capsid Pelagibacter phage HTVC008M	YP_004300925.1 gp20 portal vertex protein of head Aeromonas virus 65	YP_004300925.1 gp20 portal vertex protein of head Aeromonas virus 65	YP_009831853.1 baseplate assembly protein Streptomyces phage BRock	YP_009609643.1 head completion protein Acidovorax phage ACP17, YP_004300925.1 gp20 portal vertex protein of head Aeromonas virus 65, YP_009323078.1 prohead assembly (scaffolding) protein Synechococcus phage S-CAM7	YP_007517941.1 proximal tail sheath stabilization Pelagibacter phage HTVC008M, YP_009098945.1 tail sheath protein Caulobacter phage Cr30		YP_009834677.1 terminase DNA packaging enzyme large subunit Aeromonas phage AS-zj, YP_009323073.1 terminase large subunit Synechococcus phage S-CAM7			Major capsid protein Gp23 PF07068.14	Bacteriophage T4-like portal protein (Gp20) PF07230.14	Bacteriophage T4-like portal protein (Gp20) PF07230.14	Type VI secretion system/phage-baseplate injector OB domain PF04717.15	Prohead core protein serine protease PF03420.16	T4-like virus Myoviridae tail sheath stabiliser PF16724.8		Terminase RNaseH-like domain PF17289.5, Terminase large subunit, T4likevirus-type, N-terminal PF03237.18
SRR4435578_292128||full	386	38	15	285356	Complete	c.both_virus_host	phage terminase large subunit, phage terminase large subunitYP_009103299.1 major capsid protein Shewanella sp. phage 1/41YP_009845146.1 baseplate protein Serratia phage MTxYP_009140389.1 putative terminase large subunit Lactococcus phage 1358Baseplate J-like protein PF04865.17Phage terminase large subunit PF04466.16, Phage terminase large subunit PF04466.16; Terminase RNAseH like domain PF17288.5…	phage terminase large subunit, phage terminase large subunitYP_009103299.1 major capsid protein Shewanella sp. phage 1/41YP_009845146.1 baseplate protein Serratia phage MTxYP_009140389.1 putative terminase large subunit Lactococcus phage 1358Baseplate J-like protein PF04865.17Phage terminase large subunit PF04466.16, Phage terminase large subunit PF04466.16; Terminase RNAseH like domain PF17288.5…								phage terminase large subunit, phage terminase large subunit			YP_009103299.1 major capsid protein Shewanella sp. phage 1/41			YP_009845146.1 baseplate protein Serratia phage MTx				YP_009140389.1 putative terminase large subunit Lactococcus phage 1358						Baseplate J-like protein PF04865.17				Phage terminase large subunit PF04466.16, Phage terminase large subunit PF04466.16; Terminase RNAseH like domain PF17288.5; Intein splicing domain PF14890.9; Terminase large subunit, T4likevirus-type, N-terminal PF03237.18
ERR3525317_2280213||full	231	32	4	284781	Complete	c.both_virus_host	YP_009664217.1 portal protein Bacillus phage PBS1YP_009664217.1 portal protein Bacillus phage PBS1YP_009283018.1 prohead core scaffold protein and protease Bacillus phage AR9YP_009664215.1 tail sheath protein Bacillus phage PBS1YP_009283025.1 terminase large subunit Bacillus phage AR9Prohead core protein serine protease PF03420.16Phage tail lysozyme PF18013.4; N-acetylmuramoyl-L-alanine amidase P…	YP_009664217.1 portal protein Bacillus phage PBS1YP_009664217.1 portal protein Bacillus phage PBS1YP_009283018.1 prohead core scaffold protein and protease Bacillus phage AR9YP_009283025.1 terminase large subunit Bacillus phage AR9Prohead core protein serine protease PF03420.16												YP_009664217.1 portal protein Bacillus phage PBS1	YP_009664217.1 portal protein Bacillus phage PBS1		YP_009283018.1 prohead core scaffold protein and protease Bacillus phage AR9	YP_009664215.1 tail sheath protein Bacillus phage PBS1		YP_009283025.1 terminase large subunit Bacillus phage AR9							Prohead core protein serine protease PF03420.16	Phage tail lysozyme PF18013.4; N-acetylmuramoyl-L-alanine amidase PF01510.28
ERR2027896_1042905||full	343	44	4	284436	Complete	c.both_virus_host	YP_009302420.1 major capsid protein Bacillus phage SP-15, YP_009302420.1 major capsid protein Bacillus phage SP-15YP_009302415.1 portal vertex protein of head Bacillus phage SP-15, YP_009302415.1 portal vertex protein of head Bacillus phage SP-15YP_009302415.1 portal vertex protein of head Bacillus phage SP-15, YP_009302415.1 portal vertex protein of head Bacillus phage SP-15YP_009302433.1 basepl…	YP_009302420.1 major capsid protein Bacillus phage SP-15, YP_009302420.1 major capsid protein Bacillus phage SP-15YP_009302415.1 portal vertex protein of head Bacillus phage SP-15, YP_009302415.1 portal vertex protein of head Bacillus phage SP-15YP_009302415.1 portal vertex protein of head Bacillus phage SP-15, YP_009302415.1 portal vertex protein of head Bacillus phage SP-15YP_009302433.1 basepl…											YP_009302420.1 major capsid protein Bacillus phage SP-15, YP_009302420.1 major capsid protein Bacillus phage SP-15	YP_009302415.1 portal vertex protein of head Bacillus phage SP-15, YP_009302415.1 portal vertex protein of head Bacillus phage SP-15	YP_009302415.1 portal vertex protein of head Bacillus phage SP-15, YP_009302415.1 portal vertex protein of head Bacillus phage SP-15	YP_009302433.1 baseplate hub subunit Bacillus phage SP-15, YP_009302433.1 baseplate hub subunit Bacillus phage SP-15	YP_009302415.1 portal vertex protein of head Bacillus phage SP-15, YP_009302415.1 portal vertex protein of head Bacillus phage SP-15	YP_009302432.1 tail tube protein Bacillus phage SP-15, YP_009302432.1 tail tube protein Bacillus phage SP-15					Major capsid protein Gp23 PF07068.14, Major capsid protein Gp23 PF07068.14	Bacteriophage T4-like portal protein (Gp20) PF07230.14, Bacteriophage T4-like portal protein (Gp20) PF07230.14	Bacteriophage T4-like portal protein (Gp20) PF07230.14, Bacteriophage T4-like portal protein (Gp20) PF07230.14		Prohead core protein serine protease PF03420.16, Prohead core protein serine protease PF03420.16
ERR3201375_252069||full	281	40	13	279959	Complete	c.both_virus_host	YP_009664217.1 portal protein Bacillus phage PBS1YP_009664217.1 portal protein Bacillus phage PBS1YP_009283021.1 precursor of major head subunit Bacillus phage AR9, YP_009283018.1 prohead core scaffold protein and protease Bacillus phage AR9YP_009664215.1 tail sheath protein Bacillus phage PBS1YP_009283025.1 terminase large subunit Bacillus phage AR9Prohead core protein serine protease PF03420.16…	YP_009664217.1 portal protein Bacillus phage PBS1YP_009664217.1 portal protein Bacillus phage PBS1YP_009283021.1 precursor of major head subunit Bacillus phage AR9, YP_009283018.1 prohead core scaffold protein and protease Bacillus phage AR9YP_009283025.1 terminase large subunit Bacillus phage AR9Prohead core protein serine protease PF03420.16, Poly A polymerase head domain PF01743.23; tRNA nucle…												YP_009664217.1 portal protein Bacillus phage PBS1	YP_009664217.1 portal protein Bacillus phage PBS1		YP_009283021.1 precursor of major head subunit Bacillus phage AR9, YP_009283018.1 prohead core scaffold protein and protease Bacillus phage AR9	YP_009664215.1 tail sheath protein Bacillus phage PBS1		YP_009283025.1 terminase large subunit Bacillus phage AR9							Prohead core protein serine protease PF03420.16, Poly A polymerase head domain PF01743.23; tRNA nucleotidyltransferase domain 2 putative PF13735.9; Probable RNA and SrmB- binding site of polymerase A PF12627.10; HD domain PF01966.25
SRR12529212_2157575||full	249	28	0	279305	Complete	a.only_virus	YP_010112196.1 tail fiber protein crAssphage cr53_1YP_010112196.1 tail fiber protein crAssphage cr53_1YP_009283025.1 terminase large subunit Bacillus phage AR9, YP_009612789.1 putative terminase Erwinia phage vB_EamM_RisingSunProhead core protein serine protease PF03420.16Phage tail fibre repeat PF03406.16	YP_009283025.1 terminase large subunit Bacillus phage AR9, YP_009612789.1 putative terminase Erwinia phage vB_EamM_RisingSunProhead core protein serine protease PF03420.16																YP_010112196.1 tail fiber protein crAssphage cr53_1	YP_010112196.1 tail fiber protein crAssphage cr53_1	YP_009283025.1 terminase large subunit Bacillus phage AR9, YP_009612789.1 putative terminase Erwinia phage vB_EamM_RisingSun							Prohead core protein serine protease PF03420.16	Phage tail fibre repeat PF03406.16
SRR8397921_193542||full	397	60	14	278510	Complete	c.both_virus_host	YP_007517957.1 major capsid Pelagibacter phage HTVC008MYP_007010833.1 head portal vertex protein Aeromonas phage Aes508YP_007010833.1 head portal vertex protein Aeromonas phage Aes508YP_007010833.1 head portal vertex protein Aeromonas phage Aes508, YP_009323078.1 prohead assembly (scaffolding) protein Synechococcus phage S-CAM7YP_009196471.1 putative tail sheath protein Cronobacter phage S13YP_00…	YP_007517957.1 major capsid Pelagibacter phage HTVC008MYP_007010833.1 head portal vertex protein Aeromonas phage Aes508YP_007010833.1 head portal vertex protein Aeromonas phage Aes508YP_007010833.1 head portal vertex protein Aeromonas phage Aes508, YP_009323078.1 prohead assembly (scaffolding) protein Synechococcus phage S-CAM7YP_007237469.1 putative terminase large subunit gp17 Dickeya virus Lim…											YP_007517957.1 major capsid Pelagibacter phage HTVC008M	YP_007010833.1 head portal vertex protein Aeromonas phage Aes508	YP_007010833.1 head portal vertex protein Aeromonas phage Aes508		YP_007010833.1 head portal vertex protein Aeromonas phage Aes508, YP_009323078.1 prohead assembly (scaffolding) protein Synechococcus phage S-CAM7	YP_009196471.1 putative tail sheath protein Cronobacter phage S13		YP_007237469.1 putative terminase large subunit gp17 Dickeya virus Limestone, YP_009834677.1 terminase DNA packaging enzyme large subunit Aeromonas phage AS-zj, YP_007517946.1 terminasee large subunit Pelagibacter phage HTVC008M			Major capsid protein Gp23 PF07068.14	Bacteriophage T4-like portal protein (Gp20) PF07230.14	Bacteriophage T4-like portal protein (Gp20) PF07230.14	Type VI secretion system/phage-baseplate injector OB domain PF04717.15	Prohead core protein serine protease PF03420.16	T4-like virus Myoviridae tail sheath stabiliser PF16724.8		Terminase large subunit, T4likevirus-type, N-terminal PF03237.18, Terminase RNaseH-like domain PF17289.5, Terminase large subunit, T4likevirus-type, N-terminal PF03237.18
ERR3211447_1589087||full	274	65	3	278421	Complete	c.both_virus_host	YP_009612748.1 putative structural head protein Erwinia phage vB_EamM_RisingSunYP_009608936.1 tail sheath protein Pseudomonas phage Noxifer, YP_005098347.1 tail fiber protein Synechococcus phage S-CBS4, YP_009196394.1 putative proximal tail fiber subunit Cronobacter phage S13YP_005098347.1 tail fiber protein Synechococcus phage S-CBS4, YP_009196394.1 putative proximal tail fiber subunit Cronobact…	YP_009612748.1 putative structural head protein Erwinia phage vB_EamM_RisingSunYP_009004975.1 terminase, large subunit Erwinia phage Ea35-70, YP_009598717.1 putative terminase, large subunit Ralstonia phage RP12															YP_009612748.1 putative structural head protein Erwinia phage vB_EamM_RisingSun	YP_009608936.1 tail sheath protein Pseudomonas phage Noxifer, YP_005098347.1 tail fiber protein Synechococcus phage S-CBS4, YP_009196394.1 putative proximal tail fiber subunit Cronobacter phage S13	YP_005098347.1 tail fiber protein Synechococcus phage S-CBS4, YP_009196394.1 putative proximal tail fiber subunit Cronobacter phage S13	YP_009004975.1 terminase, large subunit Erwinia phage Ea35-70, YP_009598717.1 putative terminase, large subunit Ralstonia phage RP12								Phage tail lysozyme PF18013.4
ERR4297096_1259079||full	366	38	9	276677	Complete	c.both_virus_host	YP_002720065.1 putative tail tape measure protein Escherichia virus SSL2009aProhead core protein serine protease PF03420.16, Prohead core protein serine protease PF03420.16Phage tail assembly chaperone protein PF16778.8	Prohead core protein serine protease PF03420.16, Prohead core protein serine protease PF03420.16																YP_002720065.1 putative tail tape measure protein Escherichia virus SSL2009a									Prohead core protein serine protease PF03420.16, Prohead core protein serine protease PF03420.16	Phage tail assembly chaperone protein PF16778.8
ERR3275108_503544||full	305	36	3	273425	Complete	c.both_virus_host	YP_009664217.1 portal protein Bacillus phage PBS1YP_009664217.1 portal protein Bacillus phage PBS1YP_009283018.1 prohead core scaffold protein and protease Bacillus phage AR9YP_009283108.1 tail tape measure protein Bacillus phage AR9, YP_009664215.1 tail sheath protein Bacillus phage PBS1YP_009283025.1 terminase large subunit Bacillus phage AR9Prohead core protein serine protease PF03420.16Phage …	YP_009664217.1 portal protein Bacillus phage PBS1YP_009664217.1 portal protein Bacillus phage PBS1YP_009283018.1 prohead core scaffold protein and protease Bacillus phage AR9YP_009283025.1 terminase large subunit Bacillus phage AR9Prohead core protein serine protease PF03420.16												YP_009664217.1 portal protein Bacillus phage PBS1	YP_009664217.1 portal protein Bacillus phage PBS1		YP_009283018.1 prohead core scaffold protein and protease Bacillus phage AR9	YP_009283108.1 tail tape measure protein Bacillus phage AR9, YP_009664215.1 tail sheath protein Bacillus phage PBS1		YP_009283025.1 terminase large subunit Bacillus phage AR9							Prohead core protein serine protease PF03420.16	Phage tail lysozyme PF18013.4
ERR3220214_1648936||full	532	23	9	272096	Complete	c.both_virus_host	YP_009216086.1 portal protein Bacillus phage ShanetteYP_009216086.1 portal protein Bacillus phage ShanetteYP_010002751.1 terminase Gordonia phage ZippPhage portal protein PF04860.15Phage portal protein PF04860.15Baseplate J-like protein PF04865.17Caudovirus prohead serine protease PF04586.20Terminase RNaseH-like domain PF17289.5; Terminase large subunit, T4likevirus-type, N-terminal PF03237.18	YP_009216086.1 portal protein Bacillus phage ShanetteYP_009216086.1 portal protein Bacillus phage ShanetteYP_010002751.1 terminase Gordonia phage ZippPhage portal protein PF04860.15Phage portal protein PF04860.15Baseplate J-like protein PF04865.17Caudovirus prohead serine protease PF04586.20Terminase RNaseH-like domain PF17289.5; Terminase large subunit, T4likevirus-type, N-terminal PF03237.18												YP_009216086.1 portal protein Bacillus phage Shanette	YP_009216086.1 portal protein Bacillus phage Shanette					YP_010002751.1 terminase Gordonia phage Zipp				Phage portal protein PF04860.15	Phage portal protein PF04860.15	Baseplate J-like protein PF04865.17	Caudovirus prohead serine protease PF04586.20			Terminase RNaseH-like domain PF17289.5; Terminase large subunit, T4likevirus-type, N-terminal PF03237.18
SRR11485372_250167||full	264	56	1	271282	Complete	c.both_virus_host	YP_009849099.1 virion-associated head protein Serratia phage Moabite, YP_009849120.1 virion-associated head protein Serratia phage MoabiteYP_009849270.1 tail lysozyme Serratia phage Moabite, YP_009207834.2 putative tail sheath Ralstonia phage RSF1YP_009004975.1 terminase, large subunit Erwinia phage Ea35-70	YP_009849099.1 virion-associated head protein Serratia phage Moabite, YP_009849120.1 virion-associated head protein Serratia phage MoabiteYP_009004975.1 terminase, large subunit Erwinia phage Ea35-70															YP_009849099.1 virion-associated head protein Serratia phage Moabite, YP_009849120.1 virion-associated head protein Serratia phage Moabite	YP_009849270.1 tail lysozyme Serratia phage Moabite, YP_009207834.2 putative tail sheath Ralstonia phage RSF1		YP_009004975.1 terminase, large subunit Erwinia phage Ea35-70
SRR1267595_2090852||full	379	62	10	271083	Complete	c.both_virus_host	YP_007517957.1 major capsid Pelagibacter phage HTVC008MYP_007517949.1 portal vertex protein of head Pelagibacter phage HTVC008MYP_007517949.1 portal vertex protein of head Pelagibacter phage HTVC008MYP_009323078.1 prohead assembly (scaffolding) protein Synechococcus phage S-CAM7, YP_007517949.1 portal vertex protein of head Pelagibacter phage HTVC008MYP_009597117.1 putative tail sheath protein Ca…	YP_007517957.1 major capsid Pelagibacter phage HTVC008MYP_007517949.1 portal vertex protein of head Pelagibacter phage HTVC008MYP_007517949.1 portal vertex protein of head Pelagibacter phage HTVC008MYP_009323078.1 prohead assembly (scaffolding) protein Synechococcus phage S-CAM7, YP_007517949.1 portal vertex protein of head Pelagibacter phage HTVC008MYP_009844353.1 terminase Stenotrophomonas phag…											YP_007517957.1 major capsid Pelagibacter phage HTVC008M	YP_007517949.1 portal vertex protein of head Pelagibacter phage HTVC008M	YP_007517949.1 portal vertex protein of head Pelagibacter phage HTVC008M		YP_009323078.1 prohead assembly (scaffolding) protein Synechococcus phage S-CAM7, YP_007517949.1 portal vertex protein of head Pelagibacter phage HTVC008M	YP_009597117.1 putative tail sheath protein Campylobacter phage vB_CjeM_Los1		YP_009844353.1 terminase Stenotrophomonas phage YB07, YP_009599769.1 DNA terminase packaging enzyme large subunit Serratia phage BF, YP_009098951.1 terminase large subunit Caulobacter phage Cr30			Major capsid protein Gp23 PF07068.14	Bacteriophage T4-like portal protein (Gp20) PF07230.14	Bacteriophage T4-like portal protein (Gp20) PF07230.14	Type VI secretion system/phage-baseplate injector OB domain PF04717.15	Prohead core protein serine protease PF03420.16, Poly A polymerase head domain PF01743.23; Probable RNA and SrmB- binding site of polymerase A PF12627.10	T4-like virus Myoviridae tail sheath stabiliser PF16724.8		Terminase RNaseH-like domain PF17289.5, Terminase large subunit, T4likevirus-type, N-terminal PF03237.18, Terminase large subunit, T4likevirus-type, N-terminal PF03237.18
SRR8397909_267535||full	394	47	10	271012	Complete	c.both_virus_host	YP_007517957.1 major capsid Pelagibacter phage HTVC008MYP_009030468.1 portal protein Salmonella phage vB-SalM-SJ3YP_009030468.1 portal protein Salmonella phage vB-SalM-SJ3YP_009609643.1 head completion protein Acidovorax phage ACP17, YP_009323078.1 prohead assembly (scaffolding) protein Synechococcus phage S-CAM7YP_009196471.1 putative tail sheath protein Cronobacter phage S13YP_007517946.1 termi…	YP_007517957.1 major capsid Pelagibacter phage HTVC008MYP_009030468.1 portal protein Salmonella phage vB-SalM-SJ3YP_009030468.1 portal protein Salmonella phage vB-SalM-SJ3YP_009609643.1 head completion protein Acidovorax phage ACP17, YP_009323078.1 prohead assembly (scaffolding) protein Synechococcus phage S-CAM7YP_007517946.1 terminasee large subunit Pelagibacter phage HTVC008M, YP_009844353.1 t…											YP_007517957.1 major capsid Pelagibacter phage HTVC008M	YP_009030468.1 portal protein Salmonella phage vB-SalM-SJ3	YP_009030468.1 portal protein Salmonella phage vB-SalM-SJ3		YP_009609643.1 head completion protein Acidovorax phage ACP17, YP_009323078.1 prohead assembly (scaffolding) protein Synechococcus phage S-CAM7	YP_009196471.1 putative tail sheath protein Cronobacter phage S13		YP_007517946.1 terminasee large subunit Pelagibacter phage HTVC008M, YP_009844353.1 terminase Stenotrophomonas phage YB07			Major capsid protein Gp23 PF07068.14	Bacteriophage T4-like portal protein (Gp20) PF07230.14	Bacteriophage T4-like portal protein (Gp20) PF07230.14	Type VI secretion system/phage-baseplate injector OB domain PF04717.15	Prohead core protein serine protease PF03420.16	T4-like virus Myoviridae tail sheath stabiliser PF16724.8		Terminase large subunit, T4likevirus-type, N-terminal PF03237.18, Terminase large subunit, T4likevirus-type, N-terminal PF03237.18; Terminase large subunit, ATPase domain PF03354.18, Terminase RNaseH-like domain PF17289.5
ERR4297100_1285479||full	232	49	2	268927	Complete	c.both_virus_host	YP_009849227.1 portal protein Serratia phage MoabiteYP_009849227.1 portal protein Serratia phage MoabiteYP_009217093.1 tail sheath protein Pseudomonas phage PhiPA3YP_009598717.1 putative terminase, large subunit Ralstonia phage RP12phiKZ-like phage internal head proteins PF12699.10	YP_009849227.1 portal protein Serratia phage MoabiteYP_009849227.1 portal protein Serratia phage MoabiteYP_009598717.1 putative terminase, large subunit Ralstonia phage RP12phiKZ-like phage internal head proteins PF12699.10												YP_009849227.1 portal protein Serratia phage Moabite	YP_009849227.1 portal protein Serratia phage Moabite			YP_009217093.1 tail sheath protein Pseudomonas phage PhiPA3		YP_009598717.1 putative terminase, large subunit Ralstonia phage RP12							phiKZ-like phage internal head proteins PF12699.10
SRR1206671_4346448||full	241	27	6	268698	Complete	c.both_virus_host	YP_009283032.1 portal vertex protein Bacillus phage AR9YP_009283032.1 portal vertex protein Bacillus phage AR9YP_009283021.1 precursor of major head subunit Bacillus phage AR9YP_009151124.1 tail lysin Bacillus phage Mater, YP_004934383.1 putative contractile tail sheath structural protein Yersinia phage phiR1-37YP_009283025.1 terminase large subunit Bacillus phage AR9Prohead core protein serine p…	YP_009283032.1 portal vertex protein Bacillus phage AR9YP_009283032.1 portal vertex protein Bacillus phage AR9YP_009283021.1 precursor of major head subunit Bacillus phage AR9YP_009283025.1 terminase large subunit Bacillus phage AR9Prohead core protein serine protease PF03420.16												YP_009283032.1 portal vertex protein Bacillus phage AR9	YP_009283032.1 portal vertex protein Bacillus phage AR9		YP_009283021.1 precursor of major head subunit Bacillus phage AR9	YP_009151124.1 tail lysin Bacillus phage Mater, YP_004934383.1 putative contractile tail sheath structural protein Yersinia phage phiR1-37		YP_009283025.1 terminase large subunit Bacillus phage AR9							Prohead core protein serine protease PF03420.16	Glycosyl hydrolases family 25 PF01183.23; Phage tail lysozyme PF18013.4; Peptidase_C39 like family PF13529.9
SRR12529102_1515794||full	251	48	2	267822	Complete	c.both_virus_host	YP_009849120.1 virion-associated head protein Serratia phage MoabiteYP_009609112.1 tail fiber protein Pseudomonas phage Noxifer, YP_009605646.1 putative tail sheath protein Erwinia phage vB_EamM_RAYYP_009609112.1 tail fiber protein Pseudomonas phage NoxiferYP_009598717.1 putative terminase, large subunit Ralstonia phage RP12	YP_009849120.1 virion-associated head protein Serratia phage MoabiteYP_009598717.1 putative terminase, large subunit Ralstonia phage RP12															YP_009849120.1 virion-associated head protein Serratia phage Moabite	YP_009609112.1 tail fiber protein Pseudomonas phage Noxifer, YP_009605646.1 putative tail sheath protein Erwinia phage vB_EamM_RAY	YP_009609112.1 tail fiber protein Pseudomonas phage Noxifer	YP_009598717.1 putative terminase, large subunit Ralstonia phage RP12
Yak.AD02_997420||full	254	47	3	267546	Complete	c.both_virus_host	YP_009849120.1 virion-associated head protein Serratia phage MoabiteYP_009609112.1 tail fiber protein Pseudomonas phage Noxifer, YP_009605646.1 putative tail sheath protein Erwinia phage vB_EamM_RAYYP_009609112.1 tail fiber protein Pseudomonas phage NoxiferYP_009598717.1 putative terminase, large subunit Ralstonia phage RP12	YP_009849120.1 virion-associated head protein Serratia phage MoabiteYP_009598717.1 putative terminase, large subunit Ralstonia phage RP12															YP_009849120.1 virion-associated head protein Serratia phage Moabite	YP_009609112.1 tail fiber protein Pseudomonas phage Noxifer, YP_009605646.1 putative tail sheath protein Erwinia phage vB_EamM_RAY	YP_009609112.1 tail fiber protein Pseudomonas phage Noxifer	YP_009598717.1 putative terminase, large subunit Ralstonia phage RP12
ERR4297095_116725||full	256	51	1	266839	Complete	c.both_virus_host	YP_009849120.1 virion-associated head protein Serratia phage Moabite, YP_009849099.1 virion-associated head protein Serratia phage MoabiteYP_009207834.2 putative tail sheath Ralstonia phage RSF1, YP_009849270.1 tail lysozyme Serratia phage MoabiteYP_009004975.1 terminase, large subunit Erwinia phage Ea35-70	YP_009849120.1 virion-associated head protein Serratia phage Moabite, YP_009849099.1 virion-associated head protein Serratia phage MoabiteYP_009004975.1 terminase, large subunit Erwinia phage Ea35-70															YP_009849120.1 virion-associated head protein Serratia phage Moabite, YP_009849099.1 virion-associated head protein Serratia phage Moabite	YP_009207834.2 putative tail sheath Ralstonia phage RSF1, YP_009849270.1 tail lysozyme Serratia phage Moabite		YP_009004975.1 terminase, large subunit Erwinia phage Ea35-70
ERR4297109_872295||full	256	51	1	266838	Complete	c.both_virus_host	YP_009849120.1 virion-associated head protein Serratia phage Moabite, YP_009849099.1 virion-associated head protein Serratia phage MoabiteYP_009207834.2 putative tail sheath Ralstonia phage RSF1, YP_009849270.1 tail lysozyme Serratia phage MoabiteYP_009004975.1 terminase, large subunit Erwinia phage Ea35-70	YP_009849120.1 virion-associated head protein Serratia phage Moabite, YP_009849099.1 virion-associated head protein Serratia phage MoabiteYP_009004975.1 terminase, large subunit Erwinia phage Ea35-70															YP_009849120.1 virion-associated head protein Serratia phage Moabite, YP_009849099.1 virion-associated head protein Serratia phage Moabite	YP_009207834.2 putative tail sheath Ralstonia phage RSF1, YP_009849270.1 tail lysozyme Serratia phage Moabite		YP_009004975.1 terminase, large subunit Erwinia phage Ea35-70
ERR4297086_200127||full	222	53	4	266315	Complete	c.both_virus_host	YP_009849120.1 virion-associated head protein Serratia phage MoabiteYP_009608936.1 tail sheath protein Pseudomonas phage NoxiferYP_009598717.1 putative terminase, large subunit Ralstonia phage RP12phiKZ-like phage internal head proteins PF12699.10	YP_009849120.1 virion-associated head protein Serratia phage MoabiteYP_009598717.1 putative terminase, large subunit Ralstonia phage RP12phiKZ-like phage internal head proteins PF12699.10															YP_009849120.1 virion-associated head protein Serratia phage Moabite	YP_009608936.1 tail sheath protein Pseudomonas phage Noxifer		YP_009598717.1 putative terminase, large subunit Ralstonia phage RP12							phiKZ-like phage internal head proteins PF12699.10
SRR8387714_592248||full	293	31	1	266315	Complete	c.both_virus_host	YP_009664217.1 portal protein Bacillus phage PBS1YP_009664217.1 portal protein Bacillus phage PBS1YP_009283018.1 prohead core scaffold protein and protease Bacillus phage AR9YP_009664215.1 tail sheath protein Bacillus phage PBS1, YP_009283108.1 tail tape measure protein Bacillus phage AR9YP_009283025.1 terminase large subunit Bacillus phage AR9Prohead core protein serine protease PF03420.16Phage …	YP_009664217.1 portal protein Bacillus phage PBS1YP_009664217.1 portal protein Bacillus phage PBS1YP_009283018.1 prohead core scaffold protein and protease Bacillus phage AR9YP_009283025.1 terminase large subunit Bacillus phage AR9Prohead core protein serine protease PF03420.16Terminase large subunit, T4likevirus-type, N-terminal PF03237.18												YP_009664217.1 portal protein Bacillus phage PBS1	YP_009664217.1 portal protein Bacillus phage PBS1		YP_009283018.1 prohead core scaffold protein and protease Bacillus phage AR9	YP_009664215.1 tail sheath protein Bacillus phage PBS1, YP_009283108.1 tail tape measure protein Bacillus phage AR9		YP_009283025.1 terminase large subunit Bacillus phage AR9							Prohead core protein serine protease PF03420.16	Phage tail lysozyme PF18013.4, Phage tail lysozyme PF18013.4; Peptidase_C39 like family PF13529.9		Terminase large subunit, T4likevirus-type, N-terminal PF03237.18
ERR3525309_323161||full	217	30	3	265216	Complete	c.both_virus_host	YP_009664217.1 portal protein Bacillus phage PBS1YP_009664217.1 portal protein Bacillus phage PBS1YP_009283018.1 prohead core scaffold protein and protease Bacillus phage AR9YP_009664215.1 tail sheath protein Bacillus phage PBS1, YP_009100994.1 putative tail lysin Listeria phage WIL-1YP_009283025.1 terminase large subunit Bacillus phage AR9Prohead core protein serine protease PF03420.16Phage tail…	YP_009664217.1 portal protein Bacillus phage PBS1YP_009664217.1 portal protein Bacillus phage PBS1YP_009283018.1 prohead core scaffold protein and protease Bacillus phage AR9YP_009283025.1 terminase large subunit Bacillus phage AR9Prohead core protein serine protease PF03420.16												YP_009664217.1 portal protein Bacillus phage PBS1	YP_009664217.1 portal protein Bacillus phage PBS1		YP_009283018.1 prohead core scaffold protein and protease Bacillus phage AR9	YP_009664215.1 tail sheath protein Bacillus phage PBS1, YP_009100994.1 putative tail lysin Listeria phage WIL-1		YP_009283025.1 terminase large subunit Bacillus phage AR9							Prohead core protein serine protease PF03420.16	Phage tail lysozyme PF18013.4; Peptidase family M23 PF01551.25
ERR4297109_1382217||full	289	32	5	263910	Complete	c.both_virus_host	YP_009283032.1 portal vertex protein Bacillus phage AR9YP_009283032.1 portal vertex protein Bacillus phage AR9YP_009283018.1 prohead core scaffold protein and protease Bacillus phage AR9YP_009283025.1 terminase large subunit Bacillus phage AR9Prohead core protein serine protease PF03420.16; Peptidase S80 family PF20034.2Phage tail lysozyme PF18013.4; CHAP domain PF05257.19, Phage tail lysozyme PF…	YP_009283032.1 portal vertex protein Bacillus phage AR9YP_009283032.1 portal vertex protein Bacillus phage AR9YP_009283018.1 prohead core scaffold protein and protease Bacillus phage AR9YP_009283025.1 terminase large subunit Bacillus phage AR9Prohead core protein serine protease PF03420.16; Peptidase S80 family PF20034.2												YP_009283032.1 portal vertex protein Bacillus phage AR9	YP_009283032.1 portal vertex protein Bacillus phage AR9		YP_009283018.1 prohead core scaffold protein and protease Bacillus phage AR9			YP_009283025.1 terminase large subunit Bacillus phage AR9							Prohead core protein serine protease PF03420.16; Peptidase S80 family PF20034.2	Phage tail lysozyme PF18013.4; CHAP domain PF05257.19, Phage tail lysozyme PF18013.4
ERR3211445_812200||full	354	62	10	263557	Complete	c.both_virus_host	YP_007517957.1 major capsid Pelagibacter phage HTVC008MYP_007517949.1 portal vertex protein of head Pelagibacter phage HTVC008MYP_007517949.1 portal vertex protein of head Pelagibacter phage HTVC008MYP_007517949.1 portal vertex protein of head Pelagibacter phage HTVC008M, YP_009323078.1 prohead assembly (scaffolding) protein Synechococcus phage S-CAM7YP_009597117.1 putative tail sheath protein Ca…	YP_007517957.1 major capsid Pelagibacter phage HTVC008MYP_007517949.1 portal vertex protein of head Pelagibacter phage HTVC008MYP_007517949.1 portal vertex protein of head Pelagibacter phage HTVC008MYP_007517949.1 portal vertex protein of head Pelagibacter phage HTVC008M, YP_009323078.1 prohead assembly (scaffolding) protein Synechococcus phage S-CAM7YP_009844353.1 terminase Stenotrophomonas phag…											YP_007517957.1 major capsid Pelagibacter phage HTVC008M	YP_007517949.1 portal vertex protein of head Pelagibacter phage HTVC008M	YP_007517949.1 portal vertex protein of head Pelagibacter phage HTVC008M		YP_007517949.1 portal vertex protein of head Pelagibacter phage HTVC008M, YP_009323078.1 prohead assembly (scaffolding) protein Synechococcus phage S-CAM7	YP_009597117.1 putative tail sheath protein Campylobacter phage vB_CjeM_Los1		YP_009844353.1 terminase Stenotrophomonas phage YB07, YP_007517946.1 terminasee large subunit Pelagibacter phage HTVC008M			Major capsid protein Gp23 PF07068.14, Major capsid protein Gp23 PF07068.14	Bacteriophage T4-like portal protein (Gp20) PF07230.14	Bacteriophage T4-like portal protein (Gp20) PF07230.14	Type VI secretion system/phage-baseplate injector OB domain PF04717.15	Poly A polymerase head domain PF01743.23; Probable RNA and SrmB- binding site of polymerase A PF12627.10, Prohead core protein serine protease PF03420.16	T4-like virus Myoviridae tail sheath stabiliser PF16724.8		Terminase RNaseH-like domain PF17289.5, Terminase large subunit, T4likevirus-type, N-terminal PF03237.18; Terminase large subunit, ATPase domain PF03354.18
SRR873600_232179||full	367	47	4	262489	Complete	c.both_virus_host	YP_007517957.1 major capsid Pelagibacter phage HTVC008MYP_009841923.1 putative portal vertex protein Serratia phage vB_SmaA_3MYP_009841923.1 putative portal vertex protein Serratia phage vB_SmaA_3MYP_009323078.1 prohead assembly (scaffolding) protein Synechococcus phage S-CAM7YP_009196471.1 putative tail sheath protein Cronobacter phage S13YP_009011641.1 gp17 terminase DNA packaging enzyme large …	YP_007517957.1 major capsid Pelagibacter phage HTVC008MYP_009841923.1 putative portal vertex protein Serratia phage vB_SmaA_3MYP_009841923.1 putative portal vertex protein Serratia phage vB_SmaA_3MYP_009323078.1 prohead assembly (scaffolding) protein Synechococcus phage S-CAM7YP_009011641.1 gp17 terminase DNA packaging enzyme large subunit Aeromonas phage PX29, YP_008772117.1 terminase large subu…											YP_007517957.1 major capsid Pelagibacter phage HTVC008M	YP_009841923.1 putative portal vertex protein Serratia phage vB_SmaA_3M	YP_009841923.1 putative portal vertex protein Serratia phage vB_SmaA_3M		YP_009323078.1 prohead assembly (scaffolding) protein Synechococcus phage S-CAM7	YP_009196471.1 putative tail sheath protein Cronobacter phage S13		YP_009011641.1 gp17 terminase DNA packaging enzyme large subunit Aeromonas phage PX29, YP_008772117.1 terminase large subunit Salmonella phage Marshall, YP_009098951.1 terminase large subunit Caulobacter phage Cr30, YP_009838369.1 large terminase Vibrio phage YC			Major capsid protein Gp23 PF07068.14	Bacteriophage T4-like portal protein (Gp20) PF07230.14	Bacteriophage T4-like portal protein (Gp20) PF07230.14	Type VI secretion system/phage-baseplate injector OB domain PF04717.15	Poly A polymerase head domain PF01743.23; Probable RNA and SrmB- binding site of polymerase A PF12627.10, Prohead core protein serine protease PF03420.16	Phage tail sheath protein subtilisin-like domain PF04984.17, T4-like virus Myoviridae tail sheath stabiliser PF16724.8		Terminase RNaseH-like domain PF17289.5, Terminase large subunit, T4likevirus-type, N-terminal PF03237.18, Terminase large subunit, T4likevirus-type, N-terminal PF03237.18, Terminase large subunit, T4likevirus-type, N-terminal PF03237.18; DEAD/DEAH box helicase PF00270.32; Type III restriction enzyme, res subunit PF04851.18
ERR3275101_1450703||full	265	35	3	262216	Complete	c.both_virus_host	YP_009664217.1 portal protein Bacillus phage PBS1YP_009664217.1 portal protein Bacillus phage PBS1YP_009283021.1 precursor of major head subunit Bacillus phage AR9YP_010112196.1 tail fiber protein crAssphage cr53_1, YP_009664215.1 tail sheath protein Bacillus phage PBS1, YP_009151124.1 tail lysin Bacillus phage MaterYP_010112196.1 tail fiber protein crAssphage cr53_1YP_009283025.1 terminase large…	YP_009664217.1 portal protein Bacillus phage PBS1YP_009664217.1 portal protein Bacillus phage PBS1YP_009283021.1 precursor of major head subunit Bacillus phage AR9YP_009283025.1 terminase large subunit Bacillus phage AR9, YP_009283025.1 terminase large subunit Bacillus phage AR9Prohead core protein serine protease PF03420.16												YP_009664217.1 portal protein Bacillus phage PBS1	YP_009664217.1 portal protein Bacillus phage PBS1		YP_009283021.1 precursor of major head subunit Bacillus phage AR9	YP_010112196.1 tail fiber protein crAssphage cr53_1, YP_009664215.1 tail sheath protein Bacillus phage PBS1, YP_009151124.1 tail lysin Bacillus phage Mater	YP_010112196.1 tail fiber protein crAssphage cr53_1	YP_009283025.1 terminase large subunit Bacillus phage AR9, YP_009283025.1 terminase large subunit Bacillus phage AR9							Prohead core protein serine protease PF03420.16	Phage tail lysozyme PF18013.4; Peptidase_C39 like family PF13529.9
SRR12529379_935314||full	240	38	6	261996	Complete	c.both_virus_host	Prohead core protein serine protease PF03420.16, Poly A polymerase head domain PF01743.23; tRNA nucleotidyltransferase domain 2 putative PF13735.9; Probable RNA and SrmB- binding site of polymerase A PF12627.10; HD domain PF01966.25, Poly A polymerase head domain PF01743.23; tRNA nucleotidyltransferase domain 2 putative PF13735.9; Probable RNA and SrmB- binding site of polymerase A PF12627.10; HD…	Prohead core protein serine protease PF03420.16, Poly A polymerase head domain PF01743.23; tRNA nucleotidyltransferase domain 2 putative PF13735.9; Probable RNA and SrmB- binding site of polymerase A PF12627.10; HD domain PF01966.25, Poly A polymerase head domain PF01743.23; tRNA nucleotidyltransferase domain 2 putative PF13735.9; Probable RNA and SrmB- binding site of polymerase A PF12627.10; HD…																									Prohead core protein serine protease PF03420.16, Poly A polymerase head domain PF01743.23; tRNA nucleotidyltransferase domain 2 putative PF13735.9; Probable RNA and SrmB- binding site of polymerase A PF12627.10; HD domain PF01966.25, Poly A polymerase head domain PF01743.23; tRNA nucleotidyltransferase domain 2 putative PF13735.9; Probable RNA and SrmB- binding site of polymerase A PF12627.10; HD…
SRR8397906_334710||full	300	32	6	261636	Complete	c.both_virus_host	YP_009323080.1 major capsid protein Synechococcus phage S-CAM7YP_007517949.1 portal vertex protein of head Pelagibacter phage HTVC008MYP_007517949.1 portal vertex protein of head Pelagibacter phage HTVC008MYP_009196487.1 putative baseplate wedge subunit Cronobacter phage S13, YP_009798888.1 baseplate wedge subunit Klebsiella phage vB_KpnM_KpS110YP_007517954.1 prohead core scaffold and protease Pe…	YP_009323080.1 major capsid protein Synechococcus phage S-CAM7YP_007517949.1 portal vertex protein of head Pelagibacter phage HTVC008MYP_007517949.1 portal vertex protein of head Pelagibacter phage HTVC008MYP_009196487.1 putative baseplate wedge subunit Cronobacter phage S13, YP_009798888.1 baseplate wedge subunit Klebsiella phage vB_KpnM_KpS110YP_007517954.1 prohead core scaffold and protease Pe…	putative transposase									putative transposase	YP_009323080.1 major capsid protein Synechococcus phage S-CAM7	YP_007517949.1 portal vertex protein of head Pelagibacter phage HTVC008M	YP_007517949.1 portal vertex protein of head Pelagibacter phage HTVC008M	YP_009196487.1 putative baseplate wedge subunit Cronobacter phage S13, YP_009798888.1 baseplate wedge subunit Klebsiella phage vB_KpnM_KpS110	YP_007517954.1 prohead core scaffold and protease Pelagibacter phage HTVC008M, YP_007517949.1 portal vertex protein of head Pelagibacter phage HTVC008M	YP_009196471.1 putative tail sheath protein Cronobacter phage S13, YP_003858508.1 gp19 tail tube protein Escherichia virus RB16, YP_009855580.1 putative tail fiber protein Escherichia phage flopper	YP_009855580.1 putative tail fiber protein Escherichia phage flopper	YP_009323073.1 terminase large subunit Synechococcus phage S-CAM7			Major capsid protein Gp23 PF07068.14	Bacteriophage T4-like portal protein (Gp20) PF07230.14	Bacteriophage T4-like portal protein (Gp20) PF07230.14	Baseplate wedge protein gp25 PF04965.17	Prohead core protein serine protease PF03420.16	Phage tail sheath protein subtilisin-like domain PF04984.17; Phage tail sheath C-terminal domain PF17482.5, T4-like virus Myoviridae tail sheath stabiliser PF16724.8		Terminase large subunit, T4likevirus-type, N-terminal PF03237.18; Terminase RNaseH-like domain PF17289.5
SRR8387717_47268||full	230	30	3	261397	Complete	c.both_virus_host	YP_009283025.1 terminase large subunit Bacillus phage AR9Prohead core protein serine protease PF03420.16	YP_009283025.1 terminase large subunit Bacillus phage AR9Prohead core protein serine protease PF03420.16																		YP_009283025.1 terminase large subunit Bacillus phage AR9							Prohead core protein serine protease PF03420.16
ERR3201384_280331||full	373	42	3	261212	Complete	c.both_virus_host	YP_007517957.1 major capsid Pelagibacter phage HTVC008MYP_006986484.1 portal vertex protein Cronobacter phage vB_CsaM_GAP161YP_006986484.1 portal vertex protein Cronobacter phage vB_CsaM_GAP161YP_009609643.1 head completion protein Acidovorax phage ACP17YP_004300927.1 gp18 tail sheath protein Aeromonas virus 65YP_009098951.1 terminase large subunit Caulobacter phage Cr30, YP_009844353.1 terminase…	YP_007517957.1 major capsid Pelagibacter phage HTVC008MYP_006986484.1 portal vertex protein Cronobacter phage vB_CsaM_GAP161YP_006986484.1 portal vertex protein Cronobacter phage vB_CsaM_GAP161YP_009609643.1 head completion protein Acidovorax phage ACP17YP_009098951.1 terminase large subunit Caulobacter phage Cr30, YP_009844353.1 terminase Stenotrophomonas phage YB07, YP_009011641.1 gp17 terminas…											YP_007517957.1 major capsid Pelagibacter phage HTVC008M	YP_006986484.1 portal vertex protein Cronobacter phage vB_CsaM_GAP161	YP_006986484.1 portal vertex protein Cronobacter phage vB_CsaM_GAP161		YP_009609643.1 head completion protein Acidovorax phage ACP17	YP_004300927.1 gp18 tail sheath protein Aeromonas virus 65		YP_009098951.1 terminase large subunit Caulobacter phage Cr30, YP_009844353.1 terminase Stenotrophomonas phage YB07, YP_009011641.1 gp17 terminase DNA packaging enzyme large subunit Aeromonas phage PX29			Major capsid protein Gp23 PF07068.14	Bacteriophage T4-like portal protein (Gp20) PF07230.14	Bacteriophage T4-like portal protein (Gp20) PF07230.14	Type VI secretion system/phage-baseplate injector OB domain PF04717.15	Prohead core protein serine protease PF03420.16, Poly A polymerase head domain PF01743.23; Probable RNA and SrmB- binding site of polymerase A PF12627.10	T4-like virus Myoviridae tail sheath stabiliser PF16724.8		Terminase large subunit, T4likevirus-type, N-terminal PF03237.18, Terminase large subunit, T4likevirus-type, N-terminal PF03237.18, Terminase RNaseH-like domain PF17289.5
ERR3220218_468321||full	279	41	1	261151	Complete	c.both_virus_host	YP_009664217.1 portal protein Bacillus phage PBS1YP_009664217.1 portal protein Bacillus phage PBS1YP_009283018.1 prohead core scaffold protein and protease Bacillus phage AR9YP_009283108.1 tail tape measure protein Bacillus phage AR9, YP_004934383.1 putative contractile tail sheath structural protein Yersinia phage phiR1-37, YP_009100994.1 putative tail lysin Listeria phage WIL-1, YP_004010381.1 …	YP_009664217.1 portal protein Bacillus phage PBS1YP_009664217.1 portal protein Bacillus phage PBS1YP_009283018.1 prohead core scaffold protein and protease Bacillus phage AR9YP_009283025.1 terminase large subunit Bacillus phage AR9, YP_009664211.1 terminase large subunit Bacillus phage PBS1, YP_009664211.1 terminase large subunit Bacillus phage PBS1Prohead core protein serine protease PF03420.16	putative transposase, transposaseYP_010082834.1 transposase Fusobacterium phage Fnu1Putative transposase DNA-binding domain PF07282.14; Helix-turn-helix domain PF12323.11									putative transposase, transposase		YP_009664217.1 portal protein Bacillus phage PBS1	YP_009664217.1 portal protein Bacillus phage PBS1		YP_009283018.1 prohead core scaffold protein and protease Bacillus phage AR9	YP_009283108.1 tail tape measure protein Bacillus phage AR9, YP_004934383.1 putative contractile tail sheath structural protein Yersinia phage phiR1-37, YP_009100994.1 putative tail lysin Listeria phage WIL-1, YP_004010381.1 gp37 large distal tail fiber subunit Acinetobacter phage Acj9	YP_004010381.1 gp37 large distal tail fiber subunit Acinetobacter phage Acj9	YP_009283025.1 terminase large subunit Bacillus phage AR9, YP_009664211.1 terminase large subunit Bacillus phage PBS1, YP_009664211.1 terminase large subunit Bacillus phage PBS1		YP_010082834.1 transposase Fusobacterium phage Fnu1					Prohead core protein serine protease PF03420.16	Phage Tail Collar Domain PF07484.15				Putative transposase DNA-binding domain PF07282.14; Helix-turn-helix domain PF12323.11
ERR4297092_1510523||full	317	40	9	261074	Complete	c.both_virus_host	YP_009323080.1 major capsid protein Synechococcus phage S-CAM7YP_010092967.1 portal vertex protein of head Aeromonas phage Ah1YP_010092967.1 portal vertex protein of head Aeromonas phage Ah1YP_007517920.1 baseplate wedge Pelagibacter phage HTVC008MYP_009323078.1 prohead assembly (scaffolding) protein Synechococcus phage S-CAM7, YP_010092967.1 portal vertex protein of head Aeromonas phage Ah1, YP_…	YP_009323080.1 major capsid protein Synechococcus phage S-CAM7YP_010092967.1 portal vertex protein of head Aeromonas phage Ah1YP_010092967.1 portal vertex protein of head Aeromonas phage Ah1YP_007517920.1 baseplate wedge Pelagibacter phage HTVC008MYP_009323078.1 prohead assembly (scaffolding) protein Synechococcus phage S-CAM7, YP_010092967.1 portal vertex protein of head Aeromonas phage Ah1, YP_…											YP_009323080.1 major capsid protein Synechococcus phage S-CAM7	YP_010092967.1 portal vertex protein of head Aeromonas phage Ah1	YP_010092967.1 portal vertex protein of head Aeromonas phage Ah1	YP_007517920.1 baseplate wedge Pelagibacter phage HTVC008M	YP_009323078.1 prohead assembly (scaffolding) protein Synechococcus phage S-CAM7, YP_010092967.1 portal vertex protein of head Aeromonas phage Ah1, YP_009609643.1 head completion protein Acidovorax phage ACP17	YP_009834913.1 tail sheath protein Aeromonas phage AS-sw, YP_009196471.1 putative tail sheath protein Cronobacter phage S13					Major capsid protein Gp23 PF07068.14	Bacteriophage T4-like portal protein (Gp20) PF07230.14	Bacteriophage T4-like portal protein (Gp20) PF07230.14	Baseplate wedge protein gp25 PF04965.17	Prohead core protein serine protease PF03420.16	Phage tail sheath C-terminal domain PF17482.5, Phage tail sheath C-terminal domain PF17482.5, T4-like virus Myoviridae tail sheath stabiliser PF16724.8		Terminase large subunit, T4likevirus-type, N-terminal PF03237.18; Terminase RNaseH-like domain PF17289.5
SRR8387719_1188110||full	264	33	6	260678	Complete	c.both_virus_host	YP_009664217.1 portal protein Bacillus phage PBS1YP_009664217.1 portal protein Bacillus phage PBS1YP_009283018.1 prohead core scaffold protein and protease Bacillus phage AR9YP_009664215.1 tail sheath protein Bacillus phage PBS1, YP_009283108.1 tail tape measure protein Bacillus phage AR9YP_009283025.1 terminase large subunit Bacillus phage AR9Prohead core protein serine protease PF03420.16Phage …	YP_009664217.1 portal protein Bacillus phage PBS1YP_009664217.1 portal protein Bacillus phage PBS1YP_009283018.1 prohead core scaffold protein and protease Bacillus phage AR9YP_009283025.1 terminase large subunit Bacillus phage AR9Prohead core protein serine protease PF03420.16												YP_009664217.1 portal protein Bacillus phage PBS1	YP_009664217.1 portal protein Bacillus phage PBS1		YP_009283018.1 prohead core scaffold protein and protease Bacillus phage AR9	YP_009664215.1 tail sheath protein Bacillus phage PBS1, YP_009283108.1 tail tape measure protein Bacillus phage AR9		YP_009283025.1 terminase large subunit Bacillus phage AR9							Prohead core protein serine protease PF03420.16	Phage tail lysozyme PF18013.4; Peptidase family M23 PF01551.25; NlpC/P60 family PF00877.22; Bacteriophage peptidoglycan hydrolase PF05382.16; Mannosyl-glycoprotein endo-beta-N-acetylglucosaminidase PF01832.23
ERR4297095_1863527||full	360	41	5	260436	Complete	c.both_virus_host	YP_007517957.1 major capsid Pelagibacter phage HTVC008MYP_006986484.1 portal vertex protein Cronobacter phage vB_CsaM_GAP161YP_006986484.1 portal vertex protein Cronobacter phage vB_CsaM_GAP161YP_009323078.1 prohead assembly (scaffolding) protein Synechococcus phage S-CAM7YP_010059411.1 minor tail protein Gordonia phage Skog, YP_004300927.1 gp18 tail sheath protein Aeromonas virus 65YP_009844353.…	YP_007517957.1 major capsid Pelagibacter phage HTVC008MYP_006986484.1 portal vertex protein Cronobacter phage vB_CsaM_GAP161YP_006986484.1 portal vertex protein Cronobacter phage vB_CsaM_GAP161YP_009323078.1 prohead assembly (scaffolding) protein Synechococcus phage S-CAM7YP_009844353.1 terminase Stenotrophomonas phage YB07, YP_009098951.1 terminase large subunit Caulobacter phage Cr30, YP_009011…											YP_007517957.1 major capsid Pelagibacter phage HTVC008M	YP_006986484.1 portal vertex protein Cronobacter phage vB_CsaM_GAP161	YP_006986484.1 portal vertex protein Cronobacter phage vB_CsaM_GAP161		YP_009323078.1 prohead assembly (scaffolding) protein Synechococcus phage S-CAM7	YP_010059411.1 minor tail protein Gordonia phage Skog, YP_004300927.1 gp18 tail sheath protein Aeromonas virus 65		YP_009844353.1 terminase Stenotrophomonas phage YB07, YP_009098951.1 terminase large subunit Caulobacter phage Cr30, YP_009011641.1 gp17 terminase DNA packaging enzyme large subunit Aeromonas phage PX29			Major capsid protein Gp23 PF07068.14	Bacteriophage T4-like portal protein (Gp20) PF07230.14	Bacteriophage T4-like portal protein (Gp20) PF07230.14	Type VI secretion system/phage-baseplate injector OB domain PF04717.15	Poly A polymerase head domain PF01743.23, Prohead core protein serine protease PF03420.16	T4-like virus Myoviridae tail sheath stabiliser PF16724.8		Terminase large subunit, T4likevirus-type, N-terminal PF03237.18, Terminase large subunit, T4likevirus-type, N-terminal PF03237.18, Terminase RNaseH-like domain PF17289.5
ERR3275095_2224606||full	222	56	1	260052	Complete	c.both_virus_host	YP_009849120.1 virion-associated head protein Serratia phage MoabiteYP_009605966.1 tail sheath protein Erwinia phage vB_EamM_Simmy50YP_009010124.1 terminase large subunit Erwinia phage PhiEaH1	YP_009849120.1 virion-associated head protein Serratia phage MoabiteYP_009010124.1 terminase large subunit Erwinia phage PhiEaH1															YP_009849120.1 virion-associated head protein Serratia phage Moabite	YP_009605966.1 tail sheath protein Erwinia phage vB_EamM_Simmy50		YP_009010124.1 terminase large subunit Erwinia phage PhiEaH1
ERR4297091_1747285||full	362	50	4	258605	Complete	c.both_virus_host	YP_007517957.1 major capsid Pelagibacter phage HTVC008MNP_932511.1 portal vertex protein Aeromonas virus 44RR2NP_932511.1 portal vertex protein Aeromonas virus 44RR2YP_009323078.1 prohead assembly (scaffolding) protein Synechococcus phage S-CAM7YP_239196.1 tail sheath protein Escherichia virus RB43, YP_007517941.1 proximal tail sheath stabilization Pelagibacter phage HTVC008MYP_009011641.1 gp17 t…	YP_007517957.1 major capsid Pelagibacter phage HTVC008MNP_932511.1 portal vertex protein Aeromonas virus 44RR2NP_932511.1 portal vertex protein Aeromonas virus 44RR2YP_009323078.1 prohead assembly (scaffolding) protein Synechococcus phage S-CAM7YP_009011641.1 gp17 terminase DNA packaging enzyme large subunit Aeromonas phage PX29, YP_010114608.1 terminase large subunit Flavobacterium phage vB_FspM…											YP_007517957.1 major capsid Pelagibacter phage HTVC008M	NP_932511.1 portal vertex protein Aeromonas virus 44RR2	NP_932511.1 portal vertex protein Aeromonas virus 44RR2		YP_009323078.1 prohead assembly (scaffolding) protein Synechococcus phage S-CAM7	YP_239196.1 tail sheath protein Escherichia virus RB43, YP_007517941.1 proximal tail sheath stabilization Pelagibacter phage HTVC008M		YP_009011641.1 gp17 terminase DNA packaging enzyme large subunit Aeromonas phage PX29, YP_010114608.1 terminase large subunit Flavobacterium phage vB_FspM_immuto_2-6A, YP_009098951.1 terminase large subunit Caulobacter phage Cr30			Major capsid protein Gp23 PF07068.14	Bacteriophage T4-like portal protein (Gp20) PF07230.14	Bacteriophage T4-like portal protein (Gp20) PF07230.14	Type VI secretion system/phage-baseplate injector OB domain PF04717.15	Prohead core protein serine protease PF03420.16, Poly A polymerase head domain PF01743.23	T4-like virus Myoviridae tail sheath stabiliser PF16724.8		Terminase RNaseH-like domain PF17289.5, Terminase large subunit, T4likevirus-type, N-terminal PF03237.18
ERR4297099_398792||full	361	50	4	258587	Complete	c.both_virus_host	YP_007517957.1 major capsid Pelagibacter phage HTVC008MNP_932511.1 portal vertex protein Aeromonas virus 44RR2NP_932511.1 portal vertex protein Aeromonas virus 44RR2YP_009323078.1 prohead assembly (scaffolding) protein Synechococcus phage S-CAM7YP_239196.1 tail sheath protein Escherichia virus RB43, YP_007517941.1 proximal tail sheath stabilization Pelagibacter phage HTVC008MYP_009011641.1 gp17 t…	YP_007517957.1 major capsid Pelagibacter phage HTVC008MNP_932511.1 portal vertex protein Aeromonas virus 44RR2NP_932511.1 portal vertex protein Aeromonas virus 44RR2YP_009323078.1 prohead assembly (scaffolding) protein Synechococcus phage S-CAM7YP_009011641.1 gp17 terminase DNA packaging enzyme large subunit Aeromonas phage PX29, YP_010114608.1 terminase large subunit Flavobacterium phage vB_FspM…											YP_007517957.1 major capsid Pelagibacter phage HTVC008M	NP_932511.1 portal vertex protein Aeromonas virus 44RR2	NP_932511.1 portal vertex protein Aeromonas virus 44RR2		YP_009323078.1 prohead assembly (scaffolding) protein Synechococcus phage S-CAM7	YP_239196.1 tail sheath protein Escherichia virus RB43, YP_007517941.1 proximal tail sheath stabilization Pelagibacter phage HTVC008M		YP_009011641.1 gp17 terminase DNA packaging enzyme large subunit Aeromonas phage PX29, YP_010114608.1 terminase large subunit Flavobacterium phage vB_FspM_immuto_2-6A, YP_009098951.1 terminase large subunit Caulobacter phage Cr30			Major capsid protein Gp23 PF07068.14	Bacteriophage T4-like portal protein (Gp20) PF07230.14	Bacteriophage T4-like portal protein (Gp20) PF07230.14	Type VI secretion system/phage-baseplate injector OB domain PF04717.15	Poly A polymerase head domain PF01743.23, Prohead core protein serine protease PF03420.16	T4-like virus Myoviridae tail sheath stabiliser PF16724.8		Terminase RNaseH-like domain PF17289.5, Terminase large subunit, T4likevirus-type, N-terminal PF03237.18
SRR873610_1616082||full	284	37	3	258499	Complete	c.both_virus_host	YP_009664217.1 portal protein Bacillus phage PBS1YP_009664217.1 portal protein Bacillus phage PBS1YP_009283018.1 prohead core scaffold protein and protease Bacillus phage AR9YP_009151124.1 tail lysin Bacillus phage Mater, YP_009985135.1 putative tail fiber protein Escherichia phage aliaYP_009985135.1 putative tail fiber protein Escherichia phage aliaYP_009664211.1 terminase large subunit Bacillus…	YP_009664217.1 portal protein Bacillus phage PBS1YP_009664217.1 portal protein Bacillus phage PBS1YP_009283018.1 prohead core scaffold protein and protease Bacillus phage AR9YP_009664211.1 terminase large subunit Bacillus phage PBS1, YP_009283025.1 terminase large subunit Bacillus phage AR9, YP_009664209.1 terminase large subunit Bacillus phage PBS1Prohead core protein serine protease PF03420.16	integrase/recombinase XerDPhage integrase family PF00589.25; Phage integrase, N-terminal SAM-like domain PF13495.9; Phage integrase SAM-like domain PF13102.9								integrase/recombinase XerD			YP_009664217.1 portal protein Bacillus phage PBS1	YP_009664217.1 portal protein Bacillus phage PBS1		YP_009283018.1 prohead core scaffold protein and protease Bacillus phage AR9	YP_009151124.1 tail lysin Bacillus phage Mater, YP_009985135.1 putative tail fiber protein Escherichia phage alia	YP_009985135.1 putative tail fiber protein Escherichia phage alia	YP_009664211.1 terminase large subunit Bacillus phage PBS1, YP_009283025.1 terminase large subunit Bacillus phage AR9, YP_009664209.1 terminase large subunit Bacillus phage PBS1							Prohead core protein serine protease PF03420.16	Phage tail lysozyme PF18013.4; Peptidase_C39 like family PF13529.9			Phage integrase family PF00589.25; Phage integrase, N-terminal SAM-like domain PF13495.9; Phage integrase SAM-like domain PF13102.9
ERR3275108_2013066||full	266	17	3	258225	Complete	c.both_virus_host	YP_009274237.1 terminase Gordonia phage OrchidPoly A polymerase head domain PF01743.23; HD domain PF01966.25, Prohead core protein serine protease PF03420.16	YP_009274237.1 terminase Gordonia phage OrchidPoly A polymerase head domain PF01743.23; HD domain PF01966.25, Prohead core protein serine protease PF03420.16																		YP_009274237.1 terminase Gordonia phage Orchid							Poly A polymerase head domain PF01743.23; HD domain PF01966.25, Prohead core protein serine protease PF03420.16
SRR12529324_1009339||full	230	38	1	256721	Complete	c.both_virus_host	YP_009283025.1 terminase large subunit Bacillus phage AR9Prohead core protein serine protease PF03420.16	YP_009283025.1 terminase large subunit Bacillus phage AR9Prohead core protein serine protease PF03420.16																		YP_009283025.1 terminase large subunit Bacillus phage AR9							Prohead core protein serine protease PF03420.16
SRR4435563_230485||full	255	34	9	256624	Complete	c.both_virus_host	YP_009664217.1 portal protein Bacillus phage PBS1YP_009664217.1 portal protein Bacillus phage PBS1YP_009283021.1 precursor of major head subunit Bacillus phage AR9YP_009283108.1 tail tape measure protein Bacillus phage AR9, YP_010112196.1 tail fiber protein crAssphage cr53_1, YP_009664215.1 tail sheath protein Bacillus phage PBS1YP_010112196.1 tail fiber protein crAssphage cr53_1YP_009283025.1 te…	YP_009664217.1 portal protein Bacillus phage PBS1YP_009664217.1 portal protein Bacillus phage PBS1YP_009283021.1 precursor of major head subunit Bacillus phage AR9YP_009283025.1 terminase large subunit Bacillus phage AR9Prohead core protein serine protease PF03420.16												YP_009664217.1 portal protein Bacillus phage PBS1	YP_009664217.1 portal protein Bacillus phage PBS1		YP_009283021.1 precursor of major head subunit Bacillus phage AR9	YP_009283108.1 tail tape measure protein Bacillus phage AR9, YP_010112196.1 tail fiber protein crAssphage cr53_1, YP_009664215.1 tail sheath protein Bacillus phage PBS1	YP_010112196.1 tail fiber protein crAssphage cr53_1	YP_009283025.1 terminase large subunit Bacillus phage AR9							Prohead core protein serine protease PF03420.16	Phage tail lysozyme PF18013.4; Peptidase_C39 like family PF13529.9
SRR12529100_3054641||full	276	37	3	255146	Complete	c.both_virus_host	YP_009664217.1 portal protein Bacillus phage PBS1YP_009664217.1 portal protein Bacillus phage PBS1YP_009283018.1 prohead core scaffold protein and protease Bacillus phage AR9YP_009283108.1 tail tape measure protein Bacillus phage AR9, YP_009798750.1 tail fiber protein Lactobacillus phage MaenadYP_009798750.1 tail fiber protein Lactobacillus phage MaenadYP_009283025.1 terminase large subunit Bacil…	YP_009664217.1 portal protein Bacillus phage PBS1YP_009664217.1 portal protein Bacillus phage PBS1YP_009283018.1 prohead core scaffold protein and protease Bacillus phage AR9YP_009283025.1 terminase large subunit Bacillus phage AR9Prohead core protein serine protease PF03420.16												YP_009664217.1 portal protein Bacillus phage PBS1	YP_009664217.1 portal protein Bacillus phage PBS1		YP_009283018.1 prohead core scaffold protein and protease Bacillus phage AR9	YP_009283108.1 tail tape measure protein Bacillus phage AR9, YP_009798750.1 tail fiber protein Lactobacillus phage Maenad	YP_009798750.1 tail fiber protein Lactobacillus phage Maenad	YP_009283025.1 terminase large subunit Bacillus phage AR9							Prohead core protein serine protease PF03420.16	Phage tail lysozyme PF18013.4; Peptidase_C39 like family PF13529.9; Peptidase C39 family PF03412.18
ERR4297095_1890845||full	367	39	3	254430	Complete	c.both_virus_host	YP_007517957.1 major capsid Pelagibacter phage HTVC008MYP_004300925.1 gp20 portal vertex protein of head Aeromonas virus 65YP_004300925.1 gp20 portal vertex protein of head Aeromonas virus 65YP_004300925.1 gp20 portal vertex protein of head Aeromonas virus 65, YP_009323078.1 prohead assembly (scaffolding) protein Synechococcus phage S-CAM7YP_009196471.1 putative tail sheath protein Cronobacter ph…	YP_007517957.1 major capsid Pelagibacter phage HTVC008MYP_004300925.1 gp20 portal vertex protein of head Aeromonas virus 65YP_004300925.1 gp20 portal vertex protein of head Aeromonas virus 65YP_004300925.1 gp20 portal vertex protein of head Aeromonas virus 65, YP_009323078.1 prohead assembly (scaffolding) protein Synechococcus phage S-CAM7YP_009098951.1 terminase large subunit Caulobacter phage C…											YP_007517957.1 major capsid Pelagibacter phage HTVC008M	YP_004300925.1 gp20 portal vertex protein of head Aeromonas virus 65	YP_004300925.1 gp20 portal vertex protein of head Aeromonas virus 65		YP_004300925.1 gp20 portal vertex protein of head Aeromonas virus 65, YP_009323078.1 prohead assembly (scaffolding) protein Synechococcus phage S-CAM7	YP_009196471.1 putative tail sheath protein Cronobacter phage S13		YP_009098951.1 terminase large subunit Caulobacter phage Cr30, YP_009011641.1 gp17 terminase DNA packaging enzyme large subunit Aeromonas phage PX29			Major capsid protein Gp23 PF07068.14, Major capsid protein Gp23 PF07068.14	Bacteriophage T4-like portal protein (Gp20) PF07230.14	Bacteriophage T4-like portal protein (Gp20) PF07230.14	Type VI secretion system/phage-baseplate injector OB domain PF04717.15	Prohead core protein serine protease PF03420.16, Poly A polymerase head domain PF01743.23; Probable RNA and SrmB- binding site of polymerase A PF12627.10	T4-like virus Myoviridae tail sheath stabiliser PF16724.8		Terminase large subunit, T4likevirus-type, N-terminal PF03237.18; Terminase large subunit, ATPase domain PF03354.18, Terminase large subunit, T4likevirus-type, N-terminal PF03237.18; Terminase large subunit, ATPase domain PF03354.18, Terminase RNaseH-like domain PF17289.5
SRR12021150_2607038||full	260	37	5	254240	Complete	c.both_virus_host	YP_009283032.1 portal vertex protein Bacillus phage AR9YP_009283032.1 portal vertex protein Bacillus phage AR9YP_009283018.1 prohead core scaffold protein and protease Bacillus phage AR9YP_009664215.1 tail sheath protein Bacillus phage PBS1, YP_009042904.1 putative tail lysin Listeria phage LP-048YP_009283025.1 terminase large subunit Bacillus phage AR9Prohead core protein serine protease PF03420…	YP_009283032.1 portal vertex protein Bacillus phage AR9YP_009283032.1 portal vertex protein Bacillus phage AR9YP_009283018.1 prohead core scaffold protein and protease Bacillus phage AR9YP_009283025.1 terminase large subunit Bacillus phage AR9Prohead core protein serine protease PF03420.16	integrase/recombinase XerDYP_009196981.1 integrase/recombinase Bacillus phage StillsPhage integrase family PF00589.25; Phage integrase, N-terminal SAM-like domain PF13495.9; Phage integrase SAM-like domain PF13102.9								integrase/recombinase XerD			YP_009283032.1 portal vertex protein Bacillus phage AR9	YP_009283032.1 portal vertex protein Bacillus phage AR9		YP_009283018.1 prohead core scaffold protein and protease Bacillus phage AR9	YP_009664215.1 tail sheath protein Bacillus phage PBS1, YP_009042904.1 putative tail lysin Listeria phage LP-048		YP_009283025.1 terminase large subunit Bacillus phage AR9	YP_009196981.1 integrase/recombinase Bacillus phage Stills						Prohead core protein serine protease PF03420.16	Phage Tail Collar Domain PF07484.15, Phage Tail Collar Domain PF07484.15			Phage integrase family PF00589.25; Phage integrase, N-terminal SAM-like domain PF13495.9; Phage integrase SAM-like domain PF13102.9
SRR4435572_332337||full	265	35	5	254082	Complete	c.both_virus_host	YP_009283032.1 portal vertex protein Bacillus phage AR9YP_009283032.1 portal vertex protein Bacillus phage AR9YP_009283018.1 prohead core scaffold protein and protease Bacillus phage AR9YP_009283108.1 tail tape measure protein Bacillus phage AR9YP_009283025.1 terminase large subunit Bacillus phage AR9Prohead core protein serine protease PF03420.16; Peptidase S80 family PF20034.2Phage tail lysozym…	YP_009283032.1 portal vertex protein Bacillus phage AR9YP_009283032.1 portal vertex protein Bacillus phage AR9YP_009283018.1 prohead core scaffold protein and protease Bacillus phage AR9YP_009283025.1 terminase large subunit Bacillus phage AR9Prohead core protein serine protease PF03420.16; Peptidase S80 family PF20034.2												YP_009283032.1 portal vertex protein Bacillus phage AR9	YP_009283032.1 portal vertex protein Bacillus phage AR9		YP_009283018.1 prohead core scaffold protein and protease Bacillus phage AR9	YP_009283108.1 tail tape measure protein Bacillus phage AR9		YP_009283025.1 terminase large subunit Bacillus phage AR9							Prohead core protein serine protease PF03420.16; Peptidase S80 family PF20034.2	Phage tail lysozyme PF18013.4; CHAP domain PF05257.19, Phage tail lysozyme PF18013.4
ERR3275138_371826||full	362	43	3	253881	Complete	c.both_virus_host	phage terminase large subunitYP_007517957.1 major capsid Pelagibacter phage HTVC008MYP_004300925.1 gp20 portal vertex protein of head Aeromonas virus 65YP_004300925.1 gp20 portal vertex protein of head Aeromonas virus 65YP_004300925.1 gp20 portal vertex protein of head Aeromonas virus 65, YP_009323078.1 prohead assembly (scaffolding) protein Synechococcus phage S-CAM7YP_009196471.1 putative tail …	phage terminase large subunitYP_007517957.1 major capsid Pelagibacter phage HTVC008MYP_004300925.1 gp20 portal vertex protein of head Aeromonas virus 65YP_004300925.1 gp20 portal vertex protein of head Aeromonas virus 65YP_004300925.1 gp20 portal vertex protein of head Aeromonas virus 65, YP_009323078.1 prohead assembly (scaffolding) protein Synechococcus phage S-CAM7YP_009098951.1 terminase larg…								phage terminase large subunit			YP_007517957.1 major capsid Pelagibacter phage HTVC008M	YP_004300925.1 gp20 portal vertex protein of head Aeromonas virus 65	YP_004300925.1 gp20 portal vertex protein of head Aeromonas virus 65		YP_004300925.1 gp20 portal vertex protein of head Aeromonas virus 65, YP_009323078.1 prohead assembly (scaffolding) protein Synechococcus phage S-CAM7	YP_009196471.1 putative tail sheath protein Cronobacter phage S13		YP_009098951.1 terminase large subunit Caulobacter phage Cr30, YP_009011641.1 gp17 terminase DNA packaging enzyme large subunit Aeromonas phage PX29			Major capsid protein Gp23 PF07068.14	Bacteriophage T4-like portal protein (Gp20) PF07230.14	Bacteriophage T4-like portal protein (Gp20) PF07230.14	Type VI secretion system/phage-baseplate injector OB domain PF04717.15	Poly A polymerase head domain PF01743.23; Probable RNA and SrmB- binding site of polymerase A PF12627.10, Prohead core protein serine protease PF03420.16	T4-like virus Myoviridae tail sheath stabiliser PF16724.8		Terminase large subunit, T4likevirus-type, N-terminal PF03237.18; Terminase large subunit, ATPase domain PF03354.18; DEAD/DEAH box helicase PF00270.32, Terminase large subunit, T4likevirus-type, N-terminal PF03237.18, Terminase RNaseH-like domain PF17289.5
SRR12529102_2627596||full	331	48	7	253347	Complete	c.both_virus_host	YP_007517957.1 major capsid Pelagibacter phage HTVC008MYP_007517949.1 portal vertex protein of head Pelagibacter phage HTVC008MYP_007517949.1 portal vertex protein of head Pelagibacter phage HTVC008MYP_007517949.1 portal vertex protein of head Pelagibacter phage HTVC008MNP_944106.1 tail sheath protein Aeromonas phage Aeh1YP_004300928.1 gp17 terminase DNA packaging enzyme large subunit Aeromonas v…	YP_007517957.1 major capsid Pelagibacter phage HTVC008MYP_007517949.1 portal vertex protein of head Pelagibacter phage HTVC008MYP_007517949.1 portal vertex protein of head Pelagibacter phage HTVC008MYP_007517949.1 portal vertex protein of head Pelagibacter phage HTVC008MYP_004300928.1 gp17 terminase DNA packaging enzyme large subunit Aeromonas virus 65, YP_009098951.1 terminase large subunit Caul…											YP_007517957.1 major capsid Pelagibacter phage HTVC008M	YP_007517949.1 portal vertex protein of head Pelagibacter phage HTVC008M	YP_007517949.1 portal vertex protein of head Pelagibacter phage HTVC008M		YP_007517949.1 portal vertex protein of head Pelagibacter phage HTVC008M	NP_944106.1 tail sheath protein Aeromonas phage Aeh1		YP_004300928.1 gp17 terminase DNA packaging enzyme large subunit Aeromonas virus 65, YP_009098951.1 terminase large subunit Caulobacter phage Cr30			Major capsid protein Gp23 PF07068.14	Bacteriophage T4-like portal protein (Gp20) PF07230.14	Bacteriophage T4-like portal protein (Gp20) PF07230.14	Type VI secretion system/phage-baseplate injector OB domain PF04717.15	Prohead core protein serine protease PF03420.16, Poly A polymerase head domain PF01743.23; Probable RNA and SrmB- binding site of polymerase A PF12627.10	T4-like virus Myoviridae tail sheath stabiliser PF16724.8		Terminase RNaseH-like domain PF17289.5, Terminase large subunit, T4likevirus-type, N-terminal PF03237.18
SRR873596_2426907||full	275	42	5	253311	Complete	c.both_virus_host	YP_009283018.1 prohead core scaffold protein and protease Bacillus phage AR9, YP_009283021.1 precursor of major head subunit Bacillus phage AR9YP_009664215.1 tail sheath protein Bacillus phage PBS1YP_009283025.1 terminase large subunit Bacillus phage AR9Prohead core protein serine protease PF03420.16Phage tail lysozyme PF18013.4; N-acetylmuramoyl-L-alanine amidase PF01510.28	YP_009283018.1 prohead core scaffold protein and protease Bacillus phage AR9, YP_009283021.1 precursor of major head subunit Bacillus phage AR9YP_009283025.1 terminase large subunit Bacillus phage AR9Prohead core protein serine protease PF03420.16	Phage integrase family PF00589.25														YP_009283018.1 prohead core scaffold protein and protease Bacillus phage AR9, YP_009283021.1 precursor of major head subunit Bacillus phage AR9	YP_009664215.1 tail sheath protein Bacillus phage PBS1		YP_009283025.1 terminase large subunit Bacillus phage AR9							Prohead core protein serine protease PF03420.16	Phage tail lysozyme PF18013.4; N-acetylmuramoyl-L-alanine amidase PF01510.28			Phage integrase family PF00589.25
ERR3201392_952113||full	336	17	7	253059	Complete	c.both_virus_host	YP_010114571.1 baseplate wedge protein Flavobacterium phage vB_FspM_immuto_2-6ABaseplate wedge protein gp25 PF04965.17, Baseplate J-like protein PF04865.17	YP_010114571.1 baseplate wedge protein Flavobacterium phage vB_FspM_immuto_2-6ABaseplate wedge protein gp25 PF04965.17, Baseplate J-like protein PF04865.17														YP_010114571.1 baseplate wedge protein Flavobacterium phage vB_FspM_immuto_2-6A										Baseplate wedge protein gp25 PF04965.17, Baseplate J-like protein PF04865.17
ERR3201399_762869||full	216	63	2	251490	Complete	c.both_virus_host	YP_009612748.1 putative structural head protein Erwinia phage vB_EamM_RisingSunYP_009608936.1 tail sheath protein Pseudomonas phage Noxifer, YP_005098347.1 tail fiber protein Synechococcus phage S-CBS4, YP_004010381.1 gp37 large distal tail fiber subunit Acinetobacter phage Acj9YP_005098347.1 tail fiber protein Synechococcus phage S-CBS4, YP_004010381.1 gp37 large distal tail fiber subunit Acinet…	YP_009612748.1 putative structural head protein Erwinia phage vB_EamM_RisingSunYP_009004975.1 terminase, large subunit Erwinia phage Ea35-70, YP_009598717.1 putative terminase, large subunit Ralstonia phage RP12															YP_009612748.1 putative structural head protein Erwinia phage vB_EamM_RisingSun	YP_009608936.1 tail sheath protein Pseudomonas phage Noxifer, YP_005098347.1 tail fiber protein Synechococcus phage S-CBS4, YP_004010381.1 gp37 large distal tail fiber subunit Acinetobacter phage Acj9	YP_005098347.1 tail fiber protein Synechococcus phage S-CBS4, YP_004010381.1 gp37 large distal tail fiber subunit Acinetobacter phage Acj9	YP_009004975.1 terminase, large subunit Erwinia phage Ea35-70, YP_009598717.1 putative terminase, large subunit Ralstonia phage RP12								Phage tail lysozyme PF18013.4; Peptidase family M23 PF01551.25
ERR3224578_647722||full	282	27	15	250193	Complete	c.both_virus_host	phage terminase large subunitYP_001429612.1 portal protein Bacillus phage 0305phi8-36YP_001429612.1 portal protein Bacillus phage 0305phi8-36YP_001429638.1 baseplate hub protein Bacillus phage 0305phi8-36YP_001429616.1 major head protein Bacillus phage 0305phi8-36YP_010112196.1 tail fiber protein crAssphage cr53_1, YP_001429634.1 hypothetical tail chaperonin Bacillus phage 0305phi8-36, YP_0014296…	phage terminase large subunitYP_001429612.1 portal protein Bacillus phage 0305phi8-36YP_001429612.1 portal protein Bacillus phage 0305phi8-36YP_001429638.1 baseplate hub protein Bacillus phage 0305phi8-36YP_001429616.1 major head protein Bacillus phage 0305phi8-36YP_001429607.1 terminase large subunit Bacillus phage 0305phi8-36Terminase large subunit, T4likevirus-type, N-terminal PF03237.18	integrase/recombinase XerDPhage integrase family PF00589.25							phage terminase large subunit	integrase/recombinase XerD			YP_001429612.1 portal protein Bacillus phage 0305phi8-36	YP_001429612.1 portal protein Bacillus phage 0305phi8-36	YP_001429638.1 baseplate hub protein Bacillus phage 0305phi8-36	YP_001429616.1 major head protein Bacillus phage 0305phi8-36	YP_010112196.1 tail fiber protein crAssphage cr53_1, YP_001429634.1 hypothetical tail chaperonin Bacillus phage 0305phi8-36, YP_001429630.1 tail sheath subunit Bacillus phage 0305phi8-36	YP_010112196.1 tail fiber protein crAssphage cr53_1	YP_001429607.1 terminase large subunit Bacillus phage 0305phi8-36								Phage tail lysozyme PF18013.4; Peptidase family M23 PF01551.25, Phage Tail Collar Domain PF07484.15, Phage Tail Collar Domain PF07484.15		Terminase large subunit, T4likevirus-type, N-terminal PF03237.18	Phage integrase family PF00589.25
ERR3275104_1365205||full	285	23	11	250185	Complete	c.both_virus_host	YP_001429612.1 portal protein Bacillus phage 0305phi8-36YP_001429612.1 portal protein Bacillus phage 0305phi8-36YP_001429638.1 baseplate hub protein Bacillus phage 0305phi8-36YP_001429616.1 major head protein Bacillus phage 0305phi8-36YP_008770021.1 tail protein Bacillus phage CampHawk, YP_009599025.1 putative tail fiber protein Aquamicrobium phage P14, YP_001429635.1 hypothetical tail chaperonin…	YP_001429612.1 portal protein Bacillus phage 0305phi8-36YP_001429612.1 portal protein Bacillus phage 0305phi8-36YP_001429638.1 baseplate hub protein Bacillus phage 0305phi8-36YP_001429616.1 major head protein Bacillus phage 0305phi8-36YP_001429607.1 terminase large subunit Bacillus phage 0305phi8-36Terminase large subunit, T4likevirus-type, N-terminal PF03237.18	integrase/recombinase XerDPhage integrase family PF00589.25; Phage integrase SAM-like domain PF13102.9; Phage integrase, N-terminal SAM-like domain PF13495.9								integrase/recombinase XerD			YP_001429612.1 portal protein Bacillus phage 0305phi8-36	YP_001429612.1 portal protein Bacillus phage 0305phi8-36	YP_001429638.1 baseplate hub protein Bacillus phage 0305phi8-36	YP_001429616.1 major head protein Bacillus phage 0305phi8-36	YP_008770021.1 tail protein Bacillus phage CampHawk, YP_009599025.1 putative tail fiber protein Aquamicrobium phage P14, YP_001429635.1 hypothetical tail chaperonin Bacillus phage 0305phi8-36, YP_001429630.1 tail sheath subunit Bacillus phage 0305phi8-36	YP_009599025.1 putative tail fiber protein Aquamicrobium phage P14	YP_001429607.1 terminase large subunit Bacillus phage 0305phi8-36										Terminase large subunit, T4likevirus-type, N-terminal PF03237.18	Phage integrase family PF00589.25; Phage integrase SAM-like domain PF13102.9; Phage integrase, N-terminal SAM-like domain PF13495.9
SRR12529100_2243489||full	328	47	4	250032	Complete	c.both_virus_host	YP_007517957.1 major capsid Pelagibacter phage HTVC008MYP_007517949.1 portal vertex protein of head Pelagibacter phage HTVC008MYP_007517949.1 portal vertex protein of head Pelagibacter phage HTVC008MYP_007517949.1 portal vertex protein of head Pelagibacter phage HTVC008MNP_944106.1 tail sheath protein Aeromonas phage Aeh1YP_004300928.1 gp17 terminase DNA packaging enzyme large subunit Aeromonas v…	YP_007517957.1 major capsid Pelagibacter phage HTVC008MYP_007517949.1 portal vertex protein of head Pelagibacter phage HTVC008MYP_007517949.1 portal vertex protein of head Pelagibacter phage HTVC008MYP_007517949.1 portal vertex protein of head Pelagibacter phage HTVC008MYP_004300928.1 gp17 terminase DNA packaging enzyme large subunit Aeromonas virus 65, YP_009098951.1 terminase large subunit Caul…											YP_007517957.1 major capsid Pelagibacter phage HTVC008M	YP_007517949.1 portal vertex protein of head Pelagibacter phage HTVC008M	YP_007517949.1 portal vertex protein of head Pelagibacter phage HTVC008M		YP_007517949.1 portal vertex protein of head Pelagibacter phage HTVC008M	NP_944106.1 tail sheath protein Aeromonas phage Aeh1		YP_004300928.1 gp17 terminase DNA packaging enzyme large subunit Aeromonas virus 65, YP_009098951.1 terminase large subunit Caulobacter phage Cr30			Major capsid protein Gp23 PF07068.14	Bacteriophage T4-like portal protein (Gp20) PF07230.14	Bacteriophage T4-like portal protein (Gp20) PF07230.14	Type VI secretion system/phage-baseplate injector OB domain PF04717.15	Prohead core protein serine protease PF03420.16, Poly A polymerase head domain PF01743.23; Probable RNA and SrmB- binding site of polymerase A PF12627.10	T4-like virus Myoviridae tail sheath stabiliser PF16724.8		Terminase RNaseH-like domain PF17289.5, Terminase large subunit, T4likevirus-type, N-terminal PF03237.18
SRR7907945_417937||full	465	39	3	249705	Complete	c.both_virus_host	Phage tail lysozyme PF18013.4, Phage tail lysozyme PF18013.4																											Phage tail lysozyme PF18013.4, Phage tail lysozyme PF18013.4
SRR8397920_221616||full	323	64	15	249578	Complete	c.both_virus_host	YP_007005149.1 putative major capsid protein (T4 gp23-like) Campylobacter phage CP21YP_009597135.1 putative portal vertex protein Campylobacter phage vB_CjeM_Los1YP_009597135.1 putative portal vertex protein Campylobacter phage vB_CjeM_Los1YP_007005243.1 putative baseplate wedge subunit (T4 gp25-like) Campylobacter phage CP21, YP_009597267.1 putative baseplate wedge subunit Campylobacter phage vB…	YP_007005149.1 putative major capsid protein (T4 gp23-like) Campylobacter phage CP21YP_009597135.1 putative portal vertex protein Campylobacter phage vB_CjeM_Los1YP_009597135.1 putative portal vertex protein Campylobacter phage vB_CjeM_Los1YP_007005243.1 putative baseplate wedge subunit (T4 gp25-like) Campylobacter phage CP21, YP_009597267.1 putative baseplate wedge subunit Campylobacter phage vB…											YP_007005149.1 putative major capsid protein (T4 gp23-like) Campylobacter phage CP21	YP_009597135.1 putative portal vertex protein Campylobacter phage vB_CjeM_Los1	YP_009597135.1 putative portal vertex protein Campylobacter phage vB_CjeM_Los1	YP_007005243.1 putative baseplate wedge subunit (T4 gp25-like) Campylobacter phage CP21, YP_009597267.1 putative baseplate wedge subunit Campylobacter phage vB_CjeM_Los1, YP_007005212.1 putative baseplate hub subunit Campylobacter phage CP21	YP_009099829.1 head completion protein Rhizobium phage vB_RleM_P10VF, YP_007005193.1 putative prohead core scaffold and protease (T4 gp21-like) Campylobacter phage CP21	YP_009597117.1 putative tail sheath protein Campylobacter phage vB_CjeM_Los1, YP_009597183.1 putative tail sheath stabilizer and completion protein Campylobacter phage vB_CjeM_Los1, YP_007005137.1 putative tail tube monomer (T4 gp19-like) Campylobacter phage CP21, YP_007005170.1 putative tail tube protein (T4 gp19-like) Campylobacter phage CP21, YP_007005256.1 putative tail tube protein (T4 gp19-…		YP_007005197.1 putative terminase (T4 gp17-like) Campylobacter phage CP21, YP_007005195.1 putative terminase (T4 gp17-like) Campylobacter phage CP21			Major capsid protein Gp23 PF07068.14	Bacteriophage T4-like portal protein (Gp20) PF07230.14	Bacteriophage T4-like portal protein (Gp20) PF07230.14	Baseplate wedge protein gp25 PF04965.17, Type VI secretion system/phage-baseplate injector OB domain PF04717.15; Gp5 N-terminal OB domain PF06714.14	Prohead core protein serine protease PF03420.16	Phage tail sheath protein subtilisin-like domain PF04984.17; Phage tail sheath C-terminal domain PF17482.5, Phage tail fibre repeat PF03406.16, T4-like virus Myoviridae tail sheath stabiliser PF16724.8, T4-like virus tail tube protein gp19 PF06841.15, Tail-tube assembly protein PF11091.11		Terminase RNaseH-like domain PF17289.5, Terminase large subunit, T4likevirus-type, N-terminal PF03237.18
SRR8387719_1155651||full	351	20	7	249264	Complete	c.both_virus_host	YP_009597208.1 putative head completion protein Campylobacter phage vB_CjeM_Los1, YP_009609697.1 prohead core protein Acidovorax phage ACP17YP_004300927.1 gp18 tail sheath protein Aeromonas virus 65YP_009833145.1 putative terminase large subunit Aeromonas phage phiA8-29Prohead core protein serine protease PF03420.16, Poly A polymerase head domain PF01743.23; Probable RNA and SrmB- binding site of…	YP_009597208.1 putative head completion protein Campylobacter phage vB_CjeM_Los1, YP_009609697.1 prohead core protein Acidovorax phage ACP17YP_009833145.1 putative terminase large subunit Aeromonas phage phiA8-29Prohead core protein serine protease PF03420.16, Poly A polymerase head domain PF01743.23; Probable RNA and SrmB- binding site of polymerase A PF12627.10															YP_009597208.1 putative head completion protein Campylobacter phage vB_CjeM_Los1, YP_009609697.1 prohead core protein Acidovorax phage ACP17	YP_004300927.1 gp18 tail sheath protein Aeromonas virus 65		YP_009833145.1 putative terminase large subunit Aeromonas phage phiA8-29							Prohead core protein serine protease PF03420.16, Poly A polymerase head domain PF01743.23; Probable RNA and SrmB- binding site of polymerase A PF12627.10	T4-like virus Myoviridae tail sheath stabiliser PF16724.8
ERR983266_380523||full	226	35	5	249150	Complete	c.both_virus_host	YP_009664217.1 portal protein Bacillus phage PBS1YP_009664217.1 portal protein Bacillus phage PBS1YP_009283018.1 prohead core scaffold protein and protease Bacillus phage AR9YP_010078807.1 tail fiber protein Ralstonia phage GP4, YP_009283108.1 tail tape measure protein Bacillus phage AR9, YP_009100994.1 putative tail lysin Listeria phage WIL-1, YP_009664215.1 tail sheath protein Bacillus phage PB…	YP_009664217.1 portal protein Bacillus phage PBS1YP_009664217.1 portal protein Bacillus phage PBS1YP_009283018.1 prohead core scaffold protein and protease Bacillus phage AR9YP_009664211.1 terminase large subunit Bacillus phage PBS1, YP_009283025.1 terminase large subunit Bacillus phage AR9Prohead core protein serine protease PF03420.16												YP_009664217.1 portal protein Bacillus phage PBS1	YP_009664217.1 portal protein Bacillus phage PBS1		YP_009283018.1 prohead core scaffold protein and protease Bacillus phage AR9	YP_010078807.1 tail fiber protein Ralstonia phage GP4, YP_009283108.1 tail tape measure protein Bacillus phage AR9, YP_009100994.1 putative tail lysin Listeria phage WIL-1, YP_009664215.1 tail sheath protein Bacillus phage PBS1	YP_010078807.1 tail fiber protein Ralstonia phage GP4	YP_009664211.1 terminase large subunit Bacillus phage PBS1, YP_009283025.1 terminase large subunit Bacillus phage AR9							Prohead core protein serine protease PF03420.16	Phage tail lysozyme PF18013.4; Peptidase_C39 like family PF13529.9
ERR3224599_1946575||full	358	45	5	249057	Complete	c.both_virus_host	YP_010059411.1 minor tail protein Gordonia phage SkogYP_007349030.1 terminase subunit for DNA packaging, nuclease and ATPase large subunit Serratia phage phiMAM1Bacteriophage T4-like portal protein (Gp20) PF07230.14Bacteriophage T4-like portal protein (Gp20) PF07230.14Prohead core protein serine protease PF03420.16Phage tail repeat like PF12789.10	YP_007349030.1 terminase subunit for DNA packaging, nuclease and ATPase large subunit Serratia phage phiMAM1Bacteriophage T4-like portal protein (Gp20) PF07230.14Bacteriophage T4-like portal protein (Gp20) PF07230.14Prohead core protein serine protease PF03420.16																YP_010059411.1 minor tail protein Gordonia phage Skog		YP_007349030.1 terminase subunit for DNA packaging, nuclease and ATPase large subunit Serratia phage phiMAM1				Bacteriophage T4-like portal protein (Gp20) PF07230.14	Bacteriophage T4-like portal protein (Gp20) PF07230.14		Prohead core protein serine protease PF03420.16	Phage tail repeat like PF12789.10
ERR3275113_634691||full	230	34	5	247877	Complete	c.both_virus_host	YP_009283021.1 precursor of major head subunit Bacillus phage AR9YP_009664215.1 tail sheath protein Bacillus phage PBS1YP_009283025.1 terminase large subunit Bacillus phage AR9Prohead core protein serine protease PF03420.16Phage tail repeat like PF12789.10, Phage tail lysozyme PF18013.4; Peptidase family M23 PF01551.25, Phage tail repeat like PF12789.10	YP_009283021.1 precursor of major head subunit Bacillus phage AR9YP_009283025.1 terminase large subunit Bacillus phage AR9Prohead core protein serine protease PF03420.16															YP_009283021.1 precursor of major head subunit Bacillus phage AR9	YP_009664215.1 tail sheath protein Bacillus phage PBS1		YP_009283025.1 terminase large subunit Bacillus phage AR9							Prohead core protein serine protease PF03420.16	Phage tail repeat like PF12789.10, Phage tail lysozyme PF18013.4; Peptidase family M23 PF01551.25, Phage tail repeat like PF12789.10
SRR873595_2269896||full	254	41	1	247447	Complete	c.both_virus_host	YP_009664217.1 portal protein Bacillus phage PBS1YP_009664217.1 portal protein Bacillus phage PBS1YP_009283021.1 precursor of major head subunit Bacillus phage AR9, YP_009283018.1 prohead core scaffold protein and protease Bacillus phage AR9NP_918975.1 tail fiber protein Burkholderia phage BcepNazgul, YP_009664215.1 tail sheath protein Bacillus phage PBS1, YP_010050817.1 minor tail protein Gordon…	YP_009664217.1 portal protein Bacillus phage PBS1YP_009664217.1 portal protein Bacillus phage PBS1YP_009283021.1 precursor of major head subunit Bacillus phage AR9, YP_009283018.1 prohead core scaffold protein and protease Bacillus phage AR9YP_009664211.1 terminase large subunit Bacillus phage PBS1, YP_009283025.1 terminase large subunit Bacillus phage AR9Prohead core protein serine protease PF03…	Phage integrase family PF00589.25											YP_009664217.1 portal protein Bacillus phage PBS1	YP_009664217.1 portal protein Bacillus phage PBS1		YP_009283021.1 precursor of major head subunit Bacillus phage AR9, YP_009283018.1 prohead core scaffold protein and protease Bacillus phage AR9	NP_918975.1 tail fiber protein Burkholderia phage BcepNazgul, YP_009664215.1 tail sheath protein Bacillus phage PBS1, YP_010050817.1 minor tail protein Gordonia phage Catfish	NP_918975.1 tail fiber protein Burkholderia phage BcepNazgul	YP_009664211.1 terminase large subunit Bacillus phage PBS1, YP_009283025.1 terminase large subunit Bacillus phage AR9							Prohead core protein serine protease PF03420.16	Phage tail lysozyme PF18013.4; Peptidase_C39 like family PF13529.9			Phage integrase family PF00589.25
ERR4297096_192643||full	422	31	6	247297	Complete	c.both_virus_host	YP_010102658.1 tail fiber protein Vibrio phage PontusYP_010102658.1 tail fiber protein Vibrio phage PontusPhage tail lysozyme PF18013.4, Phage tail lysozyme PF18013.4																	YP_010102658.1 tail fiber protein Vibrio phage Pontus	YP_010102658.1 tail fiber protein Vibrio phage Pontus									Phage tail lysozyme PF18013.4, Phage tail lysozyme PF18013.4
SRR9006729_1228197||full	332	34	7	246414	Complete	c.both_virus_host	YP_010114609.1 capsid assembly protein Flavobacterium phage vB_FspM_immuto_2-6AYP_010114642.1 tail sheath protein Flavobacterium phage vB_FspM_immuto_2-6AYP_009273398.1 terminase Gordonia phage WoesBacteriophage T4-like portal protein (Gp20) PF07230.14Bacteriophage T4-like portal protein (Gp20) PF07230.14Type VI secretion system/phage-baseplate injector OB domain PF04717.15, Baseplate wedge prote…	YP_010114609.1 capsid assembly protein Flavobacterium phage vB_FspM_immuto_2-6AYP_009273398.1 terminase Gordonia phage WoesBacteriophage T4-like portal protein (Gp20) PF07230.14Bacteriophage T4-like portal protein (Gp20) PF07230.14Type VI secretion system/phage-baseplate injector OB domain PF04717.15, Baseplate wedge protein gp25 PF04965.17Prohead core protein serine protease PF03420.16											YP_010114609.1 capsid assembly protein Flavobacterium phage vB_FspM_immuto_2-6A					YP_010114642.1 tail sheath protein Flavobacterium phage vB_FspM_immuto_2-6A		YP_009273398.1 terminase Gordonia phage Woes				Bacteriophage T4-like portal protein (Gp20) PF07230.14	Bacteriophage T4-like portal protein (Gp20) PF07230.14	Type VI secretion system/phage-baseplate injector OB domain PF04717.15, Baseplate wedge protein gp25 PF04965.17	Prohead core protein serine protease PF03420.16	Phage tail sheath protein subtilisin-like domain PF04984.17; Phage tail sheath C-terminal domain PF17482.5
SRR9006729_182190||full	223	50	2	246354	Complete	c.both_virus_host	YP_009849120.1 virion-associated head protein Serratia phage MoabiteYP_009598722.1 putative tail shealth protein Ralstonia phage RP12YP_009010124.1 terminase large subunit Erwinia phage PhiEaH1	YP_009849120.1 virion-associated head protein Serratia phage MoabiteYP_009010124.1 terminase large subunit Erwinia phage PhiEaH1															YP_009849120.1 virion-associated head protein Serratia phage Moabite	YP_009598722.1 putative tail shealth protein Ralstonia phage RP12		YP_009010124.1 terminase large subunit Erwinia phage PhiEaH1
SRR9006730_299300||full	223	50	2	246352	Complete	c.both_virus_host	YP_009849120.1 virion-associated head protein Serratia phage MoabiteYP_009598722.1 putative tail shealth protein Ralstonia phage RP12YP_009010124.1 terminase large subunit Erwinia phage PhiEaH1	YP_009849120.1 virion-associated head protein Serratia phage MoabiteYP_009010124.1 terminase large subunit Erwinia phage PhiEaH1															YP_009849120.1 virion-associated head protein Serratia phage Moabite	YP_009598722.1 putative tail shealth protein Ralstonia phage RP12		YP_009010124.1 terminase large subunit Erwinia phage PhiEaH1
SRR11485366_74921||full	226	65	2	245873	Complete	c.both_virus_host	YP_009612748.1 putative structural head protein Erwinia phage vB_EamM_RisingSunYP_004010381.1 gp37 large distal tail fiber subunit Acinetobacter phage Acj9, YP_009608936.1 tail sheath protein Pseudomonas phage Noxifer, YP_004010381.1 gp37 large distal tail fiber subunit Acinetobacter phage Acj9, YP_009005963.1 putative tail component Rhizobium phage vB_RglS_P106BYP_004010381.1 gp37 large distal t…	YP_009612748.1 putative structural head protein Erwinia phage vB_EamM_RisingSunYP_009598717.1 putative terminase, large subunit Ralstonia phage RP12, YP_001956731.1 terminase large subunit Pseudomonas phage 201phi2-1															YP_009612748.1 putative structural head protein Erwinia phage vB_EamM_RisingSun	YP_004010381.1 gp37 large distal tail fiber subunit Acinetobacter phage Acj9, YP_009608936.1 tail sheath protein Pseudomonas phage Noxifer, YP_004010381.1 gp37 large distal tail fiber subunit Acinetobacter phage Acj9, YP_009005963.1 putative tail component Rhizobium phage vB_RglS_P106B	YP_004010381.1 gp37 large distal tail fiber subunit Acinetobacter phage Acj9, YP_004010381.1 gp37 large distal tail fiber subunit Acinetobacter phage Acj9	YP_009598717.1 putative terminase, large subunit Ralstonia phage RP12, YP_001956731.1 terminase large subunit Pseudomonas phage 201phi2-1								Phage tail lysozyme PF18013.4
SRR11485367_73826||full	226	66	2	245873	Complete	c.both_virus_host	YP_009612748.1 putative structural head protein Erwinia phage vB_EamM_RisingSunYP_004010381.1 gp37 large distal tail fiber subunit Acinetobacter phage Acj9, YP_009005963.1 putative tail component Rhizobium phage vB_RglS_P106B, YP_004010381.1 gp37 large distal tail fiber subunit Acinetobacter phage Acj9, YP_009608936.1 tail sheath protein Pseudomonas phage NoxiferYP_004010381.1 gp37 large distal t…	YP_009612748.1 putative structural head protein Erwinia phage vB_EamM_RisingSunYP_009598717.1 putative terminase, large subunit Ralstonia phage RP12, YP_001956731.1 terminase large subunit Pseudomonas phage 201phi2-1															YP_009612748.1 putative structural head protein Erwinia phage vB_EamM_RisingSun	YP_004010381.1 gp37 large distal tail fiber subunit Acinetobacter phage Acj9, YP_009005963.1 putative tail component Rhizobium phage vB_RglS_P106B, YP_004010381.1 gp37 large distal tail fiber subunit Acinetobacter phage Acj9, YP_009608936.1 tail sheath protein Pseudomonas phage Noxifer	YP_004010381.1 gp37 large distal tail fiber subunit Acinetobacter phage Acj9, YP_004010381.1 gp37 large distal tail fiber subunit Acinetobacter phage Acj9	YP_009598717.1 putative terminase, large subunit Ralstonia phage RP12, YP_001956731.1 terminase large subunit Pseudomonas phage 201phi2-1								Phage tail lysozyme PF18013.4
SRR11485365_94759||full	226	65	2	245871	Complete	c.both_virus_host	YP_009612748.1 putative structural head protein Erwinia phage vB_EamM_RisingSunYP_004010381.1 gp37 large distal tail fiber subunit Acinetobacter phage Acj9, YP_009005963.1 putative tail component Rhizobium phage vB_RglS_P106B, YP_004010381.1 gp37 large distal tail fiber subunit Acinetobacter phage Acj9, YP_009608936.1 tail sheath protein Pseudomonas phage NoxiferYP_004010381.1 gp37 large distal t…	YP_009612748.1 putative structural head protein Erwinia phage vB_EamM_RisingSunYP_009598717.1 putative terminase, large subunit Ralstonia phage RP12, YP_001956731.1 terminase large subunit Pseudomonas phage 201phi2-1															YP_009612748.1 putative structural head protein Erwinia phage vB_EamM_RisingSun	YP_004010381.1 gp37 large distal tail fiber subunit Acinetobacter phage Acj9, YP_009005963.1 putative tail component Rhizobium phage vB_RglS_P106B, YP_004010381.1 gp37 large distal tail fiber subunit Acinetobacter phage Acj9, YP_009608936.1 tail sheath protein Pseudomonas phage Noxifer	YP_004010381.1 gp37 large distal tail fiber subunit Acinetobacter phage Acj9, YP_004010381.1 gp37 large distal tail fiber subunit Acinetobacter phage Acj9	YP_009598717.1 putative terminase, large subunit Ralstonia phage RP12, YP_001956731.1 terminase large subunit Pseudomonas phage 201phi2-1								Phage tail lysozyme PF18013.4
SRR12529268_666259||full	226	34	3	245838	Complete	c.both_virus_host	YP_009664217.1 portal protein Bacillus phage PBS1YP_009664217.1 portal protein Bacillus phage PBS1YP_009283018.1 prohead core scaffold protein and protease Bacillus phage AR9YP_009283025.1 terminase large subunit Bacillus phage AR9Prohead core protein serine protease PF03420.16	YP_009664217.1 portal protein Bacillus phage PBS1YP_009664217.1 portal protein Bacillus phage PBS1YP_009283018.1 prohead core scaffold protein and protease Bacillus phage AR9YP_009283025.1 terminase large subunit Bacillus phage AR9Prohead core protein serine protease PF03420.16												YP_009664217.1 portal protein Bacillus phage PBS1	YP_009664217.1 portal protein Bacillus phage PBS1		YP_009283018.1 prohead core scaffold protein and protease Bacillus phage AR9			YP_009283025.1 terminase large subunit Bacillus phage AR9							Prohead core protein serine protease PF03420.16
SRR12529265_2663995||full	227	34	3	245836	Complete	c.both_virus_host	YP_009664217.1 portal protein Bacillus phage PBS1YP_009664217.1 portal protein Bacillus phage PBS1YP_009283018.1 prohead core scaffold protein and protease Bacillus phage AR9YP_009283025.1 terminase large subunit Bacillus phage AR9Prohead core protein serine protease PF03420.16	YP_009664217.1 portal protein Bacillus phage PBS1YP_009664217.1 portal protein Bacillus phage PBS1YP_009283018.1 prohead core scaffold protein and protease Bacillus phage AR9YP_009283025.1 terminase large subunit Bacillus phage AR9Prohead core protein serine protease PF03420.16												YP_009664217.1 portal protein Bacillus phage PBS1	YP_009664217.1 portal protein Bacillus phage PBS1		YP_009283018.1 prohead core scaffold protein and protease Bacillus phage AR9			YP_009283025.1 terminase large subunit Bacillus phage AR9							Prohead core protein serine protease PF03420.16
SRR12529269_1030129||full	227	34	3	245835	Complete	c.both_virus_host	YP_009664217.1 portal protein Bacillus phage PBS1YP_009664217.1 portal protein Bacillus phage PBS1YP_009283018.1 prohead core scaffold protein and protease Bacillus phage AR9YP_009283025.1 terminase large subunit Bacillus phage AR9Prohead core protein serine protease PF03420.16	YP_009664217.1 portal protein Bacillus phage PBS1YP_009664217.1 portal protein Bacillus phage PBS1YP_009283018.1 prohead core scaffold protein and protease Bacillus phage AR9YP_009283025.1 terminase large subunit Bacillus phage AR9Prohead core protein serine protease PF03420.16												YP_009664217.1 portal protein Bacillus phage PBS1	YP_009664217.1 portal protein Bacillus phage PBS1		YP_009283018.1 prohead core scaffold protein and protease Bacillus phage AR9			YP_009283025.1 terminase large subunit Bacillus phage AR9							Prohead core protein serine protease PF03420.16
SRR12529266_2205284||full	226	34	3	245763	Complete	c.both_virus_host	YP_009664217.1 portal protein Bacillus phage PBS1YP_009664217.1 portal protein Bacillus phage PBS1YP_009283018.1 prohead core scaffold protein and protease Bacillus phage AR9YP_009283025.1 terminase large subunit Bacillus phage AR9Prohead core protein serine protease PF03420.16	YP_009664217.1 portal protein Bacillus phage PBS1YP_009664217.1 portal protein Bacillus phage PBS1YP_009283018.1 prohead core scaffold protein and protease Bacillus phage AR9YP_009283025.1 terminase large subunit Bacillus phage AR9Prohead core protein serine protease PF03420.16												YP_009664217.1 portal protein Bacillus phage PBS1	YP_009664217.1 portal protein Bacillus phage PBS1		YP_009283018.1 prohead core scaffold protein and protease Bacillus phage AR9			YP_009283025.1 terminase large subunit Bacillus phage AR9							Prohead core protein serine protease PF03420.16
ERR3224577_854317||full	231	62	2	245227	Complete	c.both_virus_host	YP_004010381.1 gp37 large distal tail fiber subunit Acinetobacter phage Acj9, YP_009608936.1 tail sheath protein Pseudomonas phage NoxiferYP_004010381.1 gp37 large distal tail fiber subunit Acinetobacter phage Acj9YP_009598717.1 putative terminase, large subunit Ralstonia phage RP12, YP_009004975.1 terminase, large subunit Erwinia phage Ea35-70Phage tail lysozyme PF18013.4	YP_009598717.1 putative terminase, large subunit Ralstonia phage RP12, YP_009004975.1 terminase, large subunit Erwinia phage Ea35-70																YP_004010381.1 gp37 large distal tail fiber subunit Acinetobacter phage Acj9, YP_009608936.1 tail sheath protein Pseudomonas phage Noxifer	YP_004010381.1 gp37 large distal tail fiber subunit Acinetobacter phage Acj9	YP_009598717.1 putative terminase, large subunit Ralstonia phage RP12, YP_009004975.1 terminase, large subunit Erwinia phage Ea35-70								Phage tail lysozyme PF18013.4
SRR12529265_2661188||full	319	34	14	245024	Complete	c.both_virus_host	YP_009302420.1 major capsid protein Bacillus phage SP-15YP_009302433.1 baseplate hub subunit Bacillus phage SP-15YP_009302414.1 putative terminase large subunit Bacillus phage SP-15Bacteriophage T4-like portal protein (Gp20) PF07230.14Bacteriophage T4-like portal protein (Gp20) PF07230.14Prohead core protein serine protease PF03420.16, Poly A polymerase head domain PF01743.23; tRNA nucleotidyltra…	YP_009302420.1 major capsid protein Bacillus phage SP-15YP_009302433.1 baseplate hub subunit Bacillus phage SP-15YP_009302414.1 putative terminase large subunit Bacillus phage SP-15Bacteriophage T4-like portal protein (Gp20) PF07230.14Bacteriophage T4-like portal protein (Gp20) PF07230.14Prohead core protein serine protease PF03420.16, Poly A polymerase head domain PF01743.23; tRNA nucleotidyltra…											YP_009302420.1 major capsid protein Bacillus phage SP-15			YP_009302433.1 baseplate hub subunit Bacillus phage SP-15				YP_009302414.1 putative terminase large subunit Bacillus phage SP-15				Bacteriophage T4-like portal protein (Gp20) PF07230.14	Bacteriophage T4-like portal protein (Gp20) PF07230.14		Prohead core protein serine protease PF03420.16, Poly A polymerase head domain PF01743.23; tRNA nucleotidyltransferase domain 2 putative PF13735.9; Probable RNA and SrmB- binding site of polymerase A PF12627.10
SRR12529268_2246034||full	317	34	12	244745	Complete	c.both_virus_host	YP_010114617.1 major capsid protein Flavobacterium phage vB_FspM_immuto_2-6AYP_007010341.1 tail sheath protein Aeromonas phage CC2YP_009824777.1 terminase Gordonia phage SteveFrenchType VI secretion system/phage-baseplate injector OB domain PF04717.15, Baseplate wedge protein gp25 PF04965.17Prohead core protein serine protease PF03420.16Phage tail sheath protein subtilisin-like domain PF04984.17;…	YP_010114617.1 major capsid protein Flavobacterium phage vB_FspM_immuto_2-6AYP_009824777.1 terminase Gordonia phage SteveFrenchType VI secretion system/phage-baseplate injector OB domain PF04717.15, Baseplate wedge protein gp25 PF04965.17Prohead core protein serine protease PF03420.16											YP_010114617.1 major capsid protein Flavobacterium phage vB_FspM_immuto_2-6A					YP_007010341.1 tail sheath protein Aeromonas phage CC2		YP_009824777.1 terminase Gordonia phage SteveFrench						Type VI secretion system/phage-baseplate injector OB domain PF04717.15, Baseplate wedge protein gp25 PF04965.17	Prohead core protein serine protease PF03420.16	Phage tail sheath protein subtilisin-like domain PF04984.17; Phage tail sheath C-terminal domain PF17482.5
SRR873599_2608418||full	316	45	5	243370	Complete	c.both_virus_host	YP_007517957.1 major capsid Pelagibacter phage HTVC008MYP_007517949.1 portal vertex protein of head Pelagibacter phage HTVC008MYP_007517949.1 portal vertex protein of head Pelagibacter phage HTVC008MYP_009323078.1 prohead assembly (scaffolding) protein Synechococcus phage S-CAM7, YP_007517949.1 portal vertex protein of head Pelagibacter phage HTVC008MYP_004300927.1 gp18 tail sheath protein Aeromo…	YP_007517957.1 major capsid Pelagibacter phage HTVC008MYP_007517949.1 portal vertex protein of head Pelagibacter phage HTVC008MYP_007517949.1 portal vertex protein of head Pelagibacter phage HTVC008MYP_009323078.1 prohead assembly (scaffolding) protein Synechococcus phage S-CAM7, YP_007517949.1 portal vertex protein of head Pelagibacter phage HTVC008MYP_004300928.1 gp17 terminase DNA packaging en…											YP_007517957.1 major capsid Pelagibacter phage HTVC008M	YP_007517949.1 portal vertex protein of head Pelagibacter phage HTVC008M	YP_007517949.1 portal vertex protein of head Pelagibacter phage HTVC008M		YP_009323078.1 prohead assembly (scaffolding) protein Synechococcus phage S-CAM7, YP_007517949.1 portal vertex protein of head Pelagibacter phage HTVC008M	YP_004300927.1 gp18 tail sheath protein Aeromonas virus 65		YP_004300928.1 gp17 terminase DNA packaging enzyme large subunit Aeromonas virus 65, YP_009098951.1 terminase large subunit Caulobacter phage Cr30			Major capsid protein Gp23 PF07068.14	Bacteriophage T4-like portal protein (Gp20) PF07230.14	Bacteriophage T4-like portal protein (Gp20) PF07230.14	Type VI secretion system/phage-baseplate injector OB domain PF04717.15	Poly A polymerase head domain PF01743.23; Probable RNA and SrmB- binding site of polymerase A PF12627.10, Prohead core protein serine protease PF03420.16	T4-like virus Myoviridae tail sheath stabiliser PF16724.8		Terminase RNaseH-like domain PF17289.5, Terminase large subunit, T4likevirus-type, N-terminal PF03237.18
ERR3220200_1622251||full	289	26	13	242779	Complete	c.both_virus_host	YP_001429612.1 portal protein Bacillus phage 0305phi8-36YP_001429612.1 portal protein Bacillus phage 0305phi8-36YP_001429638.1 baseplate hub protein Bacillus phage 0305phi8-36YP_001429616.1 major head protein Bacillus phage 0305phi8-36YP_001429630.1 tail sheath subunit Bacillus phage 0305phi8-36, NP_918975.1 tail fiber protein Burkholderia phage BcepNazgulNP_918975.1 tail fiber protein Burkholder…	YP_001429612.1 portal protein Bacillus phage 0305phi8-36YP_001429612.1 portal protein Bacillus phage 0305phi8-36YP_001429638.1 baseplate hub protein Bacillus phage 0305phi8-36YP_001429616.1 major head protein Bacillus phage 0305phi8-36YP_001429607.1 terminase large subunit Bacillus phage 0305phi8-36Terminase large subunit, T4likevirus-type, N-terminal PF03237.18												YP_001429612.1 portal protein Bacillus phage 0305phi8-36	YP_001429612.1 portal protein Bacillus phage 0305phi8-36	YP_001429638.1 baseplate hub protein Bacillus phage 0305phi8-36	YP_001429616.1 major head protein Bacillus phage 0305phi8-36	YP_001429630.1 tail sheath subunit Bacillus phage 0305phi8-36, NP_918975.1 tail fiber protein Burkholderia phage BcepNazgul	NP_918975.1 tail fiber protein Burkholderia phage BcepNazgul	YP_001429607.1 terminase large subunit Bacillus phage 0305phi8-36								Phage tail lysozyme PF18013.4; Peptidase family M23 PF01551.25		Terminase large subunit, T4likevirus-type, N-terminal PF03237.18
ERR3211461_3024477||full	212	31	3	242336	Complete	c.both_virus_host	YP_009283025.1 terminase large subunit Bacillus phage AR9Phage tail fibre repeat PF03406.16, Phage tail fibre repeat PF03406.16	YP_009283025.1 terminase large subunit Bacillus phage AR9																		YP_009283025.1 terminase large subunit Bacillus phage AR9								Phage tail fibre repeat PF03406.16, Phage tail fibre repeat PF03406.16
SRR12529102_354935||full	281	40	5	242253	Complete	c.both_virus_host	YP_004300925.1 gp20 portal vertex protein of head Aeromonas virus 65YP_004300925.1 gp20 portal vertex protein of head Aeromonas virus 65YP_009323060.1 baseplate wedge subunit Synechococcus phage S-CAM7YP_009323078.1 prohead assembly (scaffolding) protein Synechococcus phage S-CAM7, YP_009879445.1 head completion protein Escherichia phage FEC14, YP_004300925.1 gp20 portal vertex protein of head Ae…	YP_004300925.1 gp20 portal vertex protein of head Aeromonas virus 65YP_004300925.1 gp20 portal vertex protein of head Aeromonas virus 65YP_009323060.1 baseplate wedge subunit Synechococcus phage S-CAM7YP_009323078.1 prohead assembly (scaffolding) protein Synechococcus phage S-CAM7, YP_009879445.1 head completion protein Escherichia phage FEC14, YP_004300925.1 gp20 portal vertex protein of head Ae…												YP_004300925.1 gp20 portal vertex protein of head Aeromonas virus 65	YP_004300925.1 gp20 portal vertex protein of head Aeromonas virus 65	YP_009323060.1 baseplate wedge subunit Synechococcus phage S-CAM7	YP_009323078.1 prohead assembly (scaffolding) protein Synechococcus phage S-CAM7, YP_009879445.1 head completion protein Escherichia phage FEC14, YP_004300925.1 gp20 portal vertex protein of head Aeromonas virus 65	YP_009196471.1 putative tail sheath protein Cronobacter phage S13		YP_009888545.1 terminase large subunit Salmonella phage barely, YP_009196472.1 putative terminase DNA packaging enzyme large subunit Cronobacter phage S13				Bacteriophage T4-like portal protein (Gp20) PF07230.14	Bacteriophage T4-like portal protein (Gp20) PF07230.14	Baseplate wedge protein gp25 PF04965.17	Prohead core protein serine protease PF03420.16	Phage tail sheath protein subtilisin-like domain PF04984.17, T4-like virus Myoviridae tail sheath stabiliser PF16724.8		Terminase RNaseH-like domain PF17289.5
SRR873599_204115||full	311	34	18	242192	Complete	c.both_virus_host	YP_009302420.1 major capsid protein Bacillus phage SP-15YP_009302433.1 baseplate hub subunit Bacillus phage SP-15YP_009302414.1 putative terminase large subunit Bacillus phage SP-15Bacteriophage T4-like portal protein (Gp20) PF07230.14Bacteriophage T4-like portal protein (Gp20) PF07230.14Prohead core protein serine protease PF03420.16, Poly A polymerase head domain PF01743.23; tRNA nucleotidyltra…	YP_009302420.1 major capsid protein Bacillus phage SP-15YP_009302433.1 baseplate hub subunit Bacillus phage SP-15YP_009302414.1 putative terminase large subunit Bacillus phage SP-15Bacteriophage T4-like portal protein (Gp20) PF07230.14Bacteriophage T4-like portal protein (Gp20) PF07230.14Prohead core protein serine protease PF03420.16, Poly A polymerase head domain PF01743.23; tRNA nucleotidyltra…											YP_009302420.1 major capsid protein Bacillus phage SP-15			YP_009302433.1 baseplate hub subunit Bacillus phage SP-15				YP_009302414.1 putative terminase large subunit Bacillus phage SP-15				Bacteriophage T4-like portal protein (Gp20) PF07230.14	Bacteriophage T4-like portal protein (Gp20) PF07230.14		Prohead core protein serine protease PF03420.16, Poly A polymerase head domain PF01743.23; tRNA nucleotidyltransferase domain 2 putative PF13735.9; Probable RNA and SrmB- binding site of polymerase A PF12627.10
ERR3220181_131227||full	279	32	11	241618	Complete	c.both_virus_host	YP_009302420.1 major capsid protein Bacillus phage SP-15YP_009302415.1 portal vertex protein of head Bacillus phage SP-15YP_009302415.1 portal vertex protein of head Bacillus phage SP-15YP_009302433.1 baseplate hub subunit Bacillus phage SP-15YP_009302415.1 portal vertex protein of head Bacillus phage SP-15YP_009217244.1 tail sheath protein Pseudomonas phage PhiPA3, YP_009302431.1 tail sheath pro…	YP_009302420.1 major capsid protein Bacillus phage SP-15YP_009302415.1 portal vertex protein of head Bacillus phage SP-15YP_009302415.1 portal vertex protein of head Bacillus phage SP-15YP_009302433.1 baseplate hub subunit Bacillus phage SP-15YP_009302415.1 portal vertex protein of head Bacillus phage SP-15YP_009302414.1 putative terminase large subunit Bacillus phage SP-15Major capsid protein Gp…											YP_009302420.1 major capsid protein Bacillus phage SP-15	YP_009302415.1 portal vertex protein of head Bacillus phage SP-15	YP_009302415.1 portal vertex protein of head Bacillus phage SP-15	YP_009302433.1 baseplate hub subunit Bacillus phage SP-15	YP_009302415.1 portal vertex protein of head Bacillus phage SP-15	YP_009217244.1 tail sheath protein Pseudomonas phage PhiPA3, YP_009302431.1 tail sheath protein Bacillus phage SP-15, YP_009302432.1 tail tube protein Bacillus phage SP-15		YP_009302414.1 putative terminase large subunit Bacillus phage SP-15			Major capsid protein Gp23 PF07068.14	Bacteriophage T4-like portal protein (Gp20) PF07230.14	Bacteriophage T4-like portal protein (Gp20) PF07230.14	Baseplate wedge protein gp25 PF04965.17	Prohead core protein serine protease PF03420.16	Phage tail sheath protein subtilisin-like domain PF04984.17
SRR12529324_1102298||full	228	38	5	241179	Complete	c.both_virus_host	YP_009283032.1 portal vertex protein Bacillus phage AR9YP_009283032.1 portal vertex protein Bacillus phage AR9YP_009283021.1 precursor of major head subunit Bacillus phage AR9YP_009664215.1 tail sheath protein Bacillus phage PBS1, YP_009283108.1 tail tape measure protein Bacillus phage AR9YP_009283025.1 terminase large subunit Bacillus phage AR9Prohead core protein serine protease PF03420.16Phage…	YP_009283032.1 portal vertex protein Bacillus phage AR9YP_009283032.1 portal vertex protein Bacillus phage AR9YP_009283021.1 precursor of major head subunit Bacillus phage AR9YP_009283025.1 terminase large subunit Bacillus phage AR9Prohead core protein serine protease PF03420.16												YP_009283032.1 portal vertex protein Bacillus phage AR9	YP_009283032.1 portal vertex protein Bacillus phage AR9		YP_009283021.1 precursor of major head subunit Bacillus phage AR9	YP_009664215.1 tail sheath protein Bacillus phage PBS1, YP_009283108.1 tail tape measure protein Bacillus phage AR9		YP_009283025.1 terminase large subunit Bacillus phage AR9							Prohead core protein serine protease PF03420.16	Phage tail lysozyme PF18013.4; Peptidase_C39 like family PF13529.9
ERR3220208_2143811||full	398	17	1	240133	Complete	c.both_virus_host
ERR3275107_1409336||full	219	37	13	239760	Complete	c.both_virus_host	YP_009664217.1 portal protein Bacillus phage PBS1YP_009664217.1 portal protein Bacillus phage PBS1YP_009283018.1 prohead core scaffold protein and protease Bacillus phage AR9YP_010112196.1 tail fiber protein crAssphage cr53_1, YP_009283108.1 tail tape measure protein Bacillus phage AR9, YP_009664215.1 tail sheath protein Bacillus phage PBS1YP_010112196.1 tail fiber protein crAssphage cr53_1YP_009…	YP_009664217.1 portal protein Bacillus phage PBS1YP_009664217.1 portal protein Bacillus phage PBS1YP_009283018.1 prohead core scaffold protein and protease Bacillus phage AR9YP_009608918.1 terminase large subunit Pseudomonas phage Noxifer, YP_009283025.1 terminase large subunit Bacillus phage AR9Prohead core protein serine protease PF03420.16												YP_009664217.1 portal protein Bacillus phage PBS1	YP_009664217.1 portal protein Bacillus phage PBS1		YP_009283018.1 prohead core scaffold protein and protease Bacillus phage AR9	YP_010112196.1 tail fiber protein crAssphage cr53_1, YP_009283108.1 tail tape measure protein Bacillus phage AR9, YP_009664215.1 tail sheath protein Bacillus phage PBS1	YP_010112196.1 tail fiber protein crAssphage cr53_1	YP_009608918.1 terminase large subunit Pseudomonas phage Noxifer, YP_009283025.1 terminase large subunit Bacillus phage AR9							Prohead core protein serine protease PF03420.16	Phage tail lysozyme PF18013.4; CHAP domain PF05257.19
ERR3275095_1557516||full	219	37	13	239696	Complete	c.both_virus_host	YP_009664217.1 portal protein Bacillus phage PBS1YP_009664217.1 portal protein Bacillus phage PBS1YP_009283018.1 prohead core scaffold protein and protease Bacillus phage AR9YP_009283108.1 tail tape measure protein Bacillus phage AR9, YP_009664215.1 tail sheath protein Bacillus phage PBS1, YP_010112196.1 tail fiber protein crAssphage cr53_1YP_010112196.1 tail fiber protein crAssphage cr53_1YP_009…	YP_009664217.1 portal protein Bacillus phage PBS1YP_009664217.1 portal protein Bacillus phage PBS1YP_009283018.1 prohead core scaffold protein and protease Bacillus phage AR9YP_009608918.1 terminase large subunit Pseudomonas phage Noxifer, YP_009283025.1 terminase large subunit Bacillus phage AR9Prohead core protein serine protease PF03420.16												YP_009664217.1 portal protein Bacillus phage PBS1	YP_009664217.1 portal protein Bacillus phage PBS1		YP_009283018.1 prohead core scaffold protein and protease Bacillus phage AR9	YP_009283108.1 tail tape measure protein Bacillus phage AR9, YP_009664215.1 tail sheath protein Bacillus phage PBS1, YP_010112196.1 tail fiber protein crAssphage cr53_1	YP_010112196.1 tail fiber protein crAssphage cr53_1	YP_009608918.1 terminase large subunit Pseudomonas phage Noxifer, YP_009283025.1 terminase large subunit Bacillus phage AR9							Prohead core protein serine protease PF03420.16	Phage tail lysozyme PF18013.4; CHAP domain PF05257.19
ERR3220178_567849||full	409	33	6	239586	Complete	c.both_virus_host	YP_009909730.1 Phage tail fiber protein Escherichia phage 2H10YP_009909730.1 Phage tail fiber protein Escherichia phage 2H10YP_009007060.1 putative terminase family protein Lactococcus phage phiL47	YP_009007060.1 putative terminase family protein Lactococcus phage phiL47																YP_009909730.1 Phage tail fiber protein Escherichia phage 2H10	YP_009909730.1 Phage tail fiber protein Escherichia phage 2H10	YP_009007060.1 putative terminase family protein Lactococcus phage phiL47
ERR3224585_2837571||full	267	43	5	238955	Complete	c.both_virus_host	YP_009664217.1 portal protein Bacillus phage PBS1YP_009664217.1 portal protein Bacillus phage PBS1YP_009283018.1 prohead core scaffold protein and protease Bacillus phage AR9NP_918975.1 tail fiber protein Burkholderia phage BcepNazgul, NP_918975.1 tail fiber protein Burkholderia phage BcepNazgul, YP_009283108.1 tail tape measure protein Bacillus phage AR9, YP_009664215.1 tail sheath protein Bacil…	YP_009664217.1 portal protein Bacillus phage PBS1YP_009664217.1 portal protein Bacillus phage PBS1YP_009283018.1 prohead core scaffold protein and protease Bacillus phage AR9YP_009283025.1 terminase large subunit Bacillus phage AR9Prohead core protein serine protease PF03420.16												YP_009664217.1 portal protein Bacillus phage PBS1	YP_009664217.1 portal protein Bacillus phage PBS1		YP_009283018.1 prohead core scaffold protein and protease Bacillus phage AR9	NP_918975.1 tail fiber protein Burkholderia phage BcepNazgul, NP_918975.1 tail fiber protein Burkholderia phage BcepNazgul, YP_009283108.1 tail tape measure protein Bacillus phage AR9, YP_009664215.1 tail sheath protein Bacillus phage PBS1	NP_918975.1 tail fiber protein Burkholderia phage BcepNazgul, NP_918975.1 tail fiber protein Burkholderia phage BcepNazgul	YP_009283025.1 terminase large subunit Bacillus phage AR9							Prohead core protein serine protease PF03420.16	Phage tail lysozyme PF18013.4
ERR3224596_850377||full	389	18	9	238890	Complete	c.both_virus_host	YP_009151486.1 lytic tail protein Bacillus phage PascalType VI secretion system/phage-baseplate injector OB domain PF04717.15, Baseplate wedge protein gp25 PF04965.17Prohead core protein serine protease PF03420.16Phage Tail Collar Domain PF07484.15, Phage Tail Collar Domain PF07484.15	Type VI secretion system/phage-baseplate injector OB domain PF04717.15, Baseplate wedge protein gp25 PF04965.17Prohead core protein serine protease PF03420.16																YP_009151486.1 lytic tail protein Bacillus phage Pascal								Type VI secretion system/phage-baseplate injector OB domain PF04717.15, Baseplate wedge protein gp25 PF04965.17	Prohead core protein serine protease PF03420.16	Phage Tail Collar Domain PF07484.15, Phage Tail Collar Domain PF07484.15
ERR3220192_1374867||full	403	16	2	238638	Complete	c.both_virus_host
ERR3220193_1467323||full	403	16	2	238638	Complete	c.both_virus_host
SRR873608_2754741||full	297	36	8	238199	Complete	c.both_virus_host	Bacteriophage T4-like portal protein (Gp20) PF07230.14Bacteriophage T4-like portal protein (Gp20) PF07230.14Prohead core protein serine protease PF03420.16, HD domain PF01966.25; Poly A polymerase head domain PF01743.23Terminase large subunit, T4likevirus-type, N-terminal PF03237.18	Bacteriophage T4-like portal protein (Gp20) PF07230.14Bacteriophage T4-like portal protein (Gp20) PF07230.14Prohead core protein serine protease PF03420.16, HD domain PF01966.25; Poly A polymerase head domain PF01743.23Terminase large subunit, T4likevirus-type, N-terminal PF03237.18																						Bacteriophage T4-like portal protein (Gp20) PF07230.14	Bacteriophage T4-like portal protein (Gp20) PF07230.14		Prohead core protein serine protease PF03420.16, HD domain PF01966.25; Poly A polymerase head domain PF01743.23			Terminase large subunit, T4likevirus-type, N-terminal PF03237.18
SRR873608_2744924||full	332	31	12	237214	Complete	c.both_virus_host	YP_009302420.1 major capsid protein Bacillus phage SP-15YP_009302415.1 portal vertex protein of head Bacillus phage SP-15YP_009302415.1 portal vertex protein of head Bacillus phage SP-15YP_009302433.1 baseplate hub subunit Bacillus phage SP-15YP_009302415.1 portal vertex protein of head Bacillus phage SP-15YP_009302432.1 tail tube protein Bacillus phage SP-15, YP_009014970.1 putative tail fiber p…	YP_009302420.1 major capsid protein Bacillus phage SP-15YP_009302415.1 portal vertex protein of head Bacillus phage SP-15YP_009302415.1 portal vertex protein of head Bacillus phage SP-15YP_009302433.1 baseplate hub subunit Bacillus phage SP-15YP_009302415.1 portal vertex protein of head Bacillus phage SP-15YP_009302414.1 putative terminase large subunit Bacillus phage SP-15Bacteriophage T4-like p…											YP_009302420.1 major capsid protein Bacillus phage SP-15	YP_009302415.1 portal vertex protein of head Bacillus phage SP-15	YP_009302415.1 portal vertex protein of head Bacillus phage SP-15	YP_009302433.1 baseplate hub subunit Bacillus phage SP-15	YP_009302415.1 portal vertex protein of head Bacillus phage SP-15	YP_009302432.1 tail tube protein Bacillus phage SP-15, YP_009014970.1 putative tail fiber protein 1 Cronobacter phage CR9, YP_010059411.1 minor tail protein Gordonia phage Skog	YP_009014970.1 putative tail fiber protein 1 Cronobacter phage CR9	YP_009302414.1 putative terminase large subunit Bacillus phage SP-15				Bacteriophage T4-like portal protein (Gp20) PF07230.14	Bacteriophage T4-like portal protein (Gp20) PF07230.14		Prohead core protein serine protease PF03420.16, Poly A polymerase head domain PF01743.23; tRNA nucleotidyltransferase domain 2 putative PF13735.9; Probable RNA and SrmB- binding site of polymerase A PF12627.10	T4-like virus tail tube protein gp19 PF06841.15
SRR12529380_1056799||full	295	41	9	236951	Complete	c.both_virus_host	YP_009302420.1 major capsid protein Bacillus phage SP-15YP_009302415.1 portal vertex protein of head Bacillus phage SP-15YP_009302415.1 portal vertex protein of head Bacillus phage SP-15YP_009302433.1 baseplate hub subunit Bacillus phage SP-15, YP_009302439.1 baseplate hub + tail lysozyme Bacillus phage SP-15, YP_008770028.1 baseplate protein Bacillus phage CampHawkYP_009302415.1 portal vertex pr…	YP_009302420.1 major capsid protein Bacillus phage SP-15YP_009302415.1 portal vertex protein of head Bacillus phage SP-15YP_009302415.1 portal vertex protein of head Bacillus phage SP-15YP_009302433.1 baseplate hub subunit Bacillus phage SP-15, YP_009302439.1 baseplate hub + tail lysozyme Bacillus phage SP-15, YP_008770028.1 baseplate protein Bacillus phage CampHawkYP_009302415.1 portal vertex pr…											YP_009302420.1 major capsid protein Bacillus phage SP-15	YP_009302415.1 portal vertex protein of head Bacillus phage SP-15	YP_009302415.1 portal vertex protein of head Bacillus phage SP-15	YP_009302433.1 baseplate hub subunit Bacillus phage SP-15, YP_009302439.1 baseplate hub + tail lysozyme Bacillus phage SP-15, YP_008770028.1 baseplate protein Bacillus phage CampHawk	YP_009302415.1 portal vertex protein of head Bacillus phage SP-15	YP_009302431.1 tail sheath protein Bacillus phage SP-15, YP_009302432.1 tail tube protein Bacillus phage SP-15, YP_009302439.1 baseplate hub + tail lysozyme Bacillus phage SP-15, YP_008770029.1 tail protein Bacillus phage CampHawk					Major capsid protein Gp23 PF07068.14	Bacteriophage T4-like portal protein (Gp20) PF07230.14	Bacteriophage T4-like portal protein (Gp20) PF07230.14	Type VI secretion system/phage-baseplate injector OB domain PF04717.15, Baseplate wedge protein gp25 PF04965.17	Prohead core protein serine protease PF03420.16	Phage tail sheath protein subtilisin-like domain PF04984.17; Phage tail sheath C-terminal domain PF17482.5, T4-like virus tail tube protein gp19 PF06841.15, Phage tail lysozyme PF18013.4; CHAP domain PF05257.19
ERR3275099_821958||full	328	33	9	236877	Complete	c.both_virus_host	YP_010114642.1 tail sheath protein Flavobacterium phage vB_FspM_immuto_2-6AYP_009273398.1 terminase Gordonia phage WoesBacteriophage T4-like portal protein (Gp20) PF07230.14Bacteriophage T4-like portal protein (Gp20) PF07230.14Baseplate wedge protein gp25 PF04965.17, Type VI secretion system/phage-baseplate injector OB domain PF04717.15Prohead core protein serine protease PF03420.16Phage tail she…	YP_009273398.1 terminase Gordonia phage WoesBacteriophage T4-like portal protein (Gp20) PF07230.14Bacteriophage T4-like portal protein (Gp20) PF07230.14Baseplate wedge protein gp25 PF04965.17, Type VI secretion system/phage-baseplate injector OB domain PF04717.15Prohead core protein serine protease PF03420.16																YP_010114642.1 tail sheath protein Flavobacterium phage vB_FspM_immuto_2-6A		YP_009273398.1 terminase Gordonia phage Woes				Bacteriophage T4-like portal protein (Gp20) PF07230.14	Bacteriophage T4-like portal protein (Gp20) PF07230.14	Baseplate wedge protein gp25 PF04965.17, Type VI secretion system/phage-baseplate injector OB domain PF04717.15	Prohead core protein serine protease PF03420.16	Phage tail sheath protein subtilisin-like domain PF04984.17; Phage tail sheath C-terminal domain PF17482.5
ERR3275131_895592||full	328	33	9	236876	Complete	c.both_virus_host	YP_010114642.1 tail sheath protein Flavobacterium phage vB_FspM_immuto_2-6AYP_009273398.1 terminase Gordonia phage WoesBacteriophage T4-like portal protein (Gp20) PF07230.14Bacteriophage T4-like portal protein (Gp20) PF07230.14Type VI secretion system/phage-baseplate injector OB domain PF04717.15, Baseplate wedge protein gp25 PF04965.17Prohead core protein serine protease PF03420.16Phage tail she…	YP_009273398.1 terminase Gordonia phage WoesBacteriophage T4-like portal protein (Gp20) PF07230.14Bacteriophage T4-like portal protein (Gp20) PF07230.14Type VI secretion system/phage-baseplate injector OB domain PF04717.15, Baseplate wedge protein gp25 PF04965.17Prohead core protein serine protease PF03420.16																YP_010114642.1 tail sheath protein Flavobacterium phage vB_FspM_immuto_2-6A		YP_009273398.1 terminase Gordonia phage Woes				Bacteriophage T4-like portal protein (Gp20) PF07230.14	Bacteriophage T4-like portal protein (Gp20) PF07230.14	Type VI secretion system/phage-baseplate injector OB domain PF04717.15, Baseplate wedge protein gp25 PF04965.17	Prohead core protein serine protease PF03420.16	Phage tail sheath protein subtilisin-like domain PF04984.17; Phage tail sheath C-terminal domain PF17482.5
SRR1267595_2120501||full	300	35	12	236608	Complete	c.both_virus_host	Bacteriophage T4-like portal protein (Gp20) PF07230.14Bacteriophage T4-like portal protein (Gp20) PF07230.14Prohead core protein serine protease PF03420.16Terminase large subunit, T4likevirus-type, N-terminal PF03237.18	Bacteriophage T4-like portal protein (Gp20) PF07230.14Bacteriophage T4-like portal protein (Gp20) PF07230.14Prohead core protein serine protease PF03420.16Terminase large subunit, T4likevirus-type, N-terminal PF03237.18																						Bacteriophage T4-like portal protein (Gp20) PF07230.14	Bacteriophage T4-like portal protein (Gp20) PF07230.14		Prohead core protein serine protease PF03420.16			Terminase large subunit, T4likevirus-type, N-terminal PF03237.18
ERR2027900_120398||full	225	33	4	236265	Complete	c.both_virus_host	YP_009664217.1 portal protein Bacillus phage PBS1YP_009664217.1 portal protein Bacillus phage PBS1YP_009283018.1 prohead core scaffold protein and protease Bacillus phage AR9YP_009042904.1 putative tail lysin Listeria phage LP-048, YP_010112196.1 tail fiber protein crAssphage cr53_1, YP_009664215.1 tail sheath protein Bacillus phage PBS1, YP_009283108.1 tail tape measure protein Bacillus phage AR…	YP_009664217.1 portal protein Bacillus phage PBS1YP_009664217.1 portal protein Bacillus phage PBS1YP_009283018.1 prohead core scaffold protein and protease Bacillus phage AR9YP_009283025.1 terminase large subunit Bacillus phage AR9Prohead core protein serine protease PF03420.16; Peptidase S80 family PF20034.2												YP_009664217.1 portal protein Bacillus phage PBS1	YP_009664217.1 portal protein Bacillus phage PBS1		YP_009283018.1 prohead core scaffold protein and protease Bacillus phage AR9	YP_009042904.1 putative tail lysin Listeria phage LP-048, YP_010112196.1 tail fiber protein crAssphage cr53_1, YP_009664215.1 tail sheath protein Bacillus phage PBS1, YP_009283108.1 tail tape measure protein Bacillus phage AR9	YP_010112196.1 tail fiber protein crAssphage cr53_1	YP_009283025.1 terminase large subunit Bacillus phage AR9							Prohead core protein serine protease PF03420.16; Peptidase S80 family PF20034.2
SRR12529154_685546||full	311	40	7	235703	Complete	c.both_virus_host	YP_009302420.1 major capsid protein Bacillus phage SP-15YP_009302415.1 portal vertex protein of head Bacillus phage SP-15YP_009302415.1 portal vertex protein of head Bacillus phage SP-15YP_009302433.1 baseplate hub subunit Bacillus phage SP-15YP_009302415.1 portal vertex protein of head Bacillus phage SP-15YP_009302432.1 tail tube protein Bacillus phage SP-15, YP_009302431.1 tail sheath protein B…	YP_009302420.1 major capsid protein Bacillus phage SP-15YP_009302415.1 portal vertex protein of head Bacillus phage SP-15YP_009302415.1 portal vertex protein of head Bacillus phage SP-15YP_009302433.1 baseplate hub subunit Bacillus phage SP-15YP_009302415.1 portal vertex protein of head Bacillus phage SP-15YP_009302414.1 putative terminase large subunit Bacillus phage SP-15Major capsid protein Gp…											YP_009302420.1 major capsid protein Bacillus phage SP-15	YP_009302415.1 portal vertex protein of head Bacillus phage SP-15	YP_009302415.1 portal vertex protein of head Bacillus phage SP-15	YP_009302433.1 baseplate hub subunit Bacillus phage SP-15	YP_009302415.1 portal vertex protein of head Bacillus phage SP-15	YP_009302432.1 tail tube protein Bacillus phage SP-15, YP_009302431.1 tail sheath protein Bacillus phage SP-15		YP_009302414.1 putative terminase large subunit Bacillus phage SP-15			Major capsid protein Gp23 PF07068.14	Bacteriophage T4-like portal protein (Gp20) PF07230.14	Bacteriophage T4-like portal protein (Gp20) PF07230.14		Prohead core protein serine protease PF03420.16, Poly A polymerase head domain PF01743.23; tRNA nucleotidyltransferase domain 2 putative PF13735.9; Probable RNA and SrmB- binding site of polymerase A PF12627.10, Prohead core protein serine protease PF03420.16			Terminase large subunit, endonuclease domain PF20441.1
ERR3201376_1261609||full	216	34	7	234754	Complete	c.both_virus_host	YP_009283032.1 portal vertex protein Bacillus phage AR9YP_009283032.1 portal vertex protein Bacillus phage AR9YP_009283018.1 prohead core scaffold protein and protease Bacillus phage AR9YP_009664215.1 tail sheath protein Bacillus phage PBS1, YP_009100994.1 putative tail lysin Listeria phage WIL-1YP_009283025.1 terminase large subunit Bacillus phage AR9Prohead core protein serine protease PF03420.…	YP_009283032.1 portal vertex protein Bacillus phage AR9YP_009283032.1 portal vertex protein Bacillus phage AR9YP_009283018.1 prohead core scaffold protein and protease Bacillus phage AR9YP_009283025.1 terminase large subunit Bacillus phage AR9Prohead core protein serine protease PF03420.16												YP_009283032.1 portal vertex protein Bacillus phage AR9	YP_009283032.1 portal vertex protein Bacillus phage AR9		YP_009283018.1 prohead core scaffold protein and protease Bacillus phage AR9	YP_009664215.1 tail sheath protein Bacillus phage PBS1, YP_009100994.1 putative tail lysin Listeria phage WIL-1		YP_009283025.1 terminase large subunit Bacillus phage AR9							Prohead core protein serine protease PF03420.16	Phage tail lysozyme PF18013.4; Mannosyl-glycoprotein endo-beta-N-acetylglucosaminidase PF01832.23; Peptidase_C39 like family PF13529.9
ERR4297102_1475034||full	289	30	15	234573	Complete	c.both_virus_host	YP_009597135.1 putative portal vertex protein Campylobacter phage vB_CjeM_Los1YP_009597135.1 putative portal vertex protein Campylobacter phage vB_CjeM_Los1YP_006382612.1 putative tail sheath protein Pseudomonas phage Lu11, YP_009903791.1 tail tube protein Achromobacter phage MoturaBacteriophage T4-like portal protein (Gp20) PF07230.14Bacteriophage T4-like portal protein (Gp20) PF07230.14Baseplat…	YP_009597135.1 putative portal vertex protein Campylobacter phage vB_CjeM_Los1YP_009597135.1 putative portal vertex protein Campylobacter phage vB_CjeM_Los1Bacteriophage T4-like portal protein (Gp20) PF07230.14Bacteriophage T4-like portal protein (Gp20) PF07230.14Baseplate wedge protein gp25 PF04965.17, Type VI secretion system/phage-baseplate injector OB domain PF04717.15Prohead core protein ser…												YP_009597135.1 putative portal vertex protein Campylobacter phage vB_CjeM_Los1	YP_009597135.1 putative portal vertex protein Campylobacter phage vB_CjeM_Los1			YP_006382612.1 putative tail sheath protein Pseudomonas phage Lu11, YP_009903791.1 tail tube protein Achromobacter phage Motura						Bacteriophage T4-like portal protein (Gp20) PF07230.14	Bacteriophage T4-like portal protein (Gp20) PF07230.14	Baseplate wedge protein gp25 PF04965.17, Type VI secretion system/phage-baseplate injector OB domain PF04717.15	Prohead core protein serine protease PF03420.16	Phage tail sheath protein subtilisin-like domain PF04984.17; Phage tail sheath C-terminal domain PF17482.5
ERR4297108_1149365||full	289	30	15	234573	Complete	c.both_virus_host	YP_009597135.1 putative portal vertex protein Campylobacter phage vB_CjeM_Los1YP_009597135.1 putative portal vertex protein Campylobacter phage vB_CjeM_Los1YP_006382612.1 putative tail sheath protein Pseudomonas phage Lu11, YP_009903791.1 tail tube protein Achromobacter phage MoturaBacteriophage T4-like portal protein (Gp20) PF07230.14Bacteriophage T4-like portal protein (Gp20) PF07230.14Baseplat…	YP_009597135.1 putative portal vertex protein Campylobacter phage vB_CjeM_Los1YP_009597135.1 putative portal vertex protein Campylobacter phage vB_CjeM_Los1Bacteriophage T4-like portal protein (Gp20) PF07230.14Bacteriophage T4-like portal protein (Gp20) PF07230.14Baseplate wedge protein gp25 PF04965.17, Type VI secretion system/phage-baseplate injector OB domain PF04717.15Prohead core protein ser…												YP_009597135.1 putative portal vertex protein Campylobacter phage vB_CjeM_Los1	YP_009597135.1 putative portal vertex protein Campylobacter phage vB_CjeM_Los1			YP_006382612.1 putative tail sheath protein Pseudomonas phage Lu11, YP_009903791.1 tail tube protein Achromobacter phage Motura						Bacteriophage T4-like portal protein (Gp20) PF07230.14	Bacteriophage T4-like portal protein (Gp20) PF07230.14	Baseplate wedge protein gp25 PF04965.17, Type VI secretion system/phage-baseplate injector OB domain PF04717.15	Prohead core protein serine protease PF03420.16	Phage tail sheath protein subtilisin-like domain PF04984.17; Phage tail sheath C-terminal domain PF17482.5
ERR3201380_789603||full	199	29	4	234126	Complete	c.both_virus_host	YP_009664217.1 portal protein Bacillus phage PBS1YP_009664217.1 portal protein Bacillus phage PBS1YP_009283018.1 prohead core scaffold protein and protease Bacillus phage AR9YP_009283108.1 tail tape measure protein Bacillus phage AR9, YP_009847662.1 minor tail protein Microbacterium phage TinyTimothy, YP_009847662.1 minor tail protein Microbacterium phage TinyTimothyYP_009283025.1 terminase large…	YP_009664217.1 portal protein Bacillus phage PBS1YP_009664217.1 portal protein Bacillus phage PBS1YP_009283018.1 prohead core scaffold protein and protease Bacillus phage AR9YP_009283025.1 terminase large subunit Bacillus phage AR9Prohead core protein serine protease PF03420.16												YP_009664217.1 portal protein Bacillus phage PBS1	YP_009664217.1 portal protein Bacillus phage PBS1		YP_009283018.1 prohead core scaffold protein and protease Bacillus phage AR9	YP_009283108.1 tail tape measure protein Bacillus phage AR9, YP_009847662.1 minor tail protein Microbacterium phage TinyTimothy, YP_009847662.1 minor tail protein Microbacterium phage TinyTimothy		YP_009283025.1 terminase large subunit Bacillus phage AR9							Prohead core protein serine protease PF03420.16	Peptidase family M23 PF01551.25; Phage tail lysozyme PF18013.4; Peptidase_C39 like family PF13529.9, Phage Tail Collar Domain PF07484.15, Phage Tail Collar Domain PF07484.15
ERR4297101_1713210||full	316	39	16	233769	Complete	c.both_virus_host	NP_944088.1 baseplate wedge subunit Aeromonas phage Aeh1YP_006382612.1 putative tail sheath protein Pseudomonas phage Lu11, YP_009283108.1 tail tape measure protein Bacillus phage AR9Bacteriophage T4-like portal protein (Gp20) PF07230.14Bacteriophage T4-like portal protein (Gp20) PF07230.14Baseplate wedge protein gp25 PF04965.17, Type VI secretion system/phage-baseplate injector OB domain PF04717…	NP_944088.1 baseplate wedge subunit Aeromonas phage Aeh1Bacteriophage T4-like portal protein (Gp20) PF07230.14Bacteriophage T4-like portal protein (Gp20) PF07230.14Baseplate wedge protein gp25 PF04965.17, Type VI secretion system/phage-baseplate injector OB domain PF04717.15Prohead core protein serine protease PF03420.16														NP_944088.1 baseplate wedge subunit Aeromonas phage Aeh1		YP_006382612.1 putative tail sheath protein Pseudomonas phage Lu11, YP_009283108.1 tail tape measure protein Bacillus phage AR9						Bacteriophage T4-like portal protein (Gp20) PF07230.14	Bacteriophage T4-like portal protein (Gp20) PF07230.14	Baseplate wedge protein gp25 PF04965.17, Type VI secretion system/phage-baseplate injector OB domain PF04717.15	Prohead core protein serine protease PF03420.16	Phage tail sheath C-terminal domain PF17482.5
SRR873610_3571340||full	300	28	7	233722	Complete	c.both_virus_host	YP_010114609.1 capsid assembly protein Flavobacterium phage vB_FspM_immuto_2-6A, YP_010114617.1 major capsid protein Flavobacterium phage vB_FspM_immuto_2-6AYP_009302433.1 baseplate hub subunit Bacillus phage SP-15YP_009147621.1 prohead core and protease Erwinia phage phiEa2809YP_009302431.1 tail sheath protein Bacillus phage SP-15, YP_009302432.1 tail tube protein Bacillus phage SP-15YP_01011460…	YP_010114609.1 capsid assembly protein Flavobacterium phage vB_FspM_immuto_2-6A, YP_010114617.1 major capsid protein Flavobacterium phage vB_FspM_immuto_2-6AYP_009302433.1 baseplate hub subunit Bacillus phage SP-15YP_009147621.1 prohead core and protease Erwinia phage phiEa2809YP_010114608.1 terminase large subunit Flavobacterium phage vB_FspM_immuto_2-6AMajor capsid protein Gp23 PF07068.14Bacter…											YP_010114609.1 capsid assembly protein Flavobacterium phage vB_FspM_immuto_2-6A, YP_010114617.1 major capsid protein Flavobacterium phage vB_FspM_immuto_2-6A			YP_009302433.1 baseplate hub subunit Bacillus phage SP-15	YP_009147621.1 prohead core and protease Erwinia phage phiEa2809	YP_009302431.1 tail sheath protein Bacillus phage SP-15, YP_009302432.1 tail tube protein Bacillus phage SP-15		YP_010114608.1 terminase large subunit Flavobacterium phage vB_FspM_immuto_2-6A			Major capsid protein Gp23 PF07068.14	Bacteriophage T4-like portal protein (Gp20) PF07230.14	Bacteriophage T4-like portal protein (Gp20) PF07230.14	Baseplate J-like protein PF04865.17, Baseplate wedge protein gp25 PF04965.17	Prohead core protein serine protease PF03420.16	Phage tail sheath protein subtilisin-like domain PF04984.17; Phage tail sheath C-terminal domain PF17482.5
ERR3201398_554223||full	197	27	4	233663	Complete	c.both_virus_host	YP_009664217.1 portal protein Bacillus phage PBS1YP_009664217.1 portal protein Bacillus phage PBS1YP_009283018.1 prohead core scaffold protein and protease Bacillus phage AR9YP_009283108.1 tail tape measure protein Bacillus phage AR9, YP_009847662.1 minor tail protein Microbacterium phage TinyTimothy, YP_009847662.1 minor tail protein Microbacterium phage TinyTimothyYP_009283025.1 terminase large…	YP_009664217.1 portal protein Bacillus phage PBS1YP_009664217.1 portal protein Bacillus phage PBS1YP_009283018.1 prohead core scaffold protein and protease Bacillus phage AR9YP_009283025.1 terminase large subunit Bacillus phage AR9Prohead core protein serine protease PF03420.16												YP_009664217.1 portal protein Bacillus phage PBS1	YP_009664217.1 portal protein Bacillus phage PBS1		YP_009283018.1 prohead core scaffold protein and protease Bacillus phage AR9	YP_009283108.1 tail tape measure protein Bacillus phage AR9, YP_009847662.1 minor tail protein Microbacterium phage TinyTimothy, YP_009847662.1 minor tail protein Microbacterium phage TinyTimothy		YP_009283025.1 terminase large subunit Bacillus phage AR9							Prohead core protein serine protease PF03420.16	Peptidase family M23 PF01551.25; Phage tail lysozyme PF18013.4; Peptidase_C39 like family PF13529.9, Phage Tail Collar Domain PF07484.15, Phage Tail Collar Domain PF07484.15
ERR3224574_694210||full	197	27	4	233663	Complete	c.both_virus_host	YP_009664217.1 portal protein Bacillus phage PBS1YP_009664217.1 portal protein Bacillus phage PBS1YP_009283018.1 prohead core scaffold protein and protease Bacillus phage AR9YP_009847662.1 minor tail protein Microbacterium phage TinyTimothy, YP_009847662.1 minor tail protein Microbacterium phage TinyTimothy, YP_009283108.1 tail tape measure protein Bacillus phage AR9YP_009283025.1 terminase large…	YP_009664217.1 portal protein Bacillus phage PBS1YP_009664217.1 portal protein Bacillus phage PBS1YP_009283018.1 prohead core scaffold protein and protease Bacillus phage AR9YP_009283025.1 terminase large subunit Bacillus phage AR9Prohead core protein serine protease PF03420.16												YP_009664217.1 portal protein Bacillus phage PBS1	YP_009664217.1 portal protein Bacillus phage PBS1		YP_009283018.1 prohead core scaffold protein and protease Bacillus phage AR9	YP_009847662.1 minor tail protein Microbacterium phage TinyTimothy, YP_009847662.1 minor tail protein Microbacterium phage TinyTimothy, YP_009283108.1 tail tape measure protein Bacillus phage AR9		YP_009283025.1 terminase large subunit Bacillus phage AR9							Prohead core protein serine protease PF03420.16	Phage Tail Collar Domain PF07484.15, Phage Tail Collar Domain PF07484.15, Peptidase family M23 PF01551.25; Phage tail lysozyme PF18013.4; Peptidase_C39 like family PF13529.9
ERR3224568_658192||full	196	28	4	233662	Complete	c.both_virus_host	YP_009664217.1 portal protein Bacillus phage PBS1YP_009664217.1 portal protein Bacillus phage PBS1YP_009283108.1 tail tape measure protein Bacillus phage AR9, YP_009847662.1 minor tail protein Microbacterium phage TinyTimothy, YP_009847662.1 minor tail protein Microbacterium phage TinyTimothyYP_009283025.1 terminase large subunit Bacillus phage AR9Prohead core protein serine protease PF03420.16, …	YP_009664217.1 portal protein Bacillus phage PBS1YP_009664217.1 portal protein Bacillus phage PBS1YP_009283025.1 terminase large subunit Bacillus phage AR9Prohead core protein serine protease PF03420.16, Prohead core protein serine protease PF03420.16												YP_009664217.1 portal protein Bacillus phage PBS1	YP_009664217.1 portal protein Bacillus phage PBS1			YP_009283108.1 tail tape measure protein Bacillus phage AR9, YP_009847662.1 minor tail protein Microbacterium phage TinyTimothy, YP_009847662.1 minor tail protein Microbacterium phage TinyTimothy		YP_009283025.1 terminase large subunit Bacillus phage AR9							Prohead core protein serine protease PF03420.16, Prohead core protein serine protease PF03420.16	Peptidase family M23 PF01551.25; Phage tail lysozyme PF18013.4; Peptidase_C39 like family PF13529.9, Phage Tail Collar Domain PF07484.15, Phage Tail Collar Domain PF07484.15
ERR3224579_674450||full	197	26	4	233662	Complete	c.both_virus_host	YP_009664217.1 portal protein Bacillus phage PBS1YP_009664217.1 portal protein Bacillus phage PBS1YP_009283018.1 prohead core scaffold protein and protease Bacillus phage AR9YP_009847662.1 minor tail protein Microbacterium phage TinyTimothy, YP_009847662.1 minor tail protein Microbacterium phage TinyTimothy, YP_009283108.1 tail tape measure protein Bacillus phage AR9YP_009283025.1 terminase large…	YP_009664217.1 portal protein Bacillus phage PBS1YP_009664217.1 portal protein Bacillus phage PBS1YP_009283018.1 prohead core scaffold protein and protease Bacillus phage AR9YP_009283025.1 terminase large subunit Bacillus phage AR9Prohead core protein serine protease PF03420.16												YP_009664217.1 portal protein Bacillus phage PBS1	YP_009664217.1 portal protein Bacillus phage PBS1		YP_009283018.1 prohead core scaffold protein and protease Bacillus phage AR9	YP_009847662.1 minor tail protein Microbacterium phage TinyTimothy, YP_009847662.1 minor tail protein Microbacterium phage TinyTimothy, YP_009283108.1 tail tape measure protein Bacillus phage AR9		YP_009283025.1 terminase large subunit Bacillus phage AR9							Prohead core protein serine protease PF03420.16	Phage Tail Collar Domain PF07484.15, Phage Tail Collar Domain PF07484.15, Peptidase family M23 PF01551.25; Phage tail lysozyme PF18013.4; Peptidase_C39 like family PF13529.9
ERR3201406_473979||full	196	27	4	233661	Complete	c.both_virus_host	YP_009664217.1 portal protein Bacillus phage PBS1YP_009664217.1 portal protein Bacillus phage PBS1YP_009283018.1 prohead core scaffold protein and protease Bacillus phage AR9YP_009283108.1 tail tape measure protein Bacillus phage AR9, YP_009847662.1 minor tail protein Microbacterium phage TinyTimothy, YP_009847662.1 minor tail protein Microbacterium phage TinyTimothyYP_009283025.1 terminase large…	YP_009664217.1 portal protein Bacillus phage PBS1YP_009664217.1 portal protein Bacillus phage PBS1YP_009283018.1 prohead core scaffold protein and protease Bacillus phage AR9YP_009283025.1 terminase large subunit Bacillus phage AR9Prohead core protein serine protease PF03420.16												YP_009664217.1 portal protein Bacillus phage PBS1	YP_009664217.1 portal protein Bacillus phage PBS1		YP_009283018.1 prohead core scaffold protein and protease Bacillus phage AR9	YP_009283108.1 tail tape measure protein Bacillus phage AR9, YP_009847662.1 minor tail protein Microbacterium phage TinyTimothy, YP_009847662.1 minor tail protein Microbacterium phage TinyTimothy		YP_009283025.1 terminase large subunit Bacillus phage AR9							Prohead core protein serine protease PF03420.16	Peptidase family M23 PF01551.25; Phage tail lysozyme PF18013.4; Peptidase_C39 like family PF13529.9, Phage Tail Collar Domain PF07484.15, Phage Tail Collar Domain PF07484.15
ERR2027928_15428||full	295	12	14	233218	Complete	c.both_virus_host	YP_009794313.1 putative major capsid protein Erwinia phage vB_EamM_Y3YP_009811119.1 putative portal protein Dickeya phage vB_DsoM_JA29YP_009811119.1 putative portal protein Dickeya phage vB_DsoM_JA29YP_009811574.1 putative prohead core protein protease Dickeya phage vB_DsoM_AD1YP_009903629.1 large subunit terminase Achromobacter phage Motura	YP_009794313.1 putative major capsid protein Erwinia phage vB_EamM_Y3YP_009811119.1 putative portal protein Dickeya phage vB_DsoM_JA29YP_009811119.1 putative portal protein Dickeya phage vB_DsoM_JA29YP_009811574.1 putative prohead core protein protease Dickeya phage vB_DsoM_AD1YP_009903629.1 large subunit terminase Achromobacter phage Motura											YP_009794313.1 putative major capsid protein Erwinia phage vB_EamM_Y3	YP_009811119.1 putative portal protein Dickeya phage vB_DsoM_JA29	YP_009811119.1 putative portal protein Dickeya phage vB_DsoM_JA29		YP_009811574.1 putative prohead core protein protease Dickeya phage vB_DsoM_AD1			YP_009903629.1 large subunit terminase Achromobacter phage Motura
ERR3275103_892205||full	303	41	11	233138	Complete	c.both_virus_host	YP_009302415.1 portal vertex protein of head Bacillus phage SP-15YP_009302415.1 portal vertex protein of head Bacillus phage SP-15YP_009302433.1 baseplate hub subunit Bacillus phage SP-15YP_009302415.1 portal vertex protein of head Bacillus phage SP-15YP_009302431.1 tail sheath protein Bacillus phage SP-15, YP_009302432.1 tail tube protein Bacillus phage SP-15YP_009302414.1 putative terminase lar…	YP_009302415.1 portal vertex protein of head Bacillus phage SP-15YP_009302415.1 portal vertex protein of head Bacillus phage SP-15YP_009302433.1 baseplate hub subunit Bacillus phage SP-15YP_009302415.1 portal vertex protein of head Bacillus phage SP-15YP_009302414.1 putative terminase large subunit Bacillus phage SP-15Bacteriophage T4-like portal protein (Gp20) PF07230.14Bacteriophage T4-like por…												YP_009302415.1 portal vertex protein of head Bacillus phage SP-15	YP_009302415.1 portal vertex protein of head Bacillus phage SP-15	YP_009302433.1 baseplate hub subunit Bacillus phage SP-15	YP_009302415.1 portal vertex protein of head Bacillus phage SP-15	YP_009302431.1 tail sheath protein Bacillus phage SP-15, YP_009302432.1 tail tube protein Bacillus phage SP-15		YP_009302414.1 putative terminase large subunit Bacillus phage SP-15				Bacteriophage T4-like portal protein (Gp20) PF07230.14	Bacteriophage T4-like portal protein (Gp20) PF07230.14		Poly A polymerase head domain PF01743.23; tRNA nucleotidyltransferase domain 2 putative PF13735.9; Probable RNA and SrmB- binding site of polymerase A PF12627.10, Prohead core protein serine protease PF03420.16
ERR4297102_1456621||full	387	33	6	233000	Complete	c.both_virus_host	YP_009007060.1 putative terminase family protein Lactococcus phage phiL47Phage tail lysozyme PF18013.4	YP_009007060.1 putative terminase family protein Lactococcus phage phiL47																		YP_009007060.1 putative terminase family protein Lactococcus phage phiL47								Phage tail lysozyme PF18013.4
SRR4435572_397870||full	296	12	13	232950	Complete	c.both_virus_host	YP_009794313.1 putative major capsid protein Erwinia phage vB_EamM_Y3YP_009811119.1 putative portal protein Dickeya phage vB_DsoM_JA29YP_009811119.1 putative portal protein Dickeya phage vB_DsoM_JA29YP_009811574.1 putative prohead core protein protease Dickeya phage vB_DsoM_AD1YP_009903629.1 large subunit terminase Achromobacter phage Motura	YP_009794313.1 putative major capsid protein Erwinia phage vB_EamM_Y3YP_009811119.1 putative portal protein Dickeya phage vB_DsoM_JA29YP_009811119.1 putative portal protein Dickeya phage vB_DsoM_JA29YP_009811574.1 putative prohead core protein protease Dickeya phage vB_DsoM_AD1YP_009903629.1 large subunit terminase Achromobacter phage Motura											YP_009794313.1 putative major capsid protein Erwinia phage vB_EamM_Y3	YP_009811119.1 putative portal protein Dickeya phage vB_DsoM_JA29	YP_009811119.1 putative portal protein Dickeya phage vB_DsoM_JA29		YP_009811574.1 putative prohead core protein protease Dickeya phage vB_DsoM_AD1			YP_009903629.1 large subunit terminase Achromobacter phage Motura
SRR873601_3048286||full	295	27	6	232939	Complete	c.both_virus_host	YP_010114617.1 major capsid protein Flavobacterium phage vB_FspM_immuto_2-6A, YP_010114609.1 capsid assembly protein Flavobacterium phage vB_FspM_immuto_2-6AYP_009302433.1 baseplate hub subunit Bacillus phage SP-15YP_009147621.1 prohead core and protease Erwinia phage phiEa2809YP_009302432.1 tail tube protein Bacillus phage SP-15, YP_009302431.1 tail sheath protein Bacillus phage SP-15YP_01011460…	YP_010114617.1 major capsid protein Flavobacterium phage vB_FspM_immuto_2-6A, YP_010114609.1 capsid assembly protein Flavobacterium phage vB_FspM_immuto_2-6AYP_009302433.1 baseplate hub subunit Bacillus phage SP-15YP_009147621.1 prohead core and protease Erwinia phage phiEa2809YP_010114608.1 terminase large subunit Flavobacterium phage vB_FspM_immuto_2-6AMajor capsid protein Gp23 PF07068.14Bacter…											YP_010114617.1 major capsid protein Flavobacterium phage vB_FspM_immuto_2-6A, YP_010114609.1 capsid assembly protein Flavobacterium phage vB_FspM_immuto_2-6A			YP_009302433.1 baseplate hub subunit Bacillus phage SP-15	YP_009147621.1 prohead core and protease Erwinia phage phiEa2809	YP_009302432.1 tail tube protein Bacillus phage SP-15, YP_009302431.1 tail sheath protein Bacillus phage SP-15		YP_010114608.1 terminase large subunit Flavobacterium phage vB_FspM_immuto_2-6A			Major capsid protein Gp23 PF07068.14	Bacteriophage T4-like portal protein (Gp20) PF07230.14	Bacteriophage T4-like portal protein (Gp20) PF07230.14	Baseplate J-like protein PF04865.17, Baseplate wedge protein gp25 PF04965.17	Prohead core protein serine protease PF03420.16	Phage tail sheath protein subtilisin-like domain PF04984.17; Phage tail sheath C-terminal domain PF17482.5
SRR12529156_339356||full	205	29	3	232587	Complete	c.both_virus_host	YP_009664217.1 portal protein Bacillus phage PBS1YP_009664217.1 portal protein Bacillus phage PBS1YP_009283021.1 precursor of major head subunit Bacillus phage AR9, YP_009283018.1 prohead core scaffold protein and protease Bacillus phage AR9YP_009283025.1 terminase large subunit Bacillus phage AR9Peptidase S80 family PF20034.2; Prohead core protein serine protease PF03420.16	YP_009664217.1 portal protein Bacillus phage PBS1YP_009664217.1 portal protein Bacillus phage PBS1YP_009283021.1 precursor of major head subunit Bacillus phage AR9, YP_009283018.1 prohead core scaffold protein and protease Bacillus phage AR9YP_009283025.1 terminase large subunit Bacillus phage AR9Peptidase S80 family PF20034.2; Prohead core protein serine protease PF03420.16												YP_009664217.1 portal protein Bacillus phage PBS1	YP_009664217.1 portal protein Bacillus phage PBS1		YP_009283021.1 precursor of major head subunit Bacillus phage AR9, YP_009283018.1 prohead core scaffold protein and protease Bacillus phage AR9			YP_009283025.1 terminase large subunit Bacillus phage AR9							Peptidase S80 family PF20034.2; Prohead core protein serine protease PF03420.16
ERR3224612_6731||full	229	43	4	232563	Complete	c.both_virus_host	YP_009283032.1 portal vertex protein Bacillus phage AR9YP_009283032.1 portal vertex protein Bacillus phage AR9YP_009283018.1 prohead core scaffold protein and protease Bacillus phage AR9YP_009283108.1 tail tape measure protein Bacillus phage AR9, YP_009601581.1 minor tail protein Arthrobacter phage Jawnski, YP_009100994.1 putative tail lysin Listeria phage WIL-1YP_009664211.1 terminase large subu…	YP_009283032.1 portal vertex protein Bacillus phage AR9YP_009283032.1 portal vertex protein Bacillus phage AR9YP_009283018.1 prohead core scaffold protein and protease Bacillus phage AR9YP_009664211.1 terminase large subunit Bacillus phage PBS1, YP_009664211.1 terminase large subunit Bacillus phage PBS1, YP_009283025.1 terminase large subunit Bacillus phage AR9, YP_009664209.1 terminase large sub…												YP_009283032.1 portal vertex protein Bacillus phage AR9	YP_009283032.1 portal vertex protein Bacillus phage AR9		YP_009283018.1 prohead core scaffold protein and protease Bacillus phage AR9	YP_009283108.1 tail tape measure protein Bacillus phage AR9, YP_009601581.1 minor tail protein Arthrobacter phage Jawnski, YP_009100994.1 putative tail lysin Listeria phage WIL-1		YP_009664211.1 terminase large subunit Bacillus phage PBS1, YP_009664211.1 terminase large subunit Bacillus phage PBS1, YP_009283025.1 terminase large subunit Bacillus phage AR9, YP_009664209.1 terminase large subunit Bacillus phage PBS1							Prohead core protein serine protease PF03420.16	Phage tail lysozyme PF18013.4; CHAP domain PF05257.19
ERR3275127_2955241||full	199	26	3	232338	Complete	c.both_virus_host	YP_009664217.1 portal protein Bacillus phage PBS1YP_009664217.1 portal protein Bacillus phage PBS1YP_009283018.1 prohead core scaffold protein and protease Bacillus phage AR9YP_009847662.1 minor tail protein Microbacterium phage TinyTimothy, YP_009283108.1 tail tape measure protein Bacillus phage AR9YP_009283025.1 terminase large subunit Bacillus phage AR9Prohead core protein serine protease PF03…	YP_009664217.1 portal protein Bacillus phage PBS1YP_009664217.1 portal protein Bacillus phage PBS1YP_009283018.1 prohead core scaffold protein and protease Bacillus phage AR9YP_009283025.1 terminase large subunit Bacillus phage AR9Prohead core protein serine protease PF03420.16												YP_009664217.1 portal protein Bacillus phage PBS1	YP_009664217.1 portal protein Bacillus phage PBS1		YP_009283018.1 prohead core scaffold protein and protease Bacillus phage AR9	YP_009847662.1 minor tail protein Microbacterium phage TinyTimothy, YP_009283108.1 tail tape measure protein Bacillus phage AR9		YP_009283025.1 terminase large subunit Bacillus phage AR9							Prohead core protein serine protease PF03420.16	Phage Tail Collar Domain PF07484.15, Peptidase family M23 PF01551.25; Phage tail lysozyme PF18013.4; Peptidase_C39 like family PF13529.9
HS.03_995076||full	199	28	3	232224	Complete	c.both_virus_host	YP_009664217.1 portal protein Bacillus phage PBS1YP_009664217.1 portal protein Bacillus phage PBS1YP_009283018.1 prohead core scaffold protein and protease Bacillus phage AR9YP_009283108.1 tail tape measure protein Bacillus phage AR9, YP_009603393.1 tail protein Arthrobacter phage CaptnMurica, YP_009847662.1 minor tail protein Microbacterium phage TinyTimothyYP_009283025.1 terminase large subunit…	YP_009664217.1 portal protein Bacillus phage PBS1YP_009664217.1 portal protein Bacillus phage PBS1YP_009283018.1 prohead core scaffold protein and protease Bacillus phage AR9YP_009283025.1 terminase large subunit Bacillus phage AR9Prohead core protein serine protease PF03420.16; Peptidase S80 family PF20034.2												YP_009664217.1 portal protein Bacillus phage PBS1	YP_009664217.1 portal protein Bacillus phage PBS1		YP_009283018.1 prohead core scaffold protein and protease Bacillus phage AR9	YP_009283108.1 tail tape measure protein Bacillus phage AR9, YP_009603393.1 tail protein Arthrobacter phage CaptnMurica, YP_009847662.1 minor tail protein Microbacterium phage TinyTimothy		YP_009283025.1 terminase large subunit Bacillus phage AR9							Prohead core protein serine protease PF03420.16; Peptidase S80 family PF20034.2	Peptidase family M23 PF01551.25; Phage tail lysozyme PF18013.4; Peptidase_C39 like family PF13529.9, Phage Tail Collar Domain PF07484.15, Phage Tail Collar Domain PF07484.15
ERR4297102_1108551||full	371	32	5	232212	Complete	c.both_virus_host	YP_009007060.1 putative terminase family protein Lactococcus phage phiL47Phage tail lysozyme PF18013.4	YP_009007060.1 putative terminase family protein Lactococcus phage phiL47																		YP_009007060.1 putative terminase family protein Lactococcus phage phiL47								Phage tail lysozyme PF18013.4
ERR2027894_545356||full	197	27	4	232048	Complete	c.both_virus_host	YP_009664217.1 portal protein Bacillus phage PBS1YP_009664217.1 portal protein Bacillus phage PBS1YP_009283018.1 prohead core scaffold protein and protease Bacillus phage AR9YP_009847662.1 minor tail protein Microbacterium phage TinyTimothy, YP_009283108.1 tail tape measure protein Bacillus phage AR9YP_009283025.1 terminase large subunit Bacillus phage AR9Prohead core protein serine protease PF03…	YP_009664217.1 portal protein Bacillus phage PBS1YP_009664217.1 portal protein Bacillus phage PBS1YP_009283018.1 prohead core scaffold protein and protease Bacillus phage AR9YP_009283025.1 terminase large subunit Bacillus phage AR9Prohead core protein serine protease PF03420.16												YP_009664217.1 portal protein Bacillus phage PBS1	YP_009664217.1 portal protein Bacillus phage PBS1		YP_009283018.1 prohead core scaffold protein and protease Bacillus phage AR9	YP_009847662.1 minor tail protein Microbacterium phage TinyTimothy, YP_009283108.1 tail tape measure protein Bacillus phage AR9		YP_009283025.1 terminase large subunit Bacillus phage AR9							Prohead core protein serine protease PF03420.16	Phage Tail Collar Domain PF07484.15, Peptidase family M23 PF01551.25; Phage tail lysozyme PF18013.4; Peptidase_C39 like family PF13529.9
ERR3224614_2118701||full	199	26	2	231405	Complete	c.both_virus_host	YP_009664217.1 portal protein Bacillus phage PBS1YP_009664217.1 portal protein Bacillus phage PBS1YP_009283018.1 prohead core scaffold protein and protease Bacillus phage AR9YP_009847662.1 minor tail protein Microbacterium phage TinyTimothy, YP_009283108.1 tail tape measure protein Bacillus phage AR9YP_009283025.1 terminase large subunit Bacillus phage AR9Prohead core protein serine protease PF03…	YP_009664217.1 portal protein Bacillus phage PBS1YP_009664217.1 portal protein Bacillus phage PBS1YP_009283018.1 prohead core scaffold protein and protease Bacillus phage AR9YP_009283025.1 terminase large subunit Bacillus phage AR9Prohead core protein serine protease PF03420.16												YP_009664217.1 portal protein Bacillus phage PBS1	YP_009664217.1 portal protein Bacillus phage PBS1		YP_009283018.1 prohead core scaffold protein and protease Bacillus phage AR9	YP_009847662.1 minor tail protein Microbacterium phage TinyTimothy, YP_009283108.1 tail tape measure protein Bacillus phage AR9		YP_009283025.1 terminase large subunit Bacillus phage AR9							Prohead core protein serine protease PF03420.16	Phage Tail Collar Domain PF07484.15, Peptidase family M23 PF01551.25; Phage tail lysozyme PF18013.4; Peptidase_C39 like family PF13529.9
ERR3275091_265275||full	289	12	13	230355	Complete	c.both_virus_host	YP_009794313.1 putative major capsid protein Erwinia phage vB_EamM_Y3YP_009811119.1 putative portal protein Dickeya phage vB_DsoM_JA29YP_009811119.1 putative portal protein Dickeya phage vB_DsoM_JA29YP_009811574.1 putative prohead core protein protease Dickeya phage vB_DsoM_AD1YP_009903629.1 large subunit terminase Achromobacter phage Motura	YP_009794313.1 putative major capsid protein Erwinia phage vB_EamM_Y3YP_009811119.1 putative portal protein Dickeya phage vB_DsoM_JA29YP_009811119.1 putative portal protein Dickeya phage vB_DsoM_JA29YP_009811574.1 putative prohead core protein protease Dickeya phage vB_DsoM_AD1YP_009903629.1 large subunit terminase Achromobacter phage Motura											YP_009794313.1 putative major capsid protein Erwinia phage vB_EamM_Y3	YP_009811119.1 putative portal protein Dickeya phage vB_DsoM_JA29	YP_009811119.1 putative portal protein Dickeya phage vB_DsoM_JA29		YP_009811574.1 putative prohead core protein protease Dickeya phage vB_DsoM_AD1			YP_009903629.1 large subunit terminase Achromobacter phage Motura
ERR3211468_695007||full	289	12	12	230224	Complete	c.both_virus_host	YP_009794313.1 putative major capsid protein Erwinia phage vB_EamM_Y3YP_009811119.1 putative portal protein Dickeya phage vB_DsoM_JA29YP_009811119.1 putative portal protein Dickeya phage vB_DsoM_JA29YP_009811574.1 putative prohead core protein protease Dickeya phage vB_DsoM_AD1YP_009903629.1 large subunit terminase Achromobacter phage Motura	YP_009794313.1 putative major capsid protein Erwinia phage vB_EamM_Y3YP_009811119.1 putative portal protein Dickeya phage vB_DsoM_JA29YP_009811119.1 putative portal protein Dickeya phage vB_DsoM_JA29YP_009811574.1 putative prohead core protein protease Dickeya phage vB_DsoM_AD1YP_009903629.1 large subunit terminase Achromobacter phage Motura											YP_009794313.1 putative major capsid protein Erwinia phage vB_EamM_Y3	YP_009811119.1 putative portal protein Dickeya phage vB_DsoM_JA29	YP_009811119.1 putative portal protein Dickeya phage vB_DsoM_JA29		YP_009811574.1 putative prohead core protein protease Dickeya phage vB_DsoM_AD1			YP_009903629.1 large subunit terminase Achromobacter phage Motura
ERR3275108_1674653||full	287	25	9	229779	Complete	c.both_virus_host	YP_009302420.1 major capsid protein Bacillus phage SP-15YP_009302415.1 portal vertex protein of head Bacillus phage SP-15YP_009302415.1 portal vertex protein of head Bacillus phage SP-15YP_009302433.1 baseplate hub subunit Bacillus phage SP-15YP_009302415.1 portal vertex protein of head Bacillus phage SP-15YP_009777948.1 phage related tail fibre protein uncultured phage_MedDCM-OCT-S38-C3YP_009302…	YP_009302420.1 major capsid protein Bacillus phage SP-15YP_009302415.1 portal vertex protein of head Bacillus phage SP-15YP_009302415.1 portal vertex protein of head Bacillus phage SP-15YP_009302433.1 baseplate hub subunit Bacillus phage SP-15YP_009302415.1 portal vertex protein of head Bacillus phage SP-15YP_009302414.1 putative terminase large subunit Bacillus phage SP-15Bacteriophage T4-like p…											YP_009302420.1 major capsid protein Bacillus phage SP-15	YP_009302415.1 portal vertex protein of head Bacillus phage SP-15	YP_009302415.1 portal vertex protein of head Bacillus phage SP-15	YP_009302433.1 baseplate hub subunit Bacillus phage SP-15	YP_009302415.1 portal vertex protein of head Bacillus phage SP-15	YP_009777948.1 phage related tail fibre protein uncultured phage_MedDCM-OCT-S38-C3		YP_009302414.1 putative terminase large subunit Bacillus phage SP-15				Bacteriophage T4-like portal protein (Gp20) PF07230.14	Bacteriophage T4-like portal protein (Gp20) PF07230.14		Prohead core protein serine protease PF03420.16, Poly A polymerase head domain PF01743.23; tRNA nucleotidyltransferase domain 2 putative PF13735.9; Probable RNA and SrmB- binding site of polymerase A PF12627.10	T4-like virus tail tube protein gp19 PF06841.15
ERR3201417_1936327||full	196	34	4	229315	Complete	c.both_virus_host	YP_009664217.1 portal protein Bacillus phage PBS1YP_009664217.1 portal protein Bacillus phage PBS1YP_009283018.1 prohead core scaffold protein and protease Bacillus phage AR9YP_009283108.1 tail tape measure protein Bacillus phage AR9YP_009283025.1 terminase large subunit Bacillus phage AR9Prohead core protein serine protease PF03420.16Phage tail lysozyme PF18013.4; Peptidase_C39 like family PF135…	YP_009664217.1 portal protein Bacillus phage PBS1YP_009664217.1 portal protein Bacillus phage PBS1YP_009283018.1 prohead core scaffold protein and protease Bacillus phage AR9YP_009283025.1 terminase large subunit Bacillus phage AR9Prohead core protein serine protease PF03420.16												YP_009664217.1 portal protein Bacillus phage PBS1	YP_009664217.1 portal protein Bacillus phage PBS1		YP_009283018.1 prohead core scaffold protein and protease Bacillus phage AR9	YP_009283108.1 tail tape measure protein Bacillus phage AR9		YP_009283025.1 terminase large subunit Bacillus phage AR9							Prohead core protein serine protease PF03420.16	Phage tail lysozyme PF18013.4; Peptidase_C39 like family PF13529.9
ERR3201390_1005989||full	325	35	25	229170	Complete	c.both_virus_host	YP_009302420.1 major capsid protein Bacillus phage SP-15YP_009302415.1 portal vertex protein of head Bacillus phage SP-15YP_009302415.1 portal vertex protein of head Bacillus phage SP-15YP_009302415.1 portal vertex protein of head Bacillus phage SP-15YP_009302431.1 tail sheath protein Bacillus phage SP-15YP_009302414.1 putative terminase large subunit Bacillus phage SP-15Bacteriophage T4-like por…	YP_009302420.1 major capsid protein Bacillus phage SP-15YP_009302415.1 portal vertex protein of head Bacillus phage SP-15YP_009302415.1 portal vertex protein of head Bacillus phage SP-15YP_009302415.1 portal vertex protein of head Bacillus phage SP-15YP_009302414.1 putative terminase large subunit Bacillus phage SP-15Bacteriophage T4-like portal protein (Gp20) PF07230.14Bacteriophage T4-like port…											YP_009302420.1 major capsid protein Bacillus phage SP-15	YP_009302415.1 portal vertex protein of head Bacillus phage SP-15	YP_009302415.1 portal vertex protein of head Bacillus phage SP-15		YP_009302415.1 portal vertex protein of head Bacillus phage SP-15	YP_009302431.1 tail sheath protein Bacillus phage SP-15		YP_009302414.1 putative terminase large subunit Bacillus phage SP-15				Bacteriophage T4-like portal protein (Gp20) PF07230.14	Bacteriophage T4-like portal protein (Gp20) PF07230.14	Baseplate wedge protein gp25 PF04965.17	Prohead core protein serine protease PF03420.16
ERR4297096_1579361||full	384	34	4	228050	Complete	c.both_virus_host	Phage tail lysozyme PF18013.4																											Phage tail lysozyme PF18013.4
ERR3275093_707987||full	216	37	8	227881	Complete	c.both_virus_host	YP_009664217.1 portal protein Bacillus phage PBS1YP_009664217.1 portal protein Bacillus phage PBS1YP_009283018.1 prohead core scaffold protein and protease Bacillus phage AR9YP_009100994.1 putative tail lysin Listeria phage WIL-1, YP_009664215.1 tail sheath protein Bacillus phage PBS1YP_009283025.1 terminase large subunit Bacillus phage AR9, YP_009283025.1 terminase large subunit Bacillus phage A…	YP_009664217.1 portal protein Bacillus phage PBS1YP_009664217.1 portal protein Bacillus phage PBS1YP_009283018.1 prohead core scaffold protein and protease Bacillus phage AR9YP_009283025.1 terminase large subunit Bacillus phage AR9, YP_009283025.1 terminase large subunit Bacillus phage AR9Prohead core protein serine protease PF03420.16												YP_009664217.1 portal protein Bacillus phage PBS1	YP_009664217.1 portal protein Bacillus phage PBS1		YP_009283018.1 prohead core scaffold protein and protease Bacillus phage AR9	YP_009100994.1 putative tail lysin Listeria phage WIL-1, YP_009664215.1 tail sheath protein Bacillus phage PBS1		YP_009283025.1 terminase large subunit Bacillus phage AR9, YP_009283025.1 terminase large subunit Bacillus phage AR9							Prohead core protein serine protease PF03420.16	Phage tail lysozyme PF18013.4; Mannosyl-glycoprotein endo-beta-N-acetylglucosaminidase PF01832.23
SRR9006804_9483||full	309	42	8	227376	Complete	c.both_virus_host	YP_006382612.1 putative tail sheath protein Pseudomonas phage Lu11Baseplate wedge protein gp25 PF04965.17, Type VI secretion system/phage-baseplate injector OB domain PF04717.15Phage tail assembly chaperone protein PF16778.8, Phage tail sheath protein subtilisin-like domain PF04984.17; Phage tail sheath C-terminal domain PF17482.5	Baseplate wedge protein gp25 PF04965.17, Type VI secretion system/phage-baseplate injector OB domain PF04717.15																YP_006382612.1 putative tail sheath protein Pseudomonas phage Lu11								Baseplate wedge protein gp25 PF04965.17, Type VI secretion system/phage-baseplate injector OB domain PF04717.15		Phage tail assembly chaperone protein PF16778.8, Phage tail sheath protein subtilisin-like domain PF04984.17; Phage tail sheath C-terminal domain PF17482.5
ERR3211439_1740573||full	268	41	8	226160	Complete	c.both_virus_host	YP_009099829.1 head completion protein Rhizobium phage vB_RleM_P10VFBacteriophage T4-like portal protein (Gp20) PF07230.14Bacteriophage T4-like portal protein (Gp20) PF07230.14Prohead core protein serine protease PF03420.16Terminase large subunit, T4likevirus-type, N-terminal PF03237.18	YP_009099829.1 head completion protein Rhizobium phage vB_RleM_P10VFBacteriophage T4-like portal protein (Gp20) PF07230.14Bacteriophage T4-like portal protein (Gp20) PF07230.14Prohead core protein serine protease PF03420.16Terminase large subunit, T4likevirus-type, N-terminal PF03237.18															YP_009099829.1 head completion protein Rhizobium phage vB_RleM_P10VF							Bacteriophage T4-like portal protein (Gp20) PF07230.14	Bacteriophage T4-like portal protein (Gp20) PF07230.14		Prohead core protein serine protease PF03420.16			Terminase large subunit, T4likevirus-type, N-terminal PF03237.18
ERR3275122_2797222||full	382	37	5	226016	Complete	c.both_virus_host	YP_009302420.1 major capsid protein Bacillus phage SP-15YP_009302415.1 portal vertex protein of head Bacillus phage SP-15YP_009302415.1 portal vertex protein of head Bacillus phage SP-15YP_009302433.1 baseplate hub subunit Bacillus phage SP-15YP_009302415.1 portal vertex protein of head Bacillus phage SP-15YP_009302432.1 tail tube protein Bacillus phage SP-15, YP_009302431.1 tail sheath protein B…	YP_009302420.1 major capsid protein Bacillus phage SP-15YP_009302415.1 portal vertex protein of head Bacillus phage SP-15YP_009302415.1 portal vertex protein of head Bacillus phage SP-15YP_009302433.1 baseplate hub subunit Bacillus phage SP-15YP_009302415.1 portal vertex protein of head Bacillus phage SP-15YP_009620003.1 terminase large subunit Stenotrophomonas phage vB_SmaS_DLP_5, YP_009302414.1…											YP_009302420.1 major capsid protein Bacillus phage SP-15	YP_009302415.1 portal vertex protein of head Bacillus phage SP-15	YP_009302415.1 portal vertex protein of head Bacillus phage SP-15	YP_009302433.1 baseplate hub subunit Bacillus phage SP-15	YP_009302415.1 portal vertex protein of head Bacillus phage SP-15	YP_009302432.1 tail tube protein Bacillus phage SP-15, YP_009302431.1 tail sheath protein Bacillus phage SP-15		YP_009620003.1 terminase large subunit Stenotrophomonas phage vB_SmaS_DLP_5, YP_009302414.1 putative terminase large subunit Bacillus phage SP-15			Major capsid protein Gp23 PF07068.14	Bacteriophage T4-like portal protein (Gp20) PF07230.14	Bacteriophage T4-like portal protein (Gp20) PF07230.14	Baseplate wedge protein gp25 PF04965.17, Type VI secretion system/phage-baseplate injector OB domain PF04717.15	Prohead core protein serine protease PF03420.16	T4-like virus tail tube protein gp19 PF06841.15
ERR3275113_1712875||full	309	36	7	225139	Complete	c.both_virus_host	YP_009302415.1 portal vertex protein of head Bacillus phage SP-15YP_009302415.1 portal vertex protein of head Bacillus phage SP-15YP_009302415.1 portal vertex protein of head Bacillus phage SP-15YP_009007037.1 tail-host specificity protein Lactococcus phage phiL47YP_009302414.1 putative terminase large subunit Bacillus phage SP-15Prohead core protein serine protease PF03420.16Peptidase family M23…	YP_009302415.1 portal vertex protein of head Bacillus phage SP-15YP_009302415.1 portal vertex protein of head Bacillus phage SP-15YP_009302415.1 portal vertex protein of head Bacillus phage SP-15YP_009302414.1 putative terminase large subunit Bacillus phage SP-15Prohead core protein serine protease PF03420.16	putative transposase, putative transposaseYP_010106520.1 integrase Enterococus phage vipetofemYP_009595198.1 transposase-like protein Bacillus phage Mgbh1, NP_835645.1 putative transposase Rhodothermus phage RM378Phage integrase family PF00589.25; Phage integrase, N-terminal SAM-like domain PF13495.9Putative transposase DNA-binding domain PF07282.14, Putative transposase DNA-binding domain PF0728…									putative transposase, putative transposase		YP_009302415.1 portal vertex protein of head Bacillus phage SP-15	YP_009302415.1 portal vertex protein of head Bacillus phage SP-15		YP_009302415.1 portal vertex protein of head Bacillus phage SP-15	YP_009007037.1 tail-host specificity protein Lactococcus phage phiL47		YP_009302414.1 putative terminase large subunit Bacillus phage SP-15	YP_010106520.1 integrase Enterococus phage vipetofem	YP_009595198.1 transposase-like protein Bacillus phage Mgbh1, NP_835645.1 putative transposase Rhodothermus phage RM378					Prohead core protein serine protease PF03420.16	Peptidase family M23 PF01551.25; Phage tail lysozyme PF18013.4			Phage integrase family PF00589.25; Phage integrase, N-terminal SAM-like domain PF13495.9	Putative transposase DNA-binding domain PF07282.14, Putative transposase DNA-binding domain PF07282.14
GSG6_232536||full	297	32	12	224460	Complete	c.both_virus_host	YP_009302420.1 major capsid protein Bacillus phage SP-15YP_009302415.1 portal vertex protein of head Bacillus phage SP-15YP_009302415.1 portal vertex protein of head Bacillus phage SP-15YP_009302433.1 baseplate hub subunit Bacillus phage SP-15YP_009302415.1 portal vertex protein of head Bacillus phage SP-15YP_009302432.1 tail tube protein Bacillus phage SP-15YP_009302414.1 putative terminase larg…	YP_009302420.1 major capsid protein Bacillus phage SP-15YP_009302415.1 portal vertex protein of head Bacillus phage SP-15YP_009302415.1 portal vertex protein of head Bacillus phage SP-15YP_009302433.1 baseplate hub subunit Bacillus phage SP-15YP_009302415.1 portal vertex protein of head Bacillus phage SP-15YP_009302414.1 putative terminase large subunit Bacillus phage SP-15Bacteriophage T4-like p…											YP_009302420.1 major capsid protein Bacillus phage SP-15	YP_009302415.1 portal vertex protein of head Bacillus phage SP-15	YP_009302415.1 portal vertex protein of head Bacillus phage SP-15	YP_009302433.1 baseplate hub subunit Bacillus phage SP-15	YP_009302415.1 portal vertex protein of head Bacillus phage SP-15	YP_009302432.1 tail tube protein Bacillus phage SP-15		YP_009302414.1 putative terminase large subunit Bacillus phage SP-15				Bacteriophage T4-like portal protein (Gp20) PF07230.14	Bacteriophage T4-like portal protein (Gp20) PF07230.14		Prohead core protein serine protease PF03420.16, Poly A polymerase head domain PF01743.23; tRNA nucleotidyltransferase domain 2 putative PF13735.9; Probable RNA and SrmB- binding site of polymerase A PF12627.10; HD domain PF01966.25
ERR3224594_2494423||full	321	21	17	223104	Complete	c.both_virus_host	Phage tail lysozyme PF18013.4																											Phage tail lysozyme PF18013.4
SRR4435582_234429||full	399	18	4	222593	Complete	c.both_virus_host	YP_010111289.1 terminase small subunit crAssphage cr111_1, YP_010113454.1 terminase crAssphage cr272_1, YP_010110869.1 terminase crAssphage cr10_1, YP_009004271.1 terminase large subunit Clavibacter phage CN1A	YP_010111289.1 terminase small subunit crAssphage cr111_1, YP_010113454.1 terminase crAssphage cr272_1, YP_010110869.1 terminase crAssphage cr10_1, YP_009004271.1 terminase large subunit Clavibacter phage CN1A																		YP_010111289.1 terminase small subunit crAssphage cr111_1, YP_010113454.1 terminase crAssphage cr272_1, YP_010110869.1 terminase crAssphage cr10_1, YP_009004271.1 terminase large subunit Clavibacter phage CN1A
ERR4297099_1584477||full	356	19	7	220335	Complete	c.both_virus_host	YP_009302420.1 major capsid protein Bacillus phage SP-15Prohead core protein serine protease PF03420.16CHAP domain PF05257.19; Phage tail lysozyme PF18013.4	YP_009302420.1 major capsid protein Bacillus phage SP-15Prohead core protein serine protease PF03420.16											YP_009302420.1 major capsid protein Bacillus phage SP-15														Prohead core protein serine protease PF03420.16	CHAP domain PF05257.19; Phage tail lysozyme PF18013.4
ERR4297097_1666329||full	264	28	14	219866	Complete	c.both_virus_host	YP_009302420.1 major capsid protein Bacillus phage SP-15YP_009302415.1 portal vertex protein of head Bacillus phage SP-15YP_009302415.1 portal vertex protein of head Bacillus phage SP-15YP_009302433.1 baseplate hub subunit Bacillus phage SP-15YP_009302415.1 portal vertex protein of head Bacillus phage SP-15YP_009302431.1 tail sheath protein Bacillus phage SP-15, YP_006560940.1 putative phage tail…	YP_009302420.1 major capsid protein Bacillus phage SP-15YP_009302415.1 portal vertex protein of head Bacillus phage SP-15YP_009302415.1 portal vertex protein of head Bacillus phage SP-15YP_009302433.1 baseplate hub subunit Bacillus phage SP-15YP_009302415.1 portal vertex protein of head Bacillus phage SP-15YP_009302414.1 putative terminase large subunit Bacillus phage SP-15Bacteriophage T4-like p…											YP_009302420.1 major capsid protein Bacillus phage SP-15	YP_009302415.1 portal vertex protein of head Bacillus phage SP-15	YP_009302415.1 portal vertex protein of head Bacillus phage SP-15	YP_009302433.1 baseplate hub subunit Bacillus phage SP-15	YP_009302415.1 portal vertex protein of head Bacillus phage SP-15	YP_009302431.1 tail sheath protein Bacillus phage SP-15, YP_006560940.1 putative phage tail fiber protein Celeribacter phage P12053L, YP_006560940.1 putative phage tail fiber protein Celeribacter phage P12053L	YP_006560940.1 putative phage tail fiber protein Celeribacter phage P12053L, YP_006560940.1 putative phage tail fiber protein Celeribacter phage P12053L	YP_009302414.1 putative terminase large subunit Bacillus phage SP-15				Bacteriophage T4-like portal protein (Gp20) PF07230.14	Bacteriophage T4-like portal protein (Gp20) PF07230.14		Prohead core protein serine protease PF03420.16	T4-like virus tail tube protein gp19 PF06841.15
ERR4297105_1614034||full	377	26	9	218852	Complete	c.both_virus_host	YP_009620003.1 terminase large subunit Stenotrophomonas phage vB_SmaS_DLP_5Prohead core protein serine protease PF03420.16	YP_009620003.1 terminase large subunit Stenotrophomonas phage vB_SmaS_DLP_5Prohead core protein serine protease PF03420.16																		YP_009620003.1 terminase large subunit Stenotrophomonas phage vB_SmaS_DLP_5							Prohead core protein serine protease PF03420.16
ERR3211470_154633||full	371	32	4	218032	Complete	c.both_virus_host	YP_009007060.1 putative terminase family protein Lactococcus phage phiL47Phage tail lysozyme PF18013.4	YP_009007060.1 putative terminase family protein Lactococcus phage phiL47																		YP_009007060.1 putative terminase family protein Lactococcus phage phiL47								Phage tail lysozyme PF18013.4
ERR983266_294001||full	371	32	4	218007	Complete	c.both_virus_host	YP_009007060.1 putative terminase family protein Lactococcus phage phiL47Phage tail lysozyme PF18013.4	YP_009007060.1 putative terminase family protein Lactococcus phage phiL47																		YP_009007060.1 putative terminase family protein Lactococcus phage phiL47								Phage tail lysozyme PF18013.4
SRR12021149_745595||full	276	37	6	217985	Complete	c.both_virus_host	YP_009302420.1 major capsid protein Bacillus phage SP-15YP_009302415.1 portal vertex protein of head Bacillus phage SP-15YP_009302415.1 portal vertex protein of head Bacillus phage SP-15YP_009302433.1 baseplate hub subunit Bacillus phage SP-15YP_009302415.1 portal vertex protein of head Bacillus phage SP-15YP_009302431.1 tail sheath protein Bacillus phage SP-15, YP_009221565.1 tail fiber protein …	YP_009302420.1 major capsid protein Bacillus phage SP-15YP_009302415.1 portal vertex protein of head Bacillus phage SP-15YP_009302415.1 portal vertex protein of head Bacillus phage SP-15YP_009302433.1 baseplate hub subunit Bacillus phage SP-15YP_009302415.1 portal vertex protein of head Bacillus phage SP-15YP_009302414.1 putative terminase large subunit Bacillus phage SP-15Bacteriophage T4-like p…											YP_009302420.1 major capsid protein Bacillus phage SP-15	YP_009302415.1 portal vertex protein of head Bacillus phage SP-15	YP_009302415.1 portal vertex protein of head Bacillus phage SP-15	YP_009302433.1 baseplate hub subunit Bacillus phage SP-15	YP_009302415.1 portal vertex protein of head Bacillus phage SP-15	YP_009302431.1 tail sheath protein Bacillus phage SP-15, YP_009221565.1 tail fiber protein Verrucomicrobia phage P8625	YP_009221565.1 tail fiber protein Verrucomicrobia phage P8625	YP_009302414.1 putative terminase large subunit Bacillus phage SP-15				Bacteriophage T4-like portal protein (Gp20) PF07230.14	Bacteriophage T4-like portal protein (Gp20) PF07230.14	Lower baseplate protein N-terminal domain PF18338.4	Prohead core protein serine protease PF03420.16, Poly A polymerase head domain PF01743.23; tRNA nucleotidyltransferase domain 2 putative PF13735.9; Probable RNA and SrmB- binding site of polymerase A PF12627.10	T4-like virus tail tube protein gp19 PF06841.15
SRR8387714_161997||full	217	32	2	217775	Complete	c.both_virus_host	YP_009283021.1 precursor of major head subunit Bacillus phage AR9YP_009283025.1 terminase large subunit Bacillus phage AR9Peptidase family M23 PF01551.25; Phage tail lysozyme PF18013.4; Peptidase_C39 like family PF13529.9; Papain-like cysteine protease AvrRpt2 PF12385.11	YP_009283021.1 precursor of major head subunit Bacillus phage AR9YP_009283025.1 terminase large subunit Bacillus phage AR9															YP_009283021.1 precursor of major head subunit Bacillus phage AR9			YP_009283025.1 terminase large subunit Bacillus phage AR9								Peptidase family M23 PF01551.25; Phage tail lysozyme PF18013.4; Peptidase_C39 like family PF13529.9; Papain-like cysteine protease AvrRpt2 PF12385.11
SRR873601_2546926||full	277	30	5	215280	Complete	c.both_virus_host	YP_009302420.1 major capsid protein Bacillus phage SP-15YP_009302415.1 portal vertex protein of head Bacillus phage SP-15YP_009302415.1 portal vertex protein of head Bacillus phage SP-15YP_009302415.1 portal vertex protein of head Bacillus phage SP-15YP_009302431.1 tail sheath protein Bacillus phage SP-15, YP_009302432.1 tail tube protein Bacillus phage SP-15, YP_009904659.1 long tail fiber Burkh…	YP_009302420.1 major capsid protein Bacillus phage SP-15YP_009302415.1 portal vertex protein of head Bacillus phage SP-15YP_009302415.1 portal vertex protein of head Bacillus phage SP-15YP_009302415.1 portal vertex protein of head Bacillus phage SP-15Major capsid protein Gp23 PF07068.14Bacteriophage T4-like portal protein (Gp20) PF07230.14Bacteriophage T4-like portal protein (Gp20) PF07230.14Proh…											YP_009302420.1 major capsid protein Bacillus phage SP-15	YP_009302415.1 portal vertex protein of head Bacillus phage SP-15	YP_009302415.1 portal vertex protein of head Bacillus phage SP-15		YP_009302415.1 portal vertex protein of head Bacillus phage SP-15	YP_009302431.1 tail sheath protein Bacillus phage SP-15, YP_009302432.1 tail tube protein Bacillus phage SP-15, YP_009904659.1 long tail fiber Burkholderia phage BcepSauron	YP_009904659.1 long tail fiber Burkholderia phage BcepSauron				Major capsid protein Gp23 PF07068.14	Bacteriophage T4-like portal protein (Gp20) PF07230.14	Bacteriophage T4-like portal protein (Gp20) PF07230.14		Prohead core protein serine protease PF03420.16	T4-like virus tail tube protein gp19 PF06841.15, Phage tail assembly chaperone protein PF16778.8
ERR3224587_668892||full	373	27	5	214815	Complete	c.both_virus_host	YP_009620003.1 terminase large subunit Stenotrophomonas phage vB_SmaS_DLP_5Prohead core protein serine protease PF03420.16	YP_009620003.1 terminase large subunit Stenotrophomonas phage vB_SmaS_DLP_5Prohead core protein serine protease PF03420.16																		YP_009620003.1 terminase large subunit Stenotrophomonas phage vB_SmaS_DLP_5							Prohead core protein serine protease PF03420.16
ERR3224611_594446||full	232	18	11	213746	Complete	c.both_virus_host	YP_001429612.1 portal protein Bacillus phage 0305phi8-36YP_001429612.1 portal protein Bacillus phage 0305phi8-36YP_001429638.1 baseplate hub protein Bacillus phage 0305phi8-36, YP_001429642.1 putative baseplate protein Bacillus phage 0305phi8-36YP_001429616.1 major head protein Bacillus phage 0305phi8-36YP_001429628.1 tail sheath paralog Bacillus phage 0305phi8-36, YP_001429630.1 tail sheath subu…	YP_001429612.1 portal protein Bacillus phage 0305phi8-36YP_001429612.1 portal protein Bacillus phage 0305phi8-36YP_001429638.1 baseplate hub protein Bacillus phage 0305phi8-36, YP_001429642.1 putative baseplate protein Bacillus phage 0305phi8-36YP_001429616.1 major head protein Bacillus phage 0305phi8-36YP_001429607.1 terminase large subunit Bacillus phage 0305phi8-36Phage portal protein PF04860.…												YP_001429612.1 portal protein Bacillus phage 0305phi8-36	YP_001429612.1 portal protein Bacillus phage 0305phi8-36	YP_001429638.1 baseplate hub protein Bacillus phage 0305phi8-36, YP_001429642.1 putative baseplate protein Bacillus phage 0305phi8-36	YP_001429616.1 major head protein Bacillus phage 0305phi8-36	YP_001429628.1 tail sheath paralog Bacillus phage 0305phi8-36, YP_001429630.1 tail sheath subunit Bacillus phage 0305phi8-36, YP_001429634.1 hypothetical tail chaperonin Bacillus phage 0305phi8-36, YP_001429635.1 hypothetical tail chaperonin Bacillus phage 0305phi8-36		YP_001429607.1 terminase large subunit Bacillus phage 0305phi8-36				Phage portal protein PF04860.15	Phage portal protein PF04860.15			Phage tail lysozyme PF18013.4; NlpC/P60 family PF00877.22		Terminase large subunit, T4likevirus-type, N-terminal PF03237.18
ERR3275131_54169||full	250	31	8	213491	Complete	c.both_virus_host	YP_009302420.1 major capsid protein Bacillus phage SP-15YP_009302415.1 portal vertex protein of head Bacillus phage SP-15YP_009302415.1 portal vertex protein of head Bacillus phage SP-15YP_009302433.1 baseplate hub subunit Bacillus phage SP-15YP_009302415.1 portal vertex protein of head Bacillus phage SP-15YP_009302432.1 tail tube protein Bacillus phage SP-15YP_009302414.1 putative terminase larg…	YP_009302420.1 major capsid protein Bacillus phage SP-15YP_009302415.1 portal vertex protein of head Bacillus phage SP-15YP_009302415.1 portal vertex protein of head Bacillus phage SP-15YP_009302433.1 baseplate hub subunit Bacillus phage SP-15YP_009302415.1 portal vertex protein of head Bacillus phage SP-15YP_009302414.1 putative terminase large subunit Bacillus phage SP-15Bacteriophage T4-like p…											YP_009302420.1 major capsid protein Bacillus phage SP-15	YP_009302415.1 portal vertex protein of head Bacillus phage SP-15	YP_009302415.1 portal vertex protein of head Bacillus phage SP-15	YP_009302433.1 baseplate hub subunit Bacillus phage SP-15	YP_009302415.1 portal vertex protein of head Bacillus phage SP-15	YP_009302432.1 tail tube protein Bacillus phage SP-15		YP_009302414.1 putative terminase large subunit Bacillus phage SP-15				Bacteriophage T4-like portal protein (Gp20) PF07230.14	Bacteriophage T4-like portal protein (Gp20) PF07230.14	Baseplate wedge protein gp25 PF04965.17	Prohead core protein serine protease PF03420.16
ERR2027899_188449||full	250	31	8	213487	Complete	c.both_virus_host	YP_009302420.1 major capsid protein Bacillus phage SP-15YP_009302415.1 portal vertex protein of head Bacillus phage SP-15YP_009302415.1 portal vertex protein of head Bacillus phage SP-15YP_009302433.1 baseplate hub subunit Bacillus phage SP-15YP_009302415.1 portal vertex protein of head Bacillus phage SP-15YP_009302432.1 tail tube protein Bacillus phage SP-15YP_009302414.1 putative terminase larg…	YP_009302420.1 major capsid protein Bacillus phage SP-15YP_009302415.1 portal vertex protein of head Bacillus phage SP-15YP_009302415.1 portal vertex protein of head Bacillus phage SP-15YP_009302433.1 baseplate hub subunit Bacillus phage SP-15YP_009302415.1 portal vertex protein of head Bacillus phage SP-15YP_009302414.1 putative terminase large subunit Bacillus phage SP-15Bacteriophage T4-like p…											YP_009302420.1 major capsid protein Bacillus phage SP-15	YP_009302415.1 portal vertex protein of head Bacillus phage SP-15	YP_009302415.1 portal vertex protein of head Bacillus phage SP-15	YP_009302433.1 baseplate hub subunit Bacillus phage SP-15	YP_009302415.1 portal vertex protein of head Bacillus phage SP-15	YP_009302432.1 tail tube protein Bacillus phage SP-15		YP_009302414.1 putative terminase large subunit Bacillus phage SP-15				Bacteriophage T4-like portal protein (Gp20) PF07230.14	Bacteriophage T4-like portal protein (Gp20) PF07230.14	Baseplate wedge protein gp25 PF04965.17	Prohead core protein serine protease PF03420.16
ERR3220200_1287816||full	254	30	9	213459	Complete	c.both_virus_host	YP_009302420.1 major capsid protein Bacillus phage SP-15YP_009302433.1 baseplate hub subunit Bacillus phage SP-15YP_009302432.1 tail tube protein Bacillus phage SP-15YP_009302414.1 putative terminase large subunit Bacillus phage SP-15Bacteriophage T4-like portal protein (Gp20) PF07230.14Bacteriophage T4-like portal protein (Gp20) PF07230.14Baseplate wedge protein gp25 PF04965.17Prohead core prote…	YP_009302420.1 major capsid protein Bacillus phage SP-15YP_009302433.1 baseplate hub subunit Bacillus phage SP-15YP_009302414.1 putative terminase large subunit Bacillus phage SP-15Bacteriophage T4-like portal protein (Gp20) PF07230.14Bacteriophage T4-like portal protein (Gp20) PF07230.14Baseplate wedge protein gp25 PF04965.17Prohead core protein serine protease PF03420.16											YP_009302420.1 major capsid protein Bacillus phage SP-15			YP_009302433.1 baseplate hub subunit Bacillus phage SP-15		YP_009302432.1 tail tube protein Bacillus phage SP-15		YP_009302414.1 putative terminase large subunit Bacillus phage SP-15				Bacteriophage T4-like portal protein (Gp20) PF07230.14	Bacteriophage T4-like portal protein (Gp20) PF07230.14	Baseplate wedge protein gp25 PF04965.17	Prohead core protein serine protease PF03420.16
ERR3211440_319147||full	250	31	8	212858	Complete	c.both_virus_host	YP_009302420.1 major capsid protein Bacillus phage SP-15YP_009302415.1 portal vertex protein of head Bacillus phage SP-15YP_009302415.1 portal vertex protein of head Bacillus phage SP-15YP_009302433.1 baseplate hub subunit Bacillus phage SP-15YP_009302415.1 portal vertex protein of head Bacillus phage SP-15YP_009302432.1 tail tube protein Bacillus phage SP-15YP_009302414.1 putative terminase larg…	YP_009302420.1 major capsid protein Bacillus phage SP-15YP_009302415.1 portal vertex protein of head Bacillus phage SP-15YP_009302415.1 portal vertex protein of head Bacillus phage SP-15YP_009302433.1 baseplate hub subunit Bacillus phage SP-15YP_009302415.1 portal vertex protein of head Bacillus phage SP-15YP_009302414.1 putative terminase large subunit Bacillus phage SP-15Bacteriophage T4-like p…											YP_009302420.1 major capsid protein Bacillus phage SP-15	YP_009302415.1 portal vertex protein of head Bacillus phage SP-15	YP_009302415.1 portal vertex protein of head Bacillus phage SP-15	YP_009302433.1 baseplate hub subunit Bacillus phage SP-15	YP_009302415.1 portal vertex protein of head Bacillus phage SP-15	YP_009302432.1 tail tube protein Bacillus phage SP-15		YP_009302414.1 putative terminase large subunit Bacillus phage SP-15				Bacteriophage T4-like portal protein (Gp20) PF07230.14	Bacteriophage T4-like portal protein (Gp20) PF07230.14	Baseplate wedge protein gp25 PF04965.17	Prohead core protein serine protease PF03420.16
ERR3211458_675093||full	250	32	8	212836	Complete	c.both_virus_host	YP_009302420.1 major capsid protein Bacillus phage SP-15YP_009302415.1 portal vertex protein of head Bacillus phage SP-15YP_009302415.1 portal vertex protein of head Bacillus phage SP-15YP_009302433.1 baseplate hub subunit Bacillus phage SP-15YP_009302415.1 portal vertex protein of head Bacillus phage SP-15YP_009302432.1 tail tube protein Bacillus phage SP-15YP_009302414.1 putative terminase larg…	YP_009302420.1 major capsid protein Bacillus phage SP-15YP_009302415.1 portal vertex protein of head Bacillus phage SP-15YP_009302415.1 portal vertex protein of head Bacillus phage SP-15YP_009302433.1 baseplate hub subunit Bacillus phage SP-15YP_009302415.1 portal vertex protein of head Bacillus phage SP-15YP_009302414.1 putative terminase large subunit Bacillus phage SP-15Bacteriophage T4-like p…											YP_009302420.1 major capsid protein Bacillus phage SP-15	YP_009302415.1 portal vertex protein of head Bacillus phage SP-15	YP_009302415.1 portal vertex protein of head Bacillus phage SP-15	YP_009302433.1 baseplate hub subunit Bacillus phage SP-15	YP_009302415.1 portal vertex protein of head Bacillus phage SP-15	YP_009302432.1 tail tube protein Bacillus phage SP-15		YP_009302414.1 putative terminase large subunit Bacillus phage SP-15				Bacteriophage T4-like portal protein (Gp20) PF07230.14	Bacteriophage T4-like portal protein (Gp20) PF07230.14	Baseplate wedge protein gp25 PF04965.17	Prohead core protein serine protease PF03420.16
ERR3211442_420192||full	250	31	8	212786	Complete	c.both_virus_host	YP_009302420.1 major capsid protein Bacillus phage SP-15YP_009302415.1 portal vertex protein of head Bacillus phage SP-15YP_009302415.1 portal vertex protein of head Bacillus phage SP-15YP_009302433.1 baseplate hub subunit Bacillus phage SP-15YP_009302415.1 portal vertex protein of head Bacillus phage SP-15YP_009302432.1 tail tube protein Bacillus phage SP-15YP_009302414.1 putative terminase larg…	YP_009302420.1 major capsid protein Bacillus phage SP-15YP_009302415.1 portal vertex protein of head Bacillus phage SP-15YP_009302415.1 portal vertex protein of head Bacillus phage SP-15YP_009302433.1 baseplate hub subunit Bacillus phage SP-15YP_009302415.1 portal vertex protein of head Bacillus phage SP-15YP_009302414.1 putative terminase large subunit Bacillus phage SP-15Bacteriophage T4-like p…											YP_009302420.1 major capsid protein Bacillus phage SP-15	YP_009302415.1 portal vertex protein of head Bacillus phage SP-15	YP_009302415.1 portal vertex protein of head Bacillus phage SP-15	YP_009302433.1 baseplate hub subunit Bacillus phage SP-15	YP_009302415.1 portal vertex protein of head Bacillus phage SP-15	YP_009302432.1 tail tube protein Bacillus phage SP-15		YP_009302414.1 putative terminase large subunit Bacillus phage SP-15				Bacteriophage T4-like portal protein (Gp20) PF07230.14	Bacteriophage T4-like portal protein (Gp20) PF07230.14	Baseplate wedge protein gp25 PF04965.17	Prohead core protein serine protease PF03420.16
HS.04_729613||full	222	10	5	212023	Complete	c.both_virus_host	YP_001429612.1 portal protein Bacillus phage 0305phi8-36YP_001429612.1 portal protein Bacillus phage 0305phi8-36YP_001429638.1 baseplate hub protein Bacillus phage 0305phi8-36, YP_001429642.1 putative baseplate protein Bacillus phage 0305phi8-36YP_001429616.1 major head protein Bacillus phage 0305phi8-36YP_001429630.1 tail sheath subunit Bacillus phage 0305phi8-36, YP_001429634.1 hypothetical tai…	YP_001429612.1 portal protein Bacillus phage 0305phi8-36YP_001429612.1 portal protein Bacillus phage 0305phi8-36YP_001429638.1 baseplate hub protein Bacillus phage 0305phi8-36, YP_001429642.1 putative baseplate protein Bacillus phage 0305phi8-36YP_001429616.1 major head protein Bacillus phage 0305phi8-36YP_001429607.1 terminase large subunit Bacillus phage 0305phi8-36Terminase large subunit, T4li…												YP_001429612.1 portal protein Bacillus phage 0305phi8-36	YP_001429612.1 portal protein Bacillus phage 0305phi8-36	YP_001429638.1 baseplate hub protein Bacillus phage 0305phi8-36, YP_001429642.1 putative baseplate protein Bacillus phage 0305phi8-36	YP_001429616.1 major head protein Bacillus phage 0305phi8-36	YP_001429630.1 tail sheath subunit Bacillus phage 0305phi8-36, YP_001429634.1 hypothetical tail chaperonin Bacillus phage 0305phi8-36, YP_001429635.1 hypothetical tail chaperonin Bacillus phage 0305phi8-36, YP_001429628.1 tail sheath paralog Bacillus phage 0305phi8-36, YP_001429630.1 tail sheath subunit Bacillus phage 0305phi8-36		YP_001429607.1 terminase large subunit Bacillus phage 0305phi8-36								Phage tail lysozyme PF18013.4; Bacteriophage peptidoglycan hydrolase PF05382.16, Phage Tail Collar Domain PF07484.15, Phage Tail Collar Domain PF07484.15		Terminase large subunit, T4likevirus-type, N-terminal PF03237.18
HS.03_790039||full	225	17	9	211817	Complete	c.both_virus_host	YP_009883652.1 capsid decoration protein Stenotrophomonas phage PokkenYP_001429612.1 portal protein Bacillus phage 0305phi8-36YP_001429612.1 portal protein Bacillus phage 0305phi8-36YP_001429638.1 baseplate hub protein Bacillus phage 0305phi8-36, YP_001429642.1 putative baseplate protein Bacillus phage 0305phi8-36YP_001429616.1 major head protein Bacillus phage 0305phi8-36YP_001429628.1 tail shea…	YP_009883652.1 capsid decoration protein Stenotrophomonas phage PokkenYP_001429612.1 portal protein Bacillus phage 0305phi8-36YP_001429612.1 portal protein Bacillus phage 0305phi8-36YP_001429638.1 baseplate hub protein Bacillus phage 0305phi8-36, YP_001429642.1 putative baseplate protein Bacillus phage 0305phi8-36YP_001429616.1 major head protein Bacillus phage 0305phi8-36YP_001429607.1 terminase…											YP_009883652.1 capsid decoration protein Stenotrophomonas phage Pokken	YP_001429612.1 portal protein Bacillus phage 0305phi8-36	YP_001429612.1 portal protein Bacillus phage 0305phi8-36	YP_001429638.1 baseplate hub protein Bacillus phage 0305phi8-36, YP_001429642.1 putative baseplate protein Bacillus phage 0305phi8-36	YP_001429616.1 major head protein Bacillus phage 0305phi8-36	YP_001429628.1 tail sheath paralog Bacillus phage 0305phi8-36, YP_001429630.1 tail sheath subunit Bacillus phage 0305phi8-36, YP_001429634.1 hypothetical tail chaperonin Bacillus phage 0305phi8-36		YP_001429607.1 terminase large subunit Bacillus phage 0305phi8-36								Phage Tail Collar Domain PF07484.15, Phage Tail Collar Domain PF07484.15, Phage Tail Collar Domain PF07484.15, Phage Tail Collar Domain PF07484.15		Terminase large subunit, T4likevirus-type, N-terminal PF03237.18
ERR3224594_157157||full	272	36	5	210463	Complete	c.both_virus_host	YP_009099829.1 head completion protein Rhizobium phage vB_RleM_P10VFBacteriophage T4-like portal protein (Gp20) PF07230.14Bacteriophage T4-like portal protein (Gp20) PF07230.14Prohead core protein serine protease PF03420.16Phage tail sheath C-terminal domain PF17482.5Terminase large subunit, T4likevirus-type, N-terminal PF03237.18	YP_009099829.1 head completion protein Rhizobium phage vB_RleM_P10VFBacteriophage T4-like portal protein (Gp20) PF07230.14Bacteriophage T4-like portal protein (Gp20) PF07230.14Prohead core protein serine protease PF03420.16Terminase large subunit, T4likevirus-type, N-terminal PF03237.18															YP_009099829.1 head completion protein Rhizobium phage vB_RleM_P10VF							Bacteriophage T4-like portal protein (Gp20) PF07230.14	Bacteriophage T4-like portal protein (Gp20) PF07230.14		Prohead core protein serine protease PF03420.16	Phage tail sheath C-terminal domain PF17482.5		Terminase large subunit, T4likevirus-type, N-terminal PF03237.18
SRR873606_3474528||full	257	20	9	210436	Complete	c.both_virus_host	YP_009302420.1 major capsid protein Bacillus phage SP-15YP_009302433.1 baseplate hub subunit Bacillus phage SP-15YP_009302432.1 tail tube protein Bacillus phage SP-15YP_009302414.1 putative terminase large subunit Bacillus phage SP-15Bacteriophage T4-like portal protein (Gp20) PF07230.14Bacteriophage T4-like portal protein (Gp20) PF07230.14Baseplate wedge protein gp25 PF04965.17Prohead core prote…	YP_009302420.1 major capsid protein Bacillus phage SP-15YP_009302433.1 baseplate hub subunit Bacillus phage SP-15YP_009302414.1 putative terminase large subunit Bacillus phage SP-15Bacteriophage T4-like portal protein (Gp20) PF07230.14Bacteriophage T4-like portal protein (Gp20) PF07230.14Baseplate wedge protein gp25 PF04965.17Prohead core protein serine protease PF03420.16											YP_009302420.1 major capsid protein Bacillus phage SP-15			YP_009302433.1 baseplate hub subunit Bacillus phage SP-15		YP_009302432.1 tail tube protein Bacillus phage SP-15		YP_009302414.1 putative terminase large subunit Bacillus phage SP-15				Bacteriophage T4-like portal protein (Gp20) PF07230.14	Bacteriophage T4-like portal protein (Gp20) PF07230.14	Baseplate wedge protein gp25 PF04965.17	Prohead core protein serine protease PF03420.16
SRR9006730_4191009||full	288	36	11	210254	Complete	c.both_virus_host	YP_007348706.1 RNA ligase 1 and tail fiber attachment catalyst Klebsiella phage KP27YP_007348706.1 RNA ligase 1 and tail fiber attachment catalyst Klebsiella phage KP27Bacteriophage T4-like portal protein (Gp20) PF07230.14Bacteriophage T4-like portal protein (Gp20) PF07230.14Prohead core protein serine protease PF03420.16Terminase large subunit, T4likevirus-type, N-terminal PF03237.18; Terminase …	Bacteriophage T4-like portal protein (Gp20) PF07230.14Bacteriophage T4-like portal protein (Gp20) PF07230.14Prohead core protein serine protease PF03420.16Terminase large subunit, T4likevirus-type, N-terminal PF03237.18; Terminase large subunit, ATPase domain PF03354.18																YP_007348706.1 RNA ligase 1 and tail fiber attachment catalyst Klebsiella phage KP27	YP_007348706.1 RNA ligase 1 and tail fiber attachment catalyst Klebsiella phage KP27					Bacteriophage T4-like portal protein (Gp20) PF07230.14	Bacteriophage T4-like portal protein (Gp20) PF07230.14		Prohead core protein serine protease PF03420.16			Terminase large subunit, T4likevirus-type, N-terminal PF03237.18; Terminase large subunit, ATPase domain PF03354.18
ERR4297107_1145288||full	250	22	6	209956	Complete	c.both_virus_host	YP_009302420.1 major capsid protein Bacillus phage SP-15YP_009302433.1 baseplate hub subunit Bacillus phage SP-15YP_009302432.1 tail tube protein Bacillus phage SP-15, YP_009302431.1 tail sheath protein Bacillus phage SP-15YP_009302414.1 putative terminase large subunit Bacillus phage SP-15Bacteriophage T4-like portal protein (Gp20) PF07230.14Bacteriophage T4-like portal protein (Gp20) PF07230.14…	YP_009302420.1 major capsid protein Bacillus phage SP-15YP_009302433.1 baseplate hub subunit Bacillus phage SP-15YP_009302414.1 putative terminase large subunit Bacillus phage SP-15Bacteriophage T4-like portal protein (Gp20) PF07230.14Bacteriophage T4-like portal protein (Gp20) PF07230.14Baseplate wedge protein gp25 PF04965.17Prohead core protein serine protease PF03420.16											YP_009302420.1 major capsid protein Bacillus phage SP-15			YP_009302433.1 baseplate hub subunit Bacillus phage SP-15		YP_009302432.1 tail tube protein Bacillus phage SP-15, YP_009302431.1 tail sheath protein Bacillus phage SP-15		YP_009302414.1 putative terminase large subunit Bacillus phage SP-15				Bacteriophage T4-like portal protein (Gp20) PF07230.14	Bacteriophage T4-like portal protein (Gp20) PF07230.14	Baseplate wedge protein gp25 PF04965.17	Prohead core protein serine protease PF03420.16
SRR873602_2807866||full	216	28	5	209696	Complete	c.both_virus_host	Bacteriophage T4-like portal protein (Gp20) PF07230.14Bacteriophage T4-like portal protein (Gp20) PF07230.14Baseplate wedge protein gp25 PF04965.17Prohead core protein serine protease PF03420.16Terminase large subunit, T4likevirus-type, N-terminal PF03237.18	Bacteriophage T4-like portal protein (Gp20) PF07230.14Bacteriophage T4-like portal protein (Gp20) PF07230.14Baseplate wedge protein gp25 PF04965.17Prohead core protein serine protease PF03420.16Terminase large subunit, T4likevirus-type, N-terminal PF03237.18																						Bacteriophage T4-like portal protein (Gp20) PF07230.14	Bacteriophage T4-like portal protein (Gp20) PF07230.14	Baseplate wedge protein gp25 PF04965.17	Prohead core protein serine protease PF03420.16			Terminase large subunit, T4likevirus-type, N-terminal PF03237.18
SRR873598_976992||full	279	24	8	208762	Complete	c.both_virus_host	YP_009302422.1 major capsid protein Bacillus phage SP-15YP_009302415.1 portal vertex protein of head Bacillus phage SP-15YP_009302415.1 portal vertex protein of head Bacillus phage SP-15YP_009302433.1 baseplate hub subunit Bacillus phage SP-15YP_009302415.1 portal vertex protein of head Bacillus phage SP-15YP_009302432.1 tail tube protein Bacillus phage SP-15YP_009302414.1 putative terminase larg…	YP_009302422.1 major capsid protein Bacillus phage SP-15YP_009302415.1 portal vertex protein of head Bacillus phage SP-15YP_009302415.1 portal vertex protein of head Bacillus phage SP-15YP_009302433.1 baseplate hub subunit Bacillus phage SP-15YP_009302415.1 portal vertex protein of head Bacillus phage SP-15YP_009302414.1 putative terminase large subunit Bacillus phage SP-15Bacteriophage T4-like p…											YP_009302422.1 major capsid protein Bacillus phage SP-15	YP_009302415.1 portal vertex protein of head Bacillus phage SP-15	YP_009302415.1 portal vertex protein of head Bacillus phage SP-15	YP_009302433.1 baseplate hub subunit Bacillus phage SP-15	YP_009302415.1 portal vertex protein of head Bacillus phage SP-15	YP_009302432.1 tail tube protein Bacillus phage SP-15		YP_009302414.1 putative terminase large subunit Bacillus phage SP-15				Bacteriophage T4-like portal protein (Gp20) PF07230.14	Bacteriophage T4-like portal protein (Gp20) PF07230.14		Prohead core protein serine protease PF03420.16	Phage tail sheath protein subtilisin-like domain PF04984.17
SRR873602_2690709||full	283	36	16	208475	Complete	c.both_virus_host	YP_009207973.2 putative tail fiber protein Ralstonia phage RSF1YP_009207973.2 putative tail fiber protein Ralstonia phage RSF1Bacteriophage T4-like portal protein (Gp20) PF07230.14Bacteriophage T4-like portal protein (Gp20) PF07230.14Prohead core protein serine protease PF03420.16Terminase large subunit, T4likevirus-type, N-terminal PF03237.18	Bacteriophage T4-like portal protein (Gp20) PF07230.14Bacteriophage T4-like portal protein (Gp20) PF07230.14Prohead core protein serine protease PF03420.16Terminase large subunit, T4likevirus-type, N-terminal PF03237.18																YP_009207973.2 putative tail fiber protein Ralstonia phage RSF1	YP_009207973.2 putative tail fiber protein Ralstonia phage RSF1					Bacteriophage T4-like portal protein (Gp20) PF07230.14	Bacteriophage T4-like portal protein (Gp20) PF07230.14		Prohead core protein serine protease PF03420.16			Terminase large subunit, T4likevirus-type, N-terminal PF03237.18
SRR873602_272783||full	247	26	8	207716	Complete	c.both_virus_host	YP_010114609.1 capsid assembly protein Flavobacterium phage vB_FspM_immuto_2-6A, YP_010114617.1 major capsid protein Flavobacterium phage vB_FspM_immuto_2-6AYP_007517954.1 prohead core scaffold and protease Pelagibacter phage HTVC008MYP_009302431.1 tail sheath protein Bacillus phage SP-15YP_010114608.1 terminase large subunit Flavobacterium phage vB_FspM_immuto_2-6AMajor capsid protein Gp23 PF070…	YP_010114609.1 capsid assembly protein Flavobacterium phage vB_FspM_immuto_2-6A, YP_010114617.1 major capsid protein Flavobacterium phage vB_FspM_immuto_2-6AYP_007517954.1 prohead core scaffold and protease Pelagibacter phage HTVC008MYP_010114608.1 terminase large subunit Flavobacterium phage vB_FspM_immuto_2-6AMajor capsid protein Gp23 PF07068.14Bacteriophage T4-like portal protein (Gp20) PF0723…											YP_010114609.1 capsid assembly protein Flavobacterium phage vB_FspM_immuto_2-6A, YP_010114617.1 major capsid protein Flavobacterium phage vB_FspM_immuto_2-6A				YP_007517954.1 prohead core scaffold and protease Pelagibacter phage HTVC008M	YP_009302431.1 tail sheath protein Bacillus phage SP-15		YP_010114608.1 terminase large subunit Flavobacterium phage vB_FspM_immuto_2-6A			Major capsid protein Gp23 PF07068.14	Bacteriophage T4-like portal protein (Gp20) PF07230.14	Bacteriophage T4-like portal protein (Gp20) PF07230.14	Baseplate wedge protein gp25 PF04965.17	Prohead core protein serine protease PF03420.16	T4-like virus tail tube protein gp19 PF06841.15, Phage tail sheath protein subtilisin-like domain PF04984.17, Phage tail protein (Tail_P2_I) PF09684.13		Intein splicing domain PF14890.9; Terminase RNaseH-like domain PF17289.5
[truncated: 1,574 more rows]

## Sheet: no_struc_intg
Suppl. Table 4. Curration of AMG-carrying vOTUs and AMG annotation
vOTU_information							keyword_filters			KEGG_hits									viral_hits										pfam_hits
contig	gene_count	viral_genes	host_genes	contig_length	checkv_quality	categories	all_structure	structure_no_tail	integrase_or_transposase	kegg_portal2	kegg_coat	kegg_baseplate	kegg_head	kegg_tail	kegg_tail_fiber	kegg_terminase	kegg_integrase	kegg_transposase	viral_capsid	viral_portal	viral_coat	viral_baseplate	viral_head	viral_tail	viral_tail_fiber	viral_terminase	viral_integrase	viral_transposase	pfam_capsid	pfam_portal	pfam_coat	pfam_baseplate	pfam_head	pfam_tail	pfam_tail_fiber	pfam_terminase	pfam_integrase	pfam_transposase
SRR8387718_581697||full	331	5	37	303226	Complete	c.both_virus_host
ERR3220208_2143811||full	398	17	1	240133	Complete	c.both_virus_host
ERR3220192_1374867||full	403	16	2	238638	Complete	c.both_virus_host
ERR3220193_1467323||full	403	16	2	238638	Complete	c.both_virus_host
ERR2027905_465469||full	214	4	34	201432	Complete	c.both_virus_host
ERR3201378_1201455||full	304	41	4	193805	Complete	c.both_virus_host
ERR4297109_1123191||full	320	34	8	190563	Complete	c.both_virus_host
SRR8387720_106046||full	292	39	2	188132	Complete	c.both_virus_host
Yak.DX02_1854718||full	254	16	6	187682	Complete	c.both_virus_host
ERR3224599_1976450||full	325	35	6	186569	Complete	c.both_virus_host
ERR3201375_326628||full	308	32	4	185666	Complete	c.both_virus_host
SRR873599_1815440||full	295	24	6	185317	Complete	c.both_virus_host
[truncated: 63 more rows]

## Sheet: w_integrases
Suppl. Table 4. Curration of AMG-carrying vOTUs and AMG annotation
[truncated: 36 more rows]

[truncated: 8 more sheets: w_tailFiber, filtered, filtered-sum, clean_amg_full_annotation, LPS-containing, final_clean_amg, amg_annotation, rumen AMG curation]
