# Supplementary material for: Interrogating the viral dark matter of the rumen ecosystem with a global virome database
Source: Nat Commun. 2023 Aug 29;14:5254. doi: 10.1038/s41467-023-41075-2 (PMC10465536; doi:10.1038/s41467-023-41075-2)
Supplement: Supplementary file 4 — Supplementary Data 1 - 6 [file 41467_2023_41075_MOESM4_ESM.zip › Supplementary Tables/Supplementary Table. 5.xlsx]

## Sheet: clean_arg
Suppl. Table S5. Antibiotic reistance genes and annotations
vOTU_information						keyword_filters				KEGG_hits										viral_hits										pfam_hits
contig	notes	contig_length	gene_count	viral_genes	host_genes	checkv_quality	all_structure	structure_no_tail	integrase_or_transposase	kegg_capsid	kegg_portal	kegg_coat	kegg_baseplate	kegg_head	kegg_tail	kegg_tail_fiber	kegg_terminase	kegg_integrase	kegg_transposase	viral_capsid	viral_portal	viral_coat	viral_baseplate	viral_head	viral_tail	viral_tail_fiber	viral_terminase	viral_integrase	viral_transposase	pfam_capsid	pfam_portal	pfam_coat	pfam_baseplate	pfam_head	pfam_tail	pfam_tail_fiber	pfam_terminase	pfam_integrase	pfam_transposase
ERR2027906_269396||full		70117	38	4	0	Low-quality	YP_001429612.1 portal protein Bacillus phage 0305phi8-36, YP_001429612.1 portal protein Bacillus phage 0305phi8-36YP_001429612.1 portal protein Bacillus phage 0305phi8-36, YP_001429612.1 portal protein Bacillus phage 0305phi8-36YP_001429638.1 baseplate hub protein Bacillus phage 0305phi8-36, YP_001429638.1 baseplate hub protein Bacillus phage 0305phi8-36YP_001429616.1 major head protein Bacillus …	YP_001429612.1 portal protein Bacillus phage 0305phi8-36, YP_001429612.1 portal protein Bacillus phage 0305phi8-36YP_001429612.1 portal protein Bacillus phage 0305phi8-36, YP_001429612.1 portal protein Bacillus phage 0305phi8-36YP_001429638.1 baseplate hub protein Bacillus phage 0305phi8-36, YP_001429638.1 baseplate hub protein Bacillus phage 0305phi8-36YP_001429616.1 major head protein Bacillus …													YP_001429612.1 portal protein Bacillus phage 0305phi8-36, YP_001429612.1 portal protein Bacillus phage 0305phi8-36	YP_001429612.1 portal protein Bacillus phage 0305phi8-36, YP_001429612.1 portal protein Bacillus phage 0305phi8-36	YP_001429638.1 baseplate hub protein Bacillus phage 0305phi8-36, YP_001429638.1 baseplate hub protein Bacillus phage 0305phi8-36	YP_001429616.1 major head protein Bacillus phage 0305phi8-36, YP_001429616.1 major head protein Bacillus phage 0305phi8-36	YP_001429630.1 tail sheath subunit Bacillus phage 0305phi8-36, YP_001429635.1 hypothetical tail chaperonin Bacillus phage 0305phi8-36, YP_001429630.1 tail sheath subunit Bacillus phage 0305phi8-36, YP_001429635.1 hypothetical tail chaperonin Bacillus phage 0305phi8-36					Phage capsid family PF05065.16, Phage capsid family PF05065.16	Phage portal protein PF04860.15, Phage portal protein PF04860.15	Phage portal protein PF04860.15, Phage portal protein PF04860.15
ERR3201412_101594||full	tetW	54951	60	21	4	Medium-quality	YP_009010476.1 minor capsid protein Geobacillus phage GBK2, YP_009010476.1 minor capsid protein Geobacillus phage GBK2NP_945033.1 portal protein Burkholderia phage phi1026b, NP_945033.1 portal protein Burkholderia phage phi1026bNP_945033.1 portal protein Burkholderia phage phi1026b, NP_945033.1 portal protein Burkholderia phage phi1026bYP_004957638.1 terminase large subunit Nocardia phage NBR1, Y…	YP_009010476.1 minor capsid protein Geobacillus phage GBK2, YP_009010476.1 minor capsid protein Geobacillus phage GBK2NP_945033.1 portal protein Burkholderia phage phi1026b, NP_945033.1 portal protein Burkholderia phage phi1026bNP_945033.1 portal protein Burkholderia phage phi1026b, NP_945033.1 portal protein Burkholderia phage phi1026bYP_004957638.1 terminase large subunit Nocardia phage NBR1, Y…	YP_009953237.1 serine integrase Mycobacterium phage LastHope, YP_009953237.1 serine integrase Mycobacterium phage LastHope											YP_009010476.1 minor capsid protein Geobacillus phage GBK2, YP_009010476.1 minor capsid protein Geobacillus phage GBK2	NP_945033.1 portal protein Burkholderia phage phi1026b, NP_945033.1 portal protein Burkholderia phage phi1026b	NP_945033.1 portal protein Burkholderia phage phi1026b, NP_945033.1 portal protein Burkholderia phage phi1026b					YP_004957638.1 terminase large subunit Nocardia phage NBR1, YP_004957638.1 terminase large subunit Nocardia phage NBR1	YP_009953237.1 serine integrase Mycobacterium phage LastHope, YP_009953237.1 serine integrase Mycobacterium phage LastHope		Phage capsid family PF05065.16, Phage capsid family PF05065.16	Phage portal protein PF04860.15, Phage portal protein PF04860.15	Phage portal protein PF04860.15, Phage portal protein PF04860.15		Phage head-tail joining protein PF05521.14, Phage gp6-like head-tail connector protein PF05135.16, Head fiber protein PF11133.11, Phage head-tail joining protein PF05521.14, Phage gp6-like head-tail connector protein PF05135.16, Head fiber protein PF11133.11	Prophage endopeptidase tail PF06605.14; Chaperone of endosialidase PF13884.9; Prophage endopeptidase tail N-terminal domain PF18994.3, Phage tail tube protein PF04630.15; Phage tail tube protein PF06488.14, Phage head-tail joining protein PF05521.14, Phage gp6-like head-tail connector protein PF05135.16, Prophage endopeptidase tail PF06605.14; Chaperone of endosialidase PF13884.9; Prophage endope…		Terminase large subunit, endonuclease domain PF20441.1; Terminase large subunit, ATPase domain PF03354.18, Phage terminase, small subunit PF05119.15, Terminase large subunit, endonuclease domain PF20441.1; Terminase large subunit, ATPase domain PF03354.18, Phage terminase, small subunit PF05119.15
ERR3220197_780130||full	nimJ	23307	28	9	5	Low-quality	YP_008242164.1 phage capsid protein Cellulophaga phage phi39:1YP_007238076.1 putative head portal protein Xanthomonas virus CP1YP_007238076.1 putative head portal protein Xanthomonas virus CP1YP_009613474.1 prohead protease Enterococcus phage phiSHEF5, YP_007238076.1 putative head portal protein Xanthomonas virus CP1YP_008242157.1 phage terminase large subunit Cellulophaga phage phi39:1Phage caps…	YP_008242164.1 phage capsid protein Cellulophaga phage phi39:1YP_007238076.1 putative head portal protein Xanthomonas virus CP1YP_007238076.1 putative head portal protein Xanthomonas virus CP1YP_009613474.1 prohead protease Enterococcus phage phiSHEF5, YP_007238076.1 putative head portal protein Xanthomonas virus CP1YP_008242157.1 phage terminase large subunit Cellulophaga phage phi39:1Phage caps…												YP_008242164.1 phage capsid protein Cellulophaga phage phi39:1	YP_007238076.1 putative head portal protein Xanthomonas virus CP1	YP_007238076.1 putative head portal protein Xanthomonas virus CP1		YP_009613474.1 prohead protease Enterococcus phage phiSHEF5, YP_007238076.1 putative head portal protein Xanthomonas virus CP1			YP_008242157.1 phage terminase large subunit Cellulophaga phage phi39:1			Phage capsid family PF05065.16	Phage portal protein PF04860.15	Phage portal protein PF04860.15		Phage gp6-like head-tail connector protein PF05135.16, Caudovirus prohead serine protease PF04586.20	Phage tail tube protein PF06199.14, Phage gp6-like head-tail connector protein PF05135.16		Terminase large subunit, endonuclease domain PF20441.1; Terminase large subunit, ATPase domain PF03354.18
ERR3220225_327791||full	blaACI-1	13302	16	10	2	Low-quality	YP_009010476.1 minor capsid protein Geobacillus phage GBK2NP_945033.1 portal protein Burkholderia phage phi1026bNP_945033.1 portal protein Burkholderia phage phi1026bYP_008240584.1 major tail protein Listeria phage LP-037YP_004957638.1 terminase large subunit Nocardia phage NBR1Phage capsid family PF05065.16Phage portal protein PF04860.15Phage portal protein PF04860.15Phage head-tail joining prot…	YP_009010476.1 minor capsid protein Geobacillus phage GBK2NP_945033.1 portal protein Burkholderia phage phi1026bNP_945033.1 portal protein Burkholderia phage phi1026bYP_004957638.1 terminase large subunit Nocardia phage NBR1Phage capsid family PF05065.16Phage portal protein PF04860.15Phage portal protein PF04860.15Phage head-tail joining protein PF05521.14, Phage gp6-like head-tail connector prot…												YP_009010476.1 minor capsid protein Geobacillus phage GBK2	NP_945033.1 portal protein Burkholderia phage phi1026b	NP_945033.1 portal protein Burkholderia phage phi1026b			YP_008240584.1 major tail protein Listeria phage LP-037		YP_004957638.1 terminase large subunit Nocardia phage NBR1			Phage capsid family PF05065.16	Phage portal protein PF04860.15	Phage portal protein PF04860.15		Phage head-tail joining protein PF05521.14, Phage gp6-like head-tail connector protein PF05135.16	Phage tail tube protein PF06199.14, Bacteriophage HK97-gp10, putative tail-component PF04883.15, Phage head-tail joining protein PF05521.14, Phage gp6-like head-tail connector protein PF05135.16		Terminase large subunit, endonuclease domain PF20441.1
ERR3224581_45072||full		37552	48	18	1	Medium-quality	YP_009010476.1 minor capsid protein Geobacillus phage GBK2NP_945033.1 portal protein Burkholderia phage phi1026bNP_945033.1 portal protein Burkholderia phage phi1026bYP_004957638.1 terminase large subunit Nocardia phage NBR1Phage capsid family PF05065.16Phage portal protein PF04860.15Phage portal protein PF04860.15Head fiber protein PF11133.11, Phage gp6-like head-tail connector protein PF05135.1…	YP_009010476.1 minor capsid protein Geobacillus phage GBK2NP_945033.1 portal protein Burkholderia phage phi1026bNP_945033.1 portal protein Burkholderia phage phi1026bYP_004957638.1 terminase large subunit Nocardia phage NBR1Phage capsid family PF05065.16Phage portal protein PF04860.15Phage portal protein PF04860.15Head fiber protein PF11133.11, Phage gp6-like head-tail connector protein PF05135.1…	YP_009953237.1 serine integrase Mycobacterium phage LastHope											YP_009010476.1 minor capsid protein Geobacillus phage GBK2	NP_945033.1 portal protein Burkholderia phage phi1026b	NP_945033.1 portal protein Burkholderia phage phi1026b					YP_004957638.1 terminase large subunit Nocardia phage NBR1	YP_009953237.1 serine integrase Mycobacterium phage LastHope		Phage capsid family PF05065.16	Phage portal protein PF04860.15	Phage portal protein PF04860.15		Head fiber protein PF11133.11, Phage gp6-like head-tail connector protein PF05135.16, Phage head-tail joining protein PF05521.14	Phage gp6-like head-tail connector protein PF05135.16, Phage head-tail joining protein PF05521.14, Phage tail tube protein PF04630.15; Phage tail tube protein PF06488.14, Prophage endopeptidase tail PF06605.14; Chaperone of endosialidase PF13884.9; Prophage endopeptidase tail N-terminal domain PF18994.3		Phage terminase, small subunit PF05119.15, Terminase large subunit, endonuclease domain PF20441.1; Terminase large subunit, ATPase domain PF03354.18
ERR3275101_274986||full		76375	43	5	1	Medium-quality	phage terminase large subunitYP_001429612.1 portal protein Bacillus phage 0305phi8-36YP_001429612.1 portal protein Bacillus phage 0305phi8-36YP_001429638.1 baseplate hub protein Bacillus phage 0305phi8-36YP_001429616.1 major head protein Bacillus phage 0305phi8-36YP_001429635.1 hypothetical tail chaperonin Bacillus phage 0305phi8-36, YP_001429630.1 tail sheath subunit Bacillus phage 0305phi8-36YP…	phage terminase large subunitYP_001429612.1 portal protein Bacillus phage 0305phi8-36YP_001429612.1 portal protein Bacillus phage 0305phi8-36YP_001429638.1 baseplate hub protein Bacillus phage 0305phi8-36YP_001429616.1 major head protein Bacillus phage 0305phi8-36YP_001429607.1 terminase large subunit Bacillus phage 0305phi8-36Phage capsid family PF05065.16Phage portal protein PF04860.15Phage por…	transposaseTransposase DDE domain group 1 PF13701.9, ISXO2-like transposase domain PF12762.10; InsA N-terminal domain PF03811.16								phage terminase large subunit		transposase		YP_001429612.1 portal protein Bacillus phage 0305phi8-36	YP_001429612.1 portal protein Bacillus phage 0305phi8-36	YP_001429638.1 baseplate hub protein Bacillus phage 0305phi8-36	YP_001429616.1 major head protein Bacillus phage 0305phi8-36	YP_001429635.1 hypothetical tail chaperonin Bacillus phage 0305phi8-36, YP_001429630.1 tail sheath subunit Bacillus phage 0305phi8-36		YP_001429607.1 terminase large subunit Bacillus phage 0305phi8-36			Phage capsid family PF05065.16	Phage portal protein PF04860.15	Phage portal protein PF04860.15							Transposase DDE domain group 1 PF13701.9, ISXO2-like transposase domain PF12762.10; InsA N-terminal domain PF03811.16
ERR3275103_43825||full		71512	38	4	0	Low-quality	YP_001429612.1 portal protein Bacillus phage 0305phi8-36, YP_001429612.1 portal protein Bacillus phage 0305phi8-36YP_001429612.1 portal protein Bacillus phage 0305phi8-36, YP_001429612.1 portal protein Bacillus phage 0305phi8-36YP_001429638.1 baseplate hub protein Bacillus phage 0305phi8-36, YP_001429638.1 baseplate hub protein Bacillus phage 0305phi8-36YP_001429616.1 major head protein Bacillus …	YP_001429612.1 portal protein Bacillus phage 0305phi8-36, YP_001429612.1 portal protein Bacillus phage 0305phi8-36YP_001429612.1 portal protein Bacillus phage 0305phi8-36, YP_001429612.1 portal protein Bacillus phage 0305phi8-36YP_001429638.1 baseplate hub protein Bacillus phage 0305phi8-36, YP_001429638.1 baseplate hub protein Bacillus phage 0305phi8-36YP_001429616.1 major head protein Bacillus …	putative transposase, putative transposaseTransposase DDE domain group 1 PF13701.9; Transposase DDE domain PF01609.24, Transposase DDE domain group 1 PF13701.9; Transposase DDE domain PF01609.24										putative transposase, putative transposase		YP_001429612.1 portal protein Bacillus phage 0305phi8-36, YP_001429612.1 portal protein Bacillus phage 0305phi8-36	YP_001429612.1 portal protein Bacillus phage 0305phi8-36, YP_001429612.1 portal protein Bacillus phage 0305phi8-36	YP_001429638.1 baseplate hub protein Bacillus phage 0305phi8-36, YP_001429638.1 baseplate hub protein Bacillus phage 0305phi8-36	YP_001429616.1 major head protein Bacillus phage 0305phi8-36, YP_001429616.1 major head protein Bacillus phage 0305phi8-36	YP_001429630.1 tail sheath subunit Bacillus phage 0305phi8-36, YP_001429635.1 hypothetical tail chaperonin Bacillus phage 0305phi8-36, YP_001429630.1 tail sheath subunit Bacillus phage 0305phi8-36, YP_001429635.1 hypothetical tail chaperonin Bacillus phage 0305phi8-36					Phage capsid family PF05065.16, Phage capsid family PF05065.16	Phage portal protein PF04860.15, Phage portal protein PF04860.15	Phage portal protein PF04860.15, Phage portal protein PF04860.15							Transposase DDE domain group 1 PF13701.9; Transposase DDE domain PF01609.24, Transposase DDE domain group 1 PF13701.9; Transposase DDE domain PF01609.24
ERR3275118_99093||full		71806	38	4	0	Low-quality	YP_001429612.1 portal protein Bacillus phage 0305phi8-36, YP_001429612.1 portal protein Bacillus phage 0305phi8-36YP_001429612.1 portal protein Bacillus phage 0305phi8-36, YP_001429612.1 portal protein Bacillus phage 0305phi8-36YP_001429638.1 baseplate hub protein Bacillus phage 0305phi8-36, YP_001429638.1 baseplate hub protein Bacillus phage 0305phi8-36YP_001429616.1 major head protein Bacillus …	YP_001429612.1 portal protein Bacillus phage 0305phi8-36, YP_001429612.1 portal protein Bacillus phage 0305phi8-36YP_001429612.1 portal protein Bacillus phage 0305phi8-36, YP_001429612.1 portal protein Bacillus phage 0305phi8-36YP_001429638.1 baseplate hub protein Bacillus phage 0305phi8-36, YP_001429638.1 baseplate hub protein Bacillus phage 0305phi8-36YP_001429616.1 major head protein Bacillus …	putative transposase, putative transposaseTransposase DDE domain group 1 PF13701.9; Transposase DDE domain PF01609.24, Transposase DDE domain group 1 PF13701.9; Transposase DDE domain PF01609.24										putative transposase, putative transposase		YP_001429612.1 portal protein Bacillus phage 0305phi8-36, YP_001429612.1 portal protein Bacillus phage 0305phi8-36	YP_001429612.1 portal protein Bacillus phage 0305phi8-36, YP_001429612.1 portal protein Bacillus phage 0305phi8-36	YP_001429638.1 baseplate hub protein Bacillus phage 0305phi8-36, YP_001429638.1 baseplate hub protein Bacillus phage 0305phi8-36	YP_001429616.1 major head protein Bacillus phage 0305phi8-36, YP_001429616.1 major head protein Bacillus phage 0305phi8-36	YP_001429630.1 tail sheath subunit Bacillus phage 0305phi8-36, YP_001429635.1 hypothetical tail chaperonin Bacillus phage 0305phi8-36, YP_001429630.1 tail sheath subunit Bacillus phage 0305phi8-36, YP_001429635.1 hypothetical tail chaperonin Bacillus phage 0305phi8-36					Phage capsid family PF05065.16, Phage capsid family PF05065.16	Phage portal protein PF04860.15, Phage portal protein PF04860.15	Phage portal protein PF04860.15, Phage portal protein PF04860.15							Transposase DDE domain group 1 PF13701.9; Transposase DDE domain PF01609.24, Transposase DDE domain group 1 PF13701.9; Transposase DDE domain PF01609.24
ERR3275131_308415||full		22991	28	14	4	Low-quality	YP_009010476.1 minor capsid protein Geobacillus phage GBK2NP_945033.1 portal protein Burkholderia phage phi1026bNP_945033.1 portal protein Burkholderia phage phi1026bYP_009601581.1 minor tail protein Arthrobacter phage Jawnski, YP_008240584.1 major tail protein Listeria phage LP-037Phage capsid family PF05065.16Phage portal protein PF04860.15Phage portal protein PF04860.15Phage head-tail joining …	YP_009010476.1 minor capsid protein Geobacillus phage GBK2NP_945033.1 portal protein Burkholderia phage phi1026bNP_945033.1 portal protein Burkholderia phage phi1026bPhage capsid family PF05065.16Phage portal protein PF04860.15Phage portal protein PF04860.15Phage head-tail joining protein PF05521.14, Phage gp6-like head-tail connector protein PF05135.16												YP_009010476.1 minor capsid protein Geobacillus phage GBK2	NP_945033.1 portal protein Burkholderia phage phi1026b	NP_945033.1 portal protein Burkholderia phage phi1026b			YP_009601581.1 minor tail protein Arthrobacter phage Jawnski, YP_008240584.1 major tail protein Listeria phage LP-037					Phage capsid family PF05065.16	Phage portal protein PF04860.15	Phage portal protein PF04860.15		Phage head-tail joining protein PF05521.14, Phage gp6-like head-tail connector protein PF05135.16	Phage minor tail protein L PF05100.15; Domain of unknown function (DUF1833) PF08875.14, Phage tail tube protein PF06199.14; Lambda phage tail tube protein, TTP PF16461.8, Bacteriophage HK97-gp10, putative tail-component PF04883.15, Phage head-tail joining protein PF05521.14, Phage gp6-like head-tail connector protein PF05135.16
ERR3275134_88864||full		16452	19	11	2	Low-quality	YP_009010476.1 minor capsid protein Geobacillus phage GBK2NP_945033.1 portal protein Burkholderia phage phi1026bNP_945033.1 portal protein Burkholderia phage phi1026bYP_008240584.1 major tail protein Listeria phage LP-037YP_004957638.1 terminase large subunit Nocardia phage NBR1Phage capsid family PF05065.16Phage portal protein PF04860.15Phage portal protein PF04860.15Phage gp6-like head-tail con…	YP_009010476.1 minor capsid protein Geobacillus phage GBK2NP_945033.1 portal protein Burkholderia phage phi1026bNP_945033.1 portal protein Burkholderia phage phi1026bYP_004957638.1 terminase large subunit Nocardia phage NBR1Phage capsid family PF05065.16Phage portal protein PF04860.15Phage portal protein PF04860.15Phage gp6-like head-tail connector protein PF05135.16, Phage head-tail joining prot…												YP_009010476.1 minor capsid protein Geobacillus phage GBK2	NP_945033.1 portal protein Burkholderia phage phi1026b	NP_945033.1 portal protein Burkholderia phage phi1026b			YP_008240584.1 major tail protein Listeria phage LP-037		YP_004957638.1 terminase large subunit Nocardia phage NBR1			Phage capsid family PF05065.16	Phage portal protein PF04860.15	Phage portal protein PF04860.15		Phage gp6-like head-tail connector protein PF05135.16, Phage head-tail joining protein PF05521.14	Phage gp6-like head-tail connector protein PF05135.16, Phage head-tail joining protein PF05521.14, Bacteriophage HK97-gp10, putative tail-component PF04883.15, Phage tail tube protein PF06199.14, Phage minor tail protein L PF05100.15; Domain of unknown function (DUF1833) PF08875.14		Terminase large subunit, endonuclease domain PF20441.1; Terminase large subunit, ATPase domain PF03354.18
ERR3515510_205473||full		23885	28	15	1	Low-quality	YP_009010476.1 minor capsid protein Geobacillus phage GBK2NP_945033.1 portal protein Burkholderia phage phi1026bNP_945033.1 portal protein Burkholderia phage phi1026bYP_004957638.1 terminase large subunit Nocardia phage NBR1Phage capsid family PF05065.16Phage portal protein PF04860.15Phage portal protein PF04860.15Phage gp6-like head-tail connector protein PF05135.16, Phage head-tail joining prot…	YP_009010476.1 minor capsid protein Geobacillus phage GBK2NP_945033.1 portal protein Burkholderia phage phi1026bNP_945033.1 portal protein Burkholderia phage phi1026bYP_004957638.1 terminase large subunit Nocardia phage NBR1Phage capsid family PF05065.16Phage portal protein PF04860.15Phage portal protein PF04860.15Phage gp6-like head-tail connector protein PF05135.16, Phage head-tail joining prot…	transposaseISXO2-like transposase domain PF12762.10; InsA N-terminal domain PF03811.16										transposase	YP_009010476.1 minor capsid protein Geobacillus phage GBK2	NP_945033.1 portal protein Burkholderia phage phi1026b	NP_945033.1 portal protein Burkholderia phage phi1026b					YP_004957638.1 terminase large subunit Nocardia phage NBR1			Phage capsid family PF05065.16	Phage portal protein PF04860.15	Phage portal protein PF04860.15		Phage gp6-like head-tail connector protein PF05135.16, Phage head-tail joining protein PF05521.14	Phage gp6-like head-tail connector protein PF05135.16, Phage head-tail joining protein PF05521.14, Bacteriophage HK97-gp10, putative tail-component PF04883.15, Phage tail tube protein PF06488.14		Phage terminase, small subunit PF05119.15, Terminase large subunit, endonuclease domain PF20441.1; Terminase large subunit, ATPase domain PF03354.18		ISXO2-like transposase domain PF12762.10; InsA N-terminal domain PF03811.16
ERR3525309_19256||full		51951	61	20	7	Medium-quality	YP_009010476.1 minor capsid protein Geobacillus phage GBK2, YP_009010476.1 minor capsid protein Geobacillus phage GBK2NP_945033.1 portal protein Burkholderia phage phi1026b, NP_945033.1 portal protein Burkholderia phage phi1026bNP_945033.1 portal protein Burkholderia phage phi1026b, NP_945033.1 portal protein Burkholderia phage phi1026bNP_945031.1 terminase small subunit P27 family Burkholderia p…	YP_009010476.1 minor capsid protein Geobacillus phage GBK2, YP_009010476.1 minor capsid protein Geobacillus phage GBK2NP_945033.1 portal protein Burkholderia phage phi1026b, NP_945033.1 portal protein Burkholderia phage phi1026bNP_945033.1 portal protein Burkholderia phage phi1026b, NP_945033.1 portal protein Burkholderia phage phi1026bNP_945031.1 terminase small subunit P27 family Burkholderia p…	integrase, integraseNP_795429.1 putative integrase Streptococcus phage 315.2, NP_795429.1 putative integrase Streptococcus phage 315.2Phage integrase family PF00589.25; DNA binding domain of tn916 integrase PF02920.18; Phage integrase SAM-like domain PF13102.9, Phage integrase family PF00589.25; DNA binding domain of tn916 integrase PF02920.18; Phage integrase SAM-like domain PF13102.9									integrase, integrase		YP_009010476.1 minor capsid protein Geobacillus phage GBK2, YP_009010476.1 minor capsid protein Geobacillus phage GBK2	NP_945033.1 portal protein Burkholderia phage phi1026b, NP_945033.1 portal protein Burkholderia phage phi1026b	NP_945033.1 portal protein Burkholderia phage phi1026b, NP_945033.1 portal protein Burkholderia phage phi1026b					NP_945031.1 terminase small subunit P27 family Burkholderia phage phi1026b, YP_004957638.1 terminase large subunit Nocardia phage NBR1, NP_945031.1 terminase small subunit P27 family Burkholderia phage phi1026b, YP_004957638.1 terminase large subunit Nocardia phage NBR1	NP_795429.1 putative integrase Streptococcus phage 315.2, NP_795429.1 putative integrase Streptococcus phage 315.2		Phage capsid family PF05065.16, Phage capsid family PF05065.16	Phage portal protein PF04860.15, Phage portal protein PF04860.15	Phage portal protein PF04860.15, Phage portal protein PF04860.15		Phage gp6-like head-tail connector protein PF05135.16, Phage head-tail joining protein PF05521.14, Phage gp6-like head-tail connector protein PF05135.16, Phage head-tail joining protein PF05521.14	Phage gp6-like head-tail connector protein PF05135.16, Phage head-tail joining protein PF05521.14, Bacteriophage HK97-gp10, putative tail-component PF04883.15, Phage tail tube protein PF06488.14; Phage tail tube protein PF04630.15, Phage-related minor tail protein PF10145.12, Phage gp6-like head-tail connector protein PF05135.16, Phage head-tail joining protein PF05521.14, Bacteriophage HK97-gp10…		Phage terminase, small subunit PF05119.15, Terminase large subunit, endonuclease domain PF20441.1; Terminase large subunit, ATPase domain PF03354.18, Phage terminase, small subunit PF05119.15, Terminase large subunit, endonuclease domain PF20441.1; Terminase large subunit, ATPase domain PF03354.18	Phage integrase family PF00589.25; DNA binding domain of tn916 integrase PF02920.18; Phage integrase SAM-like domain PF13102.9, Phage integrase family PF00589.25; DNA binding domain of tn916 integrase PF02920.18; Phage integrase SAM-like domain PF13102.9
ERR4297092_2512||full	teto	57085	57	20	4	Complete	YP_009010476.1 minor capsid protein Geobacillus phage GBK2NP_945033.1 portal protein Burkholderia phage phi1026bNP_945033.1 portal protein Burkholderia phage phi1026bYP_004957638.1 terminase large subunit Nocardia phage NBR1Phage capsid family PF05065.16Phage portal protein PF04860.15Phage portal protein PF04860.15Phage head-tail joining protein PF05521.14, Phage gp6-like head-tail connector prot…	YP_009010476.1 minor capsid protein Geobacillus phage GBK2NP_945033.1 portal protein Burkholderia phage phi1026bNP_945033.1 portal protein Burkholderia phage phi1026bYP_004957638.1 terminase large subunit Nocardia phage NBR1Phage capsid family PF05065.16Phage portal protein PF04860.15Phage portal protein PF04860.15Phage head-tail joining protein PF05521.14, Phage gp6-like head-tail connector prot…	YP_009817083.1 integrase Arthrobacter phage Liebe											YP_009010476.1 minor capsid protein Geobacillus phage GBK2	NP_945033.1 portal protein Burkholderia phage phi1026b	NP_945033.1 portal protein Burkholderia phage phi1026b					YP_004957638.1 terminase large subunit Nocardia phage NBR1	YP_009817083.1 integrase Arthrobacter phage Liebe		Phage capsid family PF05065.16	Phage portal protein PF04860.15	Phage portal protein PF04860.15		Phage head-tail joining protein PF05521.14, Phage gp6-like head-tail connector protein PF05135.16	Phage-related minor tail protein PF10145.12, Phage tail tube protein PF06488.14; Phage tail tube protein PF04630.15; Cadherin-like beta sandwich domain PF12733.10, Bacteriophage HK97-gp10, putative tail-component PF04883.15, Phage head-tail joining protein PF05521.14, Phage gp6-like head-tail connector protein PF05135.16		Terminase large subunit, endonuclease domain PF20441.1; Terminase large subunit, ATPase domain PF03354.18, Phage terminase, small subunit PF05119.15
SRR12529377_1697565||full	vanG-vanW	20980	24	4	6	Low-quality	phage terminase small subunit, phage terminase large subunitYP_003856795.1 putative terminase large subunit Clostridium phage phiCTP1Phage portal protein PF04860.15Phage portal protein PF04860.15Baseplate J-like protein PF04865.17Terminase small subunit PF03592.19, Terminase large subunit, T4likevirus-type, N-terminal PF03237.18; Phage terminase large subunit PF04466.16; Terminase RNaseH-like dom…	phage terminase small subunit, phage terminase large subunitYP_003856795.1 putative terminase large subunit Clostridium phage phiCTP1Phage portal protein PF04860.15Phage portal protein PF04860.15Baseplate J-like protein PF04865.17Terminase small subunit PF03592.19, Terminase large subunit, T4likevirus-type, N-terminal PF03237.18; Phage terminase large subunit PF04466.16; Terminase RNaseH-like dom…									phage terminase small subunit, phage terminase large subunit										YP_003856795.1 putative terminase large subunit Clostridium phage phiCTP1				Phage portal protein PF04860.15	Phage portal protein PF04860.15	Baseplate J-like protein PF04865.17				Terminase small subunit PF03592.19, Terminase large subunit, T4likevirus-type, N-terminal PF03237.18; Phage terminase large subunit PF04466.16; Terminase RNaseH-like domain PF17289.5; Terminase RNAseH like domain PF17288.5
SRR12529378_201484||full	erm(F)	57200	62	8	3	High-quality	Caudovirus prohead serine protease PF04586.20Putative ATPase subunit of terminase (gpP-like) PF06056.15; Protein of unknown function (DUF1804) PF08822.14	Caudovirus prohead serine protease PF04586.20Putative ATPase subunit of terminase (gpP-like) PF06056.15; Protein of unknown function (DUF1804) PF08822.14	transposase, IS30 familyNP_040341.1 putative transposase Spiroplasma phage R8A2BPhage integrase family PF00589.25; Arm DNA-binding domain PF17293.5; Phage integrase SAM-like domain PF13102.9										transposase, IS30 family										NP_040341.1 putative transposase Spiroplasma phage R8A2B					Caudovirus prohead serine protease PF04586.20			Putative ATPase subunit of terminase (gpP-like) PF06056.15; Protein of unknown function (DUF1804) PF08822.14	Phage integrase family PF00589.25; Arm DNA-binding domain PF17293.5; Phage integrase SAM-like domain PF13102.9
SRR12529380_590248||full	vanG-vanW	28718	30	4	11	Low-quality	phage terminase small subunit, phage terminase large subunitYP_003856795.1 putative terminase large subunit Clostridium phage phiCTP1Phage portal protein PF04860.15Phage portal protein PF04860.15Baseplate J-like protein PF04865.17Terminase small subunit PF03592.19, Terminase large subunit, T4likevirus-type, N-terminal PF03237.18; Phage terminase large subunit PF04466.16; Terminase RNaseH-like dom…	phage terminase small subunit, phage terminase large subunitYP_003856795.1 putative terminase large subunit Clostridium phage phiCTP1Phage portal protein PF04860.15Phage portal protein PF04860.15Baseplate J-like protein PF04865.17Terminase small subunit PF03592.19, Terminase large subunit, T4likevirus-type, N-terminal PF03237.18; Phage terminase large subunit PF04466.16; Terminase RNaseH-like dom…									phage terminase small subunit, phage terminase large subunit										YP_003856795.1 putative terminase large subunit Clostridium phage phiCTP1				Phage portal protein PF04860.15	Phage portal protein PF04860.15	Baseplate J-like protein PF04865.17				Terminase small subunit PF03592.19, Terminase large subunit, T4likevirus-type, N-terminal PF03237.18; Phage terminase large subunit PF04466.16; Terminase RNaseH-like domain PF17289.5; Terminase RNAseH like domain PF17288.5
SRR12529381_382437||full	vanG-vanW	28430	32	4	11	Low-quality	phage terminase large subunit, phage terminase small subunitYP_003856795.1 putative terminase large subunit Clostridium phage phiCTP1Phage portal protein PF04860.15Phage portal protein PF04860.15Baseplate J-like protein PF04865.17Terminase large subunit, T4likevirus-type, N-terminal PF03237.18; Phage terminase large subunit PF04466.16; Terminase RNaseH-like domain PF17289.5; Terminase RNAseH like…	phage terminase large subunit, phage terminase small subunitYP_003856795.1 putative terminase large subunit Clostridium phage phiCTP1Phage portal protein PF04860.15Phage portal protein PF04860.15Baseplate J-like protein PF04865.17Terminase large subunit, T4likevirus-type, N-terminal PF03237.18; Phage terminase large subunit PF04466.16; Terminase RNaseH-like domain PF17289.5; Terminase RNAseH like…									phage terminase large subunit, phage terminase small subunit										YP_003856795.1 putative terminase large subunit Clostridium phage phiCTP1				Phage portal protein PF04860.15	Phage portal protein PF04860.15	Baseplate J-like protein PF04865.17				Terminase large subunit, T4likevirus-type, N-terminal PF03237.18; Phage terminase large subunit PF04466.16; Terminase RNaseH-like domain PF17289.5; Terminase RNAseH like domain PF17288.5, Terminase small subunit PF03592.19
SRR12529381_6541||full		43161	53	8	1	Low-quality	Caudovirus prohead serine protease PF04586.20, Caudovirus prohead serine protease PF04586.20Putative ATPase subunit of terminase (gpP-like) PF06056.15; Protein of unknown function (DUF1804) PF08822.14, Putative ATPase subunit of terminase (gpP-like) PF06056.15; Protein of unknown function (DUF1804) PF08822.14	Caudovirus prohead serine protease PF04586.20, Caudovirus prohead serine protease PF04586.20Putative ATPase subunit of terminase (gpP-like) PF06056.15; Protein of unknown function (DUF1804) PF08822.14, Putative ATPase subunit of terminase (gpP-like) PF06056.15; Protein of unknown function (DUF1804) PF08822.14	transposase, IS30 family, transposase, IS30 familyNP_040341.1 putative transposase Spiroplasma phage R8A2B, NP_040341.1 putative transposase Spiroplasma phage R8A2B										transposase, IS30 family, transposase, IS30 family										NP_040341.1 putative transposase Spiroplasma phage R8A2B, NP_040341.1 putative transposase Spiroplasma phage R8A2B					Caudovirus prohead serine protease PF04586.20, Caudovirus prohead serine protease PF04586.20			Putative ATPase subunit of terminase (gpP-like) PF06056.15; Protein of unknown function (DUF1804) PF08822.14, Putative ATPase subunit of terminase (gpP-like) PF06056.15; Protein of unknown function (DUF1804) PF08822.14
SRR8387718_532344||full	mef(b)	54374	53	15	16	Low-quality	YP_009010476.1 minor capsid protein Geobacillus phage GBK2NP_945033.1 portal protein Burkholderia phage phi1026bNP_945033.1 portal protein Burkholderia phage phi1026bYP_009807306.1 putative tail protein Eggerthella phage PMBT5YP_004957638.1 terminase large subunit Nocardia phage NBR1Phage capsid family PF05065.16Phage portal protein PF04860.15Phage portal protein PF04860.15Phage head-tail joining…	YP_009010476.1 minor capsid protein Geobacillus phage GBK2NP_945033.1 portal protein Burkholderia phage phi1026bNP_945033.1 portal protein Burkholderia phage phi1026bYP_004957638.1 terminase large subunit Nocardia phage NBR1Phage capsid family PF05065.16Phage portal protein PF04860.15Phage portal protein PF04860.15Phage head-tail joining protein PF05521.14, Phage gp6-like head-tail connector prot…												YP_009010476.1 minor capsid protein Geobacillus phage GBK2	NP_945033.1 portal protein Burkholderia phage phi1026b	NP_945033.1 portal protein Burkholderia phage phi1026b			YP_009807306.1 putative tail protein Eggerthella phage PMBT5		YP_004957638.1 terminase large subunit Nocardia phage NBR1			Phage capsid family PF05065.16	Phage portal protein PF04860.15	Phage portal protein PF04860.15		Phage head-tail joining protein PF05521.14, Phage gp6-like head-tail connector protein PF05135.16, Head fiber protein PF11133.11	Lamin Tail Domain PF00932.22, Phage tail tube protein PF04630.15, Phage head-tail joining protein PF05521.14, Phage gp6-like head-tail connector protein PF05135.16		Terminase large subunit, endonuclease domain PF20441.1; Terminase large subunit, ATPase domain PF03354.18
SRR8397909_59780||full	lnu(c)	54564	56	24	5	High-quality	YP_009010476.1 minor capsid protein Geobacillus phage GBK2, YP_009010476.1 minor capsid protein Geobacillus phage GBK2NP_945033.1 portal protein Burkholderia phage phi1026b, NP_945033.1 portal protein Burkholderia phage phi1026bNP_945033.1 portal protein Burkholderia phage phi1026b, NP_945033.1 portal protein Burkholderia phage phi1026bYP_004957638.1 terminase large subunit Nocardia phage NBR1, Y…	YP_009010476.1 minor capsid protein Geobacillus phage GBK2, YP_009010476.1 minor capsid protein Geobacillus phage GBK2NP_945033.1 portal protein Burkholderia phage phi1026b, NP_945033.1 portal protein Burkholderia phage phi1026bNP_945033.1 portal protein Burkholderia phage phi1026b, NP_945033.1 portal protein Burkholderia phage phi1026bYP_004957638.1 terminase large subunit Nocardia phage NBR1, Y…	transposase, transposaseISXO2-like transposase domain PF12762.10; InsA N-terminal domain PF03811.16, ISXO2-like transposase domain PF12762.10; InsA N-terminal domain PF03811.16										transposase, transposase	YP_009010476.1 minor capsid protein Geobacillus phage GBK2, YP_009010476.1 minor capsid protein Geobacillus phage GBK2	NP_945033.1 portal protein Burkholderia phage phi1026b, NP_945033.1 portal protein Burkholderia phage phi1026b	NP_945033.1 portal protein Burkholderia phage phi1026b, NP_945033.1 portal protein Burkholderia phage phi1026b					YP_004957638.1 terminase large subunit Nocardia phage NBR1, YP_004957638.1 terminase large subunit Nocardia phage NBR1			Phage capsid family PF05065.16, Phage capsid family PF05065.16	Phage portal protein PF04860.15, Phage portal protein PF04860.15	Phage portal protein PF04860.15, Phage portal protein PF04860.15		Phage head-tail joining protein PF05521.14, Phage gp6-like head-tail connector protein PF05135.16, Phage head-tail joining protein PF05521.14, Phage gp6-like head-tail connector protein PF05135.16	Phage tail tube protein PF06488.14, Bacteriophage HK97-gp10, putative tail-component PF04883.15, Phage head-tail joining protein PF05521.14, Phage gp6-like head-tail connector protein PF05135.16, Phage tail tube protein PF06488.14, Bacteriophage HK97-gp10, putative tail-component PF04883.15, Phage head-tail joining protein PF05521.14, Phage gp6-like head-tail connector protein PF05135.16		Terminase large subunit, endonuclease domain PF20441.1; Terminase large subunit, ATPase domain PF03354.18, Phage terminase, small subunit PF05119.15, Terminase large subunit, endonuclease domain PF20441.1; Terminase large subunit, ATPase domain PF03354.18, Phage terminase, small subunit PF05119.15		ISXO2-like transposase domain PF12762.10; InsA N-terminal domain PF03811.16, ISXO2-like transposase domain PF12762.10; InsA N-terminal domain PF03811.16
SRR948121_214078||full		12524	17	11	1	Low-quality	Baseplate J-like protein PF04865.17, Baseplate J-like protein PF04865.17Phage-related minor tail protein PF10145.12, Phage XkdN-like tail assembly chaperone protein, TAC PF08890.14, Phage tail tube protein PF09393.13, Phage tail sheath C-terminal domain PF17482.5, Bacteriophage HK97-gp10, putative tail-component PF04883.15, Phage-related minor tail protein PF10145.12, Phage XkdN-like tail assembl…	Baseplate J-like protein PF04865.17, Baseplate J-like protein PF04865.17	transposase, transposaseISXO2-like transposase domain PF12762.10; InsA N-terminal domain PF03811.16, ISXO2-like transposase domain PF12762.10; InsA N-terminal domain PF03811.16										transposase, transposase														Baseplate J-like protein PF04865.17, Baseplate J-like protein PF04865.17		Phage-related minor tail protein PF10145.12, Phage XkdN-like tail assembly chaperone protein, TAC PF08890.14, Phage tail tube protein PF09393.13, Phage tail sheath C-terminal domain PF17482.5, Bacteriophage HK97-gp10, putative tail-component PF04883.15, Phage-related minor tail protein PF10145.12, Phage XkdN-like tail assembly chaperone protein, TAC PF08890.14, Phage tail tube protein PF09393.13,…				ISXO2-like transposase domain PF12762.10; InsA N-terminal domain PF03811.16, ISXO2-like transposase domain PF12762.10; InsA N-terminal domain PF03811.16
SRR9651407_382444||full	cfx	10572	12	5	3	Low-quality	YP_005098311.1 portal protein Synechococcus phage S-CBS4, YP_005098311.1 portal protein Synechococcus phage S-CBS4YP_005098311.1 portal protein Synechococcus phage S-CBS4, YP_005098311.1 portal protein Synechococcus phage S-CBS4YP_009210037.1 large terminase subunit Bacillus phage Palmer, YP_009210037.1 large terminase subunit Bacillus phage PalmerTerminase RNaseH-like domain PF17289.5; Terminase…	YP_005098311.1 portal protein Synechococcus phage S-CBS4, YP_005098311.1 portal protein Synechococcus phage S-CBS4YP_005098311.1 portal protein Synechococcus phage S-CBS4, YP_005098311.1 portal protein Synechococcus phage S-CBS4YP_009210037.1 large terminase subunit Bacillus phage Palmer, YP_009210037.1 large terminase subunit Bacillus phage PalmerTerminase RNaseH-like domain PF17289.5; Terminase…													YP_005098311.1 portal protein Synechococcus phage S-CBS4, YP_005098311.1 portal protein Synechococcus phage S-CBS4	YP_005098311.1 portal protein Synechococcus phage S-CBS4, YP_005098311.1 portal protein Synechococcus phage S-CBS4					YP_009210037.1 large terminase subunit Bacillus phage Palmer, YP_009210037.1 large terminase subunit Bacillus phage Palmer										Terminase RNaseH-like domain PF17289.5; Terminase large subunit, T4likevirus-type, N-terminal PF03237.18, Terminase RNaseH-like domain PF17289.5; Terminase large subunit, T4likevirus-type, N-terminal PF03237.18

## Sheet: clean_arg_full_annotation
Suppl. Table 5. Antibiotic resistance genes and annotations
gene	contig_id	gene_position	start_position	end_position	strandedness	rank	kegg_id	kegg_hit	viral_id	viral_hit	viral_RBH	viral_identity	viral_bitScore	viral_eVal	peptidase_id	peptidase_family	peptidase_hit	peptidase_RBH	peptidase_identity	peptidase_bitScore	peptidase_eVal	pfam_hits	cazy_hits	vogdb_id	vogdb_categories	vogdb_hit	heme_regulatory_motif_count	virsorter_category	auxiliary_score	is_transposon	amg_flags	hits
ERR2027906_269396||full_1	ERR2027906_269396||full	1	267	596	-1	E																					0	2	5	FALSE	F
ERR2027906_269396||full_2	ERR2027906_269396||full	2	794	2968	1	D			YP_001429612.1	YP_001429612.1 portal protein [Bacillus phage 0305phi8-36]	FALSE	0.412	288	2.239e-80								Phage portal protein [PF04860.15]		sp|P36272|PORTL_BPP21	Xs;Xp;Xr	sp|P36272|PORTL_BPP21 Portal protein B; XpXrXs	0	0	4	FALSE	VF
ERR2027906_269396||full_3	ERR2027906_269396||full	3	2988	4334	1	E			YP_001429613.1	YP_001429613.1 protease/scaffold [Bacillus phage 0305phi8-36]	FALSE	0.368	114	2.11e-25													0	1	1	FALSE	F
ERR2027906_269396||full_4	ERR2027906_269396||full	4	4355	6028	1	E																					0	0	1	FALSE	F
ERR2027906_269396||full_5	ERR2027906_269396||full	5	6040	7293	1	D			YP_001429616.1	YP_001429616.1 major head protein [Bacillus phage 0305phi8-36]	FALSE	0.383	233	1.252e-65								Phage capsid family [PF05065.16]					0	0	1	FALSE
ERR2027906_269396||full_6	ERR2027906_269396||full	6	7417	7797	1	E																					0	2	1	FALSE
ERR2027906_269396||full_7	ERR2027906_269396||full	7	7797	8045	1	E																					0	2	1	FALSE
ERR2027906_269396||full_8	ERR2027906_269396||full	8	8048	8539	1	E																					0	1	1	FALSE
ERR2027906_269396||full_9	ERR2027906_269396||full	9	8551	9369	1	E																					0	1	1	FALSE
ERR2027906_269396||full_10	ERR2027906_269396||full	10	9374	10027	1	E																					0	1	1	FALSE
ERR2027906_269396||full_11	ERR2027906_269396||full	11	10028	10486	1	E																					0	1	1	FALSE
ERR2027906_269396||full_12	ERR2027906_269396||full	12	10483	11505	1	E																					0	1	1	FALSE
ERR2027906_269396||full_13	ERR2027906_269396||full	13	11502	12173	1	E																					0	0	1	FALSE
ERR2027906_269396||full_14	ERR2027906_269396||full	14	12199	15252	1	E			YP_001429630.1	YP_001429630.1 tail sheath subunit [Bacillus phage 0305phi8-36]	FALSE	0.244	86	8.07e-16													0	0	1	FALSE
ERR2027906_269396||full_15	ERR2027906_269396||full	15	15341	15484	1	E																					0	1	1	FALSE
ERR2027906_269396||full_16	ERR2027906_269396||full	16	15889	16953	1	E			YP_010111531.1	YP_010111531.1 mobile intron protein [crAssphage cr116_1]	FALSE	0.306	97	1.777e-20													0	1	1	FALSE
ERR2027906_269396||full_17	ERR2027906_269396||full	17	17511	18080	1	E			YP_001429631.1	YP_001429631.1 major structural protein [Bacillus phage 0305phi8-36]	FALSE	0.271	82	3.443e-17										REFSEQ	Xu	REFSEQ major structural protein; Xu	0	0	1	FALSE
ERR2027906_269396||full_18	ERR2027906_269396||full	18	18190	20010	1	E			YP_001429632.1	YP_001429632.1 virion structural protein [Bacillus phage 0305phi8-36]	FALSE	0.418	99	3.355e-20													0	0	1	FALSE
ERR2027906_269396||full_19	ERR2027906_269396||full	19	20017	21792	1	E																					0	2	1	FALSE
ERR2027906_269396||full_20	ERR2027906_269396||full	20	21792	22361	1	E																					0	0	1	FALSE
ERR2027906_269396||full_21	ERR2027906_269396||full	21	22410	23666	-1	E																					0	2	1	FALSE
ERR2027906_269396||full_22	ERR2027906_269396||full	22	24497	24931	1	E																					0	0	1	FALSE
ERR2027906_269396||full_23	ERR2027906_269396||full	23	24938	25870	1	E			YP_001429635.1	YP_001429635.1 hypothetical tail chaperonin [Bacillus phage 0305phi8-36]	FALSE	0.305	71	2.585e-12													0	0	1	FALSE
ERR2027906_269396||full_24	ERR2027906_269396||full	24	25892	32653	1	E			YP_001429636.1	YP_001429636.1 virion structural protein [Bacillus phage 0305phi8-36]	FALSE	0.183	240	6.871e-62													0	0	1	FALSE
ERR2027906_269396||full_25	ERR2027906_269396||full	25	32708	43132	1	E																					0	2	1	FALSE
ERR2027906_269396||full_26	ERR2027906_269396||full	26	43226	52387	1	E			YP_001429638.1	YP_001429638.1 baseplate hub protein [Bacillus phage 0305phi8-36]	FALSE	0.224	206	1.942e-51													0	2	1	FALSE
ERR2027906_269396||full_27	ERR2027906_269396||full	27	52389	52754	1	E																					0	1	1	FALSE
ERR2027906_269396||full_28	ERR2027906_269396||full	28	52782	53675	1	E																					0	1	1	FALSE
ERR2027906_269396||full_29	ERR2027906_269396||full	29	53681	55030	1	E																					0	2	1	FALSE
ERR2027906_269396||full_30	ERR2027906_269396||full	30	55030	55545	1	E																					0	1	1	FALSE
ERR2027906_269396||full_31	ERR2027906_269396||full	31	55626	56417	1	E																					0	0	2	FALSE
ERR2027906_269396||full_32	ERR2027906_269396||full	32	56421	61379	1	E																					0	1	2	FALSE
ERR2027906_269396||full_33	ERR2027906_269396||full	33	61376	63214	1	E																					0	1	2	FALSE
ERR2027906_269396||full_34	ERR2027906_269396||full	34	63211	65004	1	E																					0	1	2	FALSE
ERR2027906_269396||full_35	ERR2027906_269396||full	35	65013	66968	1	E																					0	1	2	FALSE	F
ERR2027906_269396||full_36	ERR2027906_269396||full	36	67001	67417	1	E																					0	1	4	FALSE	F
ERR2027906_269396||full_37	ERR2027906_269396||full	37	67429	69813	1	E																					0	2	4	FALSE	F
ERR2027906_269396||full_38	ERR2027906_269396||full	38	70022	70117	1	E																					0	2	5	FALSE	F
ERR3201412_101594||full_1	ERR3201412_101594||full	1	223	2142	1	C	K18220	ribosomal protection tetracycline resistance protein	YP_009329269.1	YP_009329269.1 Translation elongation factor EF-1 subunit alpha [Cedratvirus A11]	FALSE	0.287	76	3.948e-13								Elongation factor Tu GTP binding domain [PF00009.30]; Elongation factor G, domain IV [PF03764.21]; Elongation Factor G, domain III [PF14492.9]; Elongation factor G C-terminus [PF00679.27]					0	2	5	FALSE	F
ERR3201412_101594||full_2	ERR3201412_101594||full	2	2274	2906	1	E																					0	2	4	FALSE	F
ERR3201412_101594||full_3	ERR3201412_101594||full	3	2984	4576	-1	C	K06400	site-specific DNA recombinase	NP_852555.1	NP_852555.1 Site-specific recombinase [Bacillus phage phBC6A51]	FALSE	0.259	110	6.195e-24								Resolvase, N terminal domain [PF00239.24]; Recombinase [PF07508.16]; Recombinase zinc beta ribbon domain [PF13408.9]		sp|P03014|PINE_ECOLI	Xr	sp|P03014|PINE_ECOLI Serine recombinase PinE; Xr	0	1	4	FALSE	VF
ERR3201412_101594||full_4	ERR3201412_101594||full	4	4560	5834	-1	C	K06400	site-specific DNA recombinase	YP_009953237.1	YP_009953237.1 serine integrase [Mycobacterium phage LastHope]	FALSE	0.247	95	1.364e-19								Resolvase, N terminal domain [PF00239.24]; Recombinase [PF07508.16]; Recombinase zinc beta ribbon domain [PF13408.9]		sp|P03014|PINE_ECOLI	Xr	sp|P03014|PINE_ECOLI Serine recombinase PinE; Xr	0	1	2	FALSE	VF
ERR3201412_101594||full_5	ERR3201412_101594||full	5	5866	6045	-1	E																					0	2	2	FALSE
ERR3201412_101594||full_6	ERR3201412_101594||full	6	6029	6370	-1	E																					0	1	2	FALSE
ERR3201412_101594||full_7	ERR3201412_101594||full	7	6500	7273	-1	C	K09968	uncharacterized protein	YP_009849105.1	YP_009849105.1 G-I-Y Y-I-G endonuclease [Serratia phage Moabite]	FALSE	0.314	121	1.305e-29										REFSEQ	Xu	REFSEQ G-I-Y Y-I-G endonuclease; Xu	0	1	2	FALSE
ERR3201412_101594||full_8	ERR3201412_101594||full	8	7270	7464	-1	E																					0	2	2	FALSE
ERR3201412_101594||full_9	ERR3201412_101594||full	9	7586	7963	-1	E																					0	2	2	FALSE
ERR3201412_101594||full_10	ERR3201412_101594||full	10	8082	8489	-1	E																					0	2	2	FALSE
ERR3201412_101594||full_11	ERR3201412_101594||full	11	8494	10416	-1	D																Listeria-Bacteroides repeat domain (List_Bact_rpt) [PF09479.13]					0	2	2	FALSE
ERR3201412_101594||full_12	ERR3201412_101594||full	12	10428	11330	-1	C	K22300	HTH-type transcriptional regulator, cell division transcriptional repressor														Helix-turn-helix domain [PF12844.10]; Helix-turn-helix [PF01381.25]; Helix-turn-helix domain [PF13560.9]; Cro/C1-type HTH DNA-binding domain [PF13443.9]					1	1	2	FALSE
ERR3201412_101594||full_13	ERR3201412_101594||full	13	11600	11977	-1	E																					0	1	2	FALSE
ERR3201412_101594||full_14	ERR3201412_101594||full	14	11974	12327	-1	E																					0	1	2	FALSE
ERR3201412_101594||full_15	ERR3201412_101594||full	15	12324	13550	-1	E			YP_010110426.1	YP_010110426.1 hypothetical protein KNV29_gp014 [crAssphage cr106_1]	FALSE	0.491	66	2.375e-10													0	1	2	FALSE
ERR3201412_101594||full_16	ERR3201412_101594||full	16	13550	13885	-1	E																					0	2	2	FALSE
ERR3201412_101594||full_17	ERR3201412_101594||full	17	13882	14151	-1	E																					0	2	2	FALSE
ERR3201412_101594||full_18	ERR3201412_101594||full	18	14148	16547	-1	D			YP_010106472.1	YP_010106472.1 hypothetical protein KNU91_gp111 [Enterococcus phage nattely]	FALSE	0.283	193	5.928e-49								Prophage endopeptidase tail [PF06605.14]; Chaperone of endosialidase [PF13884.9]; Prophage endopeptidase tail N-terminal domain [PF18994.3]		REFSEQ	Xu	REFSEQ tail protein; Xu	0	0	2	FALSE
ERR3201412_101594||full_19	ERR3201412_101594||full	19	16544	17272	-1	E			NP_795476.1	NP_795476.1 hypothetical protein SpyM3_0931 [Streptococcus phage 315.2]	FALSE	0.274	95	5.855e-21										sp|O31977|YOMH_BACSU	Xu	sp|O31977|YOMH_BACSU SPbeta prophage-derived uncharacterized protein YomH; Xu	0	0	1	FALSE
ERR3201412_101594||full_20	ERR3201412_101594||full	20	17272	19896	-1	E			YP_009624271.1	YP_009624271.1 tape measure protein [Microbacterium phage Pikmin]	FALSE	0.279	232	3.806e-61										REFSEQ	Xu	REFSEQ tape measure protein; Xu	0	0	1	FALSE
ERR3201412_101594||full_21	ERR3201412_101594||full	21	19915	20175	-1	E																					0	2	1	FALSE
ERR3201412_101594||full_22	ERR3201412_101594||full	22	20118	20486	-1	E																					0	1	1	FALSE
ERR3201412_101594||full_23	ERR3201412_101594||full	23	20486	21079	-1	D			YP_010106508.1	YP_010106508.1 hypothetical protein KNU92_gp124 [Enterococus phage vipetofem]	FALSE	0.348	108	7.307e-26								Phage tail tube protein [PF04630.15]; Phage tail tube protein [PF06488.14]		REFSEQ	Xu	REFSEQ tail protein; Xu	0	0	1	FALSE
ERR3201412_101594||full_24	ERR3201412_101594||full	24	21085	21429	-1	E																					0	2	1	FALSE
ERR3201412_101594||full_25	ERR3201412_101594||full	25	21426	21854	-1	E																		REFSEQ	Xu	REFSEQ HK97 gp10 family protein; Xu	0	1	1	FALSE
ERR3201412_101594||full_26	ERR3201412_101594||full	26	21835	22182	-1	D																Phage head-tail joining protein [PF05521.14]					0	2	1	FALSE
ERR3201412_101594||full_27	ERR3201412_101594||full	27	22184	22501	-1	D																Phage gp6-like head-tail connector protein [PF05135.16]					0	2	1	FALSE
ERR3201412_101594||full_28	ERR3201412_101594||full	28	22516	22809	-1	D																Head fiber protein [PF11133.11]					0	1	1	FALSE
ERR3201412_101594||full_29	ERR3201412_101594||full	29	22822	24012	-1	D			YP_009010476.1	YP_009010476.1 minor capsid protein [Geobacillus phage GBK2]	FALSE	0.303	132	1.482e-31								Phage capsid family [PF05065.16]		sp|O64210|CAPSD_BPMD2	Xs	sp|O64210|CAPSD_BPMD2 Probable major capsid protein gp17; Xs	0	0	1	FALSE	V
ERR3201412_101594||full_30	ERR3201412_101594||full	30	24028	24726	-1	C	K01358	ATP-dependent Clp protease, protease subunit [EC:3.4.21.92]	NP_835555.1	NP_835555.1 hypothetical protein, similar to scaffolding protein [Staphylococcus phage phiN315]	FALSE	0.389	129	1.172e-32	MER0222576	S14	MER0222576 - family S14 non-peptidase homologues (Clostridium cellulovorans) [S14.UNW]#S14#{peptidase unit: 1-182}~source YP_003845403~	FALSE	0.722	267	1.159e-79	Clp protease [PF00574.26]; Serine dehydrogenase proteinase [PF01972.19]		REFSEQ	Xu	REFSEQ ATP-dependent Clp protease proteolytic subunit; Xu	0	0	1	FALSE	P
ERR3201412_101594||full_31	ERR3201412_101594||full	31	24671	25960	-1	D			NP_945033.1	NP_945033.1 portal protein [Burkholderia phage phi1026b]	FALSE	0.407	277	1.991e-80								Phage portal protein [PF04860.15]		sp|Q6QGD5|PORTL_BPT5	Xh;Xs;Xp;Xr	sp|Q6QGD5|PORTL_BPT5 Portal protein; XhXpXrXs	0	0	1	FALSE	V
ERR3201412_101594||full_32	ERR3201412_101594||full	32	25973	27571	-1	D			YP_004957638.1	YP_004957638.1 terminase large subunit [Nocardia phage NBR1]	FALSE	0.379	344	1.022e-101								Terminase large subunit, endonuclease domain [PF20441.1]; Terminase large subunit, ATPase domain [PF03354.18]		sp|O64206|VG13_BPMD2	Xu	sp|O64206|VG13_BPMD2 Gene 13 protein; Xu	0	0	2	FALSE
ERR3201412_101594||full_33	ERR3201412_101594||full	33	27540	28811	-1	C	K03497	ParB family transcriptional regulator, chromosome partitioning protein	YP_009221546.1	YP_009221546.1 DNA modification methylase [Verrucomicrobia phage P8625]	FALSE	0.359	229	3.349e-64								DNA methylase [PF01555.21]; ParB/Sulfiredoxin domain [PF02195.21]		sp|P14243|MTC9_CITFR	Xh;Xp	sp|P14243|MTC9_CITFR Modification methylase Cfr9I; XhXp	0	1	2	FALSE
ERR3201412_101594||full_34	ERR3201412_101594||full	34	28811	29593	-1	C	K00789	S-adenosylmethionine synthetase [EC:2.5.1.6]														S-adenosylmethionine synthetase, N-terminal domain [PF00438.23]					0	1	2	FALSE	M
ERR3201412_101594||full_35	ERR3201412_101594||full	35	29669	29962	-1	D																Domain of unknown function (DUF4314) [PF14192.9]					0	1	2	FALSE
ERR3201412_101594||full_36	ERR3201412_101594||full	36	29959	30258	-1	E																					0	2	2	FALSE
ERR3201412_101594||full_37	ERR3201412_101594||full	37	30255	30491	-1	E																					0	2	2	FALSE
ERR3201412_101594||full_38	ERR3201412_101594||full	38	30504	30731	-1	E																					0	2	2	FALSE
ERR3201412_101594||full_39	ERR3201412_101594||full	39	30746	30964	-1	E																					0	2	2	FALSE
ERR3201412_101594||full_40	ERR3201412_101594||full	40	31054	31587	-1	D																Phage terminase, small subunit [PF05119.15]					0	2	2	FALSE
ERR3201412_101594||full_41	ERR3201412_101594||full	41	31691	32059	-1	C	K07451	5-methylcytosine-specific restriction enzyme A [EC:3.1.21.-]	NP_945113.1	NP_945113.1 HNH endonuclease [Burkholderia phage phi1026b]	FALSE	0.425	84	9.221e-19								HNH endonuclease [PF01844.26]					1	1	2	FALSE
ERR3201412_101594||full_42	ERR3201412_101594||full	42	32261	32689	-1	D																Protein of unknown function (DUF1492) [PF07374.14]					0	1	2	FALSE
ERR3201412_101594||full_43	ERR3201412_101594||full	43	32664	33089	-1	E																					0	1	2	FALSE
ERR3201412_101594||full_44	ERR3201412_101594||full	44	33079	34464	-1	D			NP_795678.1	NP_795678.1 putative helicase [Streptococcus phage 315.6]	TRUE	0.51	426	6.158e-131								SNF2-related domain [PF00176.26]		sp|P20703|UVSW_BPT4	Xh	sp|P20703|UVSW_BPT4 ATP-dependent DNA helicase uvsW; Xh	0	1	2	FALSE
ERR3201412_101594||full_45	ERR3201412_101594||full	45	34445	34726	-1	D																VRR-NUC domain [PF08774.14]					0	1	2	FALSE
ERR3201412_101594||full_46	ERR3201412_101594||full	46	34875	37196	-1	D			YP_009952210.1	YP_009952210.1 DNA primase/polymerase [Mycobacterium phage Ellie]	FALSE	0.331	188	1.48e-47								Family of unknown function (DUF5906) [PF19263.2]; D5 N terminal like [PF08706.14]; Primase C terminal 1 (PriCT-1) [PF08708.14]		sp|P10277|PRIM_BPP4	Xh;Xr	sp|P10277|PRIM_BPP4 Putative P4-specific DNA primase; XhXr	0	1	2	FALSE	V
ERR3201412_101594||full_47	ERR3201412_101594||full	47	37210	39135	-1	C	K02334	DNA polymerase bacteriophage-type [EC:2.7.7.7]	NP_795675.1	NP_795675.1 putative DNA polymerase A domain [Streptococcus phage 315.6]	TRUE	0.5	594	8.62e-186								DNA polymerase family A [PF00476.23]		sp|P06225|DPOL_BPSP2	Xh;Xr	sp|P06225|DPOL_BPSP2 DNA polymerase; XhXr	0	1	2	FALSE	V
ERR3201412_101594||full_48	ERR3201412_101594||full	48	39204	39773	-1	D			YP_009010737.1	YP_009010737.1 hypothetical protein P2559Y_0027 [Croceibacter phage P2559Y]	FALSE	0.533	179	1.141e-50								Protein of unknown function (DUF2815) [PF10991.11]		sp|Q9T1P8|VP50_BPAPS	Xu	sp|Q9T1P8|VP50_BPAPS Putative protein p50; Xu	0	1	2	FALSE
ERR3201412_101594||full_49	ERR3201412_101594||full	49	39781	40908	-1	D			YP_009010736.1	YP_009010736.1 hypothetical protein P2559Y_0026 [Croceibacter phage P2559Y]	FALSE	0.43	291	6.949e-86								Protein of unknown function (DUF2800) [PF10926.11]		sp|O64262|VG69_BPMD2	Xu	sp|O64262|VG69_BPMD2 Gene 69 protein; Xu	0	2	2	FALSE
ERR3201412_101594||full_50	ERR3201412_101594||full	50	40898	41332	-1	E																					0	2	2	FALSE
ERR3201412_101594||full_51	ERR3201412_101594||full	51	41316	41459	-1	E																					0	2	2	FALSE
ERR3201412_101594||full_52	ERR3201412_101594||full	52	41562	42119	-1	D																Sigma-70, region 4 [PF08281.15]; Sigma-70, region 4 [PF04545.19]					0	2	2	FALSE
ERR3201412_101594||full_53	ERR3201412_101594||full	53	42439	44370	-1	E																					0	2	2	FALSE
ERR3201412_101594||full_54	ERR3201412_101594||full	54	44406	44705	-1	E																					0	2	2	FALSE
ERR3201412_101594||full_55	ERR3201412_101594||full	55	44724	47636	-1	C	K01153	type I restriction enzyme, R subunit [EC:3.1.21.3]														SWI2/SNF2 ATPase [PF18766.4]; Type I restriction enzyme R protein N terminus (HSDR_N) [PF04313.17]; Type III restriction enzyme, res subunit [PF04851.18]; Domain of unknown function (DUF3387) [PF11867.11]		sp|P20703|UVSW_BPT4	Xh	sp|P20703|UVSW_BPT4 ATP-dependent DNA helicase uvsW; Xh	0	2	2	FALSE
ERR3201412_101594||full_56	ERR3201412_101594||full	56	47636	48787	-1	C	K01154	type I restriction enzyme, S subunit [EC:3.1.21.3]														Type I restriction modification DNA specificity domain [PF01420.22]					0	2	2	FALSE
ERR3201412_101594||full_57	ERR3201412_101594||full	57	48787	50274	-1	C	K03427	type I restriction enzyme M protein [EC:2.1.1.72]														N-6 DNA Methylase [PF02384.19]; HsdM N-terminal domain [PF12161.11]; Putative RNA methylase family UPF0020 [PF01170.21]					0	2	2	FALSE	F
ERR3201412_101594||full_58	ERR3201412_101594||full	58	50278	52677	-1	C	K03427	type I restriction enzyme M protein [EC:2.1.1.72]	YP_001425802.1	YP_001425802.1 hypothetical protein FR483_N170R [Paramecium bursaria Chlorella virus FR483]	FALSE	0.207	65	1.3e-09								N-6 DNA Methylase [PF02384.19]; ADP-ribosylglycohydrolase [PF03747.17]; HsdM N-terminal domain [PF12161.11]; Putative RNA methylase family UPF0020 [PF01170.21]		sp|B0KTG8|TRI1_PSEPG	Xu	sp|B0KTG8|TRI1_PSEPG ADP-ribosylarginine hydrolase Tri1; Xu	0	1	4	FALSE	F
ERR3201412_101594||full_59	ERR3201412_101594||full	59	52677	54323	-1	D																Type I restriction modification DNA specificity domain [PF01420.22]; N-6 DNA Methylase [PF02384.19]					0	2	4	FALSE	F
ERR3201412_101594||full_60	ERR3201412_101594||full	60	54863	54949	-1	E																					0	2	5	FALSE	F
ERR3220197_780130||full_1	ERR3220197_780130||full	1	320	637	-1	E																					0	2	5	FALSE	F
ERR3220197_780130||full_2	ERR3220197_780130||full	2	619	1113	-1	C	K07005	uncharacterized protein														Pyridoxamine 5'-phosphate oxidase [PF12900.10]					0	2	4	FALSE	F
ERR3220197_780130||full_3	ERR3220197_780130||full	3	1281	1844	-1	D																Flavin reductase like domain [PF01613.21]					0	2	4	FALSE	F
ERR3220197_780130||full_4	ERR3220197_780130||full	4	1891	2394	-1	C	K07005	uncharacterized protein														Pyridoxamine 5'-phosphate oxidase [PF12900.10]; Pyridoxamine 5'-phosphate oxidase [PF01243.23]					0	2	4	FALSE	F
ERR3220197_780130||full_5	ERR3220197_780130||full	5	2391	2714	-1	C	K11741	quaternary ammonium compound-resistance protein SugE														Small Multidrug Resistance protein [PF00893.22]					0	2	4	FALSE	F
ERR3220197_780130||full_6	ERR3220197_780130||full	6	2799	2996	-1	D																Putative TM nitroreductase [PF14512.9]					0	2	4	FALSE	F
ERR3220197_780130||full_7	ERR3220197_780130||full	7	3073	3378	-1	E																					0	2	4	FALSE	F
ERR3220197_780130||full_8	ERR3220197_780130||full	8	3710	4108	-1	E																					0	2	4	FALSE	F
ERR3220197_780130||full_9	ERR3220197_780130||full	9	4195	4677	-1	D			YP_009981734.1	YP_009981734.1 L,D-carboxypeptidase/transpeptidase [IAS virus]	FALSE	0.557	168	2.232e-47								Family of unknown function (DUF5675) [PF18925.3]		REFSEQ	Xu	REFSEQ hypothetical protein; Xu	0	1	4	FALSE	F
ERR3220197_780130||full_10	ERR3220197_780130||full	10	4674	4964	-1	E																		REFSEQ	Xu	REFSEQ hypothetical protein; Xu	0	1	2	FALSE	F
ERR3220197_780130||full_11	ERR3220197_780130||full	11	4977	8216	-1	E																					0	1	2	FALSE	F
ERR3220197_780130||full_12	ERR3220197_780130||full	12	8213	10912	-1	E																					0	2	2	FALSE
ERR3220197_780130||full_13	ERR3220197_780130||full	13	10909	13098	-1	E																					0	1	2	FALSE
ERR3220197_780130||full_14	ERR3220197_780130||full	14	13088	13363	-1	E																					0	1	2	FALSE
ERR3220197_780130||full_15	ERR3220197_780130||full	15	13426	13734	-1	E																					0	2	2	FALSE
ERR3220197_780130||full_16	ERR3220197_780130||full	16	13808	14269	-1	D																Phage tail tube protein [PF06199.14]					0	0	2	FALSE
ERR3220197_780130||full_17	ERR3220197_780130||full	17	14282	14683	-1	E																					0	1	1	FALSE
ERR3220197_780130||full_18	ERR3220197_780130||full	18	14680	15189	-1	E																					0	2	1	FALSE
ERR3220197_780130||full_19	ERR3220197_780130||full	19	15182	15499	-1	E																					0	1	1	FALSE
ERR3220197_780130||full_20	ERR3220197_780130||full	20	15499	15828	-1	D																Phage gp6-like head-tail connector protein [PF05135.16]		REFSEQ	Xu	REFSEQ head-tail connector protein; Xu	0	1	1	FALSE
ERR3220197_780130||full_21	ERR3220197_780130||full	21	15856	17046	-1	D			YP_008242164.1	YP_008242164.1 phage capsid protein [Cellulophaga phage phi39:1]	FALSE	0.252	115	4.163e-26								Phage capsid family [PF05065.16]		sp|O64210|CAPSD_BPMD2	Xs	sp|O64210|CAPSD_BPMD2 Probable major capsid protein gp17; Xs	0	0	1	FALSE	V
ERR3220197_780130||full_22	ERR3220197_780130||full	22	17058	17648	-1	C	K06904	uncharacterized protein	YP_009613474.1	YP_009613474.1 prohead protease [Enterococcus phage phiSHEF5]	FALSE	0.387	98	2.342e-22	MER0285702	S78	MER0285702 - family S78 unassigned peptidases (Bacteroides fragilis) [S78.UPW]#S78#{peptidase unit: 18-166}~source YP_005112631~	FALSE	0.493	141	9.662e-37	Caudovirus prohead serine protease [PF04586.20]		sp|D3WAC4|PRO_BPLP2	Xh;Xs	sp|D3WAC4|PRO_BPLP2 Probable capsid maturation protease; XhXs	0	0	1	FALSE	VP
ERR3220197_780130||full_23	ERR3220197_780130||full	23	17605	17808	-1	E																					0	2	1	FALSE
ERR3220197_780130||full_24	ERR3220197_780130||full	24	17833	19056	-1	E																					0	1	1	FALSE	F
ERR3220197_780130||full_25	ERR3220197_780130||full	25	19053	20321	-1	E																					0	1	1	FALSE	F
ERR3220197_780130||full_26	ERR3220197_780130||full	26	20302	21492	-1	D			YP_007238076.1	YP_007238076.1 putative head portal protein [Xanthomonas virus CP1]	FALSE	0.282	149	1.85e-37								Phage portal protein [PF04860.15]		sp|Q6QGD5|PORTL_BPT5	Xh;Xs;Xp;Xr	sp|Q6QGD5|PORTL_BPT5 Portal protein; XhXpXrXs	0	0	1	FALSE	VF
ERR3220197_780130||full_27	ERR3220197_780130||full	27	21525	23162	-1	D			YP_008242157.1	YP_008242157.1 phage terminase large subunit [Cellulophaga phage phi39:1]	FALSE	0.307	260	6.122e-73								Terminase large subunit, endonuclease domain [PF20441.1]; Terminase large subunit, ATPase domain [PF03354.18]		sp|Q05219|VG13_BPML5	Xu	sp|Q05219|VG13_BPML5 Gene 13 protein; Xu	0	0	4	FALSE	F
ERR3220197_780130||full_28	ERR3220197_780130||full	28	23155	23307	-1	E																					0	2	5	FALSE	F
ERR3220225_327791||full_1	ERR3220225_327791||full	1	1	105	-1	E																					0	2	5	FALSE	F
ERR3220225_327791||full_2	ERR3220225_327791||full	2	102	2894	-1	D			YP_008770583.1	YP_008770583.1 tape measure protein [Bacillus phage Riggi]	FALSE	0.249	157	1.183e-37								Tape measure protein [PF20155.2]					0	0	4	FALSE	F
ERR3220225_327791||full_3	ERR3220225_327791||full	3	2875	3186	-1	E																					0	2	1	FALSE	F
ERR3220225_327791||full_4	ERR3220225_327791||full	4	3219	3614	-1	E																					0	2	1	FALSE	F
ERR3220225_327791||full_5	ERR3220225_327791||full	5	3607	4206	-1	D			YP_008240584.1	YP_008240584.1 major tail protein [Listeria phage LP-037]	FALSE	0.452	92	2.732e-20								Phage tail tube protein [PF06199.14]		REFSEQ	Xu	REFSEQ phage tail protein; Xu	0	0	1	FALSE	F
ERR3220225_327791||full_6	ERR3220225_327791||full	6	4209	4613	-1	D																Protein of unknown function (DUF3168) [PF11367.11]; Domain of unknown function (DUF5072) [PF16807.8]		sp|O48448|COMPL_BPSPP	Xs	sp|O48448|COMPL_BPSPP Tail completion protein gp17; Xs	0	0	1	FALSE	VF
ERR3220225_327791||full_7	ERR3220225_327791||full	7	4610	5056	-1	D																Bacteriophage HK97-gp10, putative tail-component [PF04883.15]		REFSEQ	Xu	REFSEQ HK97 gp10 family protein; Xu	0	0	1	FALSE	F
ERR3220225_327791||full_8	ERR3220225_327791||full	8	5060	5380	-1	D																Phage head-tail joining protein [PF05521.14]		sp|O48446|HCP16_BPSPP	Xs;Xp;Xr	sp|O48446|HCP16_BPSPP Head completion protein gp16; XpXrXs	0	2	1	FALSE	V
ERR3220225_327791||full_9	ERR3220225_327791||full	9	5384	5668	-1	D																Phage gp6-like head-tail connector protein [PF05135.16]					0	1	1	FALSE
ERR3220225_327791||full_10	ERR3220225_327791||full	10	5682	6917	-1	D			YP_009010476.1	YP_009010476.1 minor capsid protein [Geobacillus phage GBK2]	FALSE	0.246	121	4.609e-28								Phage capsid family [PF05065.16]		sp|O64210|CAPSD_BPMD2	Xs	sp|O64210|CAPSD_BPMD2 Probable major capsid protein gp17; Xs	0	0	1	FALSE	V
ERR3220225_327791||full_11	ERR3220225_327791||full	11	6933	7637	-1	C	K01358	ATP-dependent Clp protease, protease subunit [EC:3.4.21.92]	YP_009043932.1	YP_009043932.1 protease-like protein [Vibrio phage X29]	FALSE	0.425	134	2.182e-34	MER0277737	S14	MER0277737 - family S14 non-peptidase homologues (Acidaminococcus intestini) [S14.UNW]#S14#{peptidase unit: 10-187}~source YP_004897266~	FALSE	0.786	288	5.219e-87	Clp protease [PF00574.26]; Serine dehydrogenase proteinase [PF01972.19]		REFSEQ	Xu	REFSEQ ATP-dependent Clp protease proteolytic subunit; Xu	0	0	1	FALSE	P
ERR3220225_327791||full_12	ERR3220225_327791||full	12	7634	8896	-1	D			NP_945033.1	NP_945033.1 portal protein [Burkholderia phage phi1026b]	FALSE	0.404	256	2.876e-73								Phage portal protein [PF04860.15]		sp|Q6QGD5|PORTL_BPT5	Xh;Xs;Xp;Xr	sp|Q6QGD5|PORTL_BPT5 Portal protein; XhXpXrXs	0	0	1	FALSE	VF
ERR3220225_327791||full_13	ERR3220225_327791||full	13	9345	10199	-1	C	K17836	beta-lactamase class A [EC:3.5.2.6]							MER0095495	S11	MER0095495 - family S11 unassigned peptidases (Actinobacillus pleuropneumoniae) [S11.UPW]#S11#{peptidase unit: 49-288}~source ACE62792~	FALSE	0.538	242	4.014e-70	Beta-lactamase enzyme family [PF13354.9]		sp|P0AD64|BLA1_KLEPN	Xh	sp|P0AD64|BLA1_KLEPN Beta-lactamase SHV-1; Xh	0	2	1	FALSE	PF
ERR3220225_327791||full_14	ERR3220225_327791||full	14	10371	11732	1	D																DDE superfamily endonuclease [PF13546.9]					0	2	1	FALSE	F
ERR3220225_327791||full_15	ERR3220225_327791||full	15	11673	12416	-1	E																					0	2	1	FALSE	F
ERR3220225_327791||full_16	ERR3220225_327791||full	16	12643	13302	-1	D			YP_004957638.1	YP_004957638.1 terminase large subunit [Nocardia phage NBR1]	FALSE	0.455	175	1.692e-48								Terminase large subunit, endonuclease domain [PF20441.1]					0	0	5	FALSE	F
ERR3224581_45072||full_1	ERR3224581_45072||full	1	1	1785	1	C	K06919	putative DNA primase/helicase	YP_009952575.1	YP_009952575.1 DNA primase/helicase [Mycobacterium phage Amelie]	FALSE	0.343	188	1.168e-48								Family of unknown function (DUF5906) [PF19263.2]; D5 N terminal like [PF08706.14]; Primase C terminal 1 (PriCT-1) [PF08708.14]		sp|P10277|PRIM_BPP4	Xh;Xr	sp|P10277|PRIM_BPP4 Putative P4-specific DNA primase; XhXr	0	1	5	FALSE	VF
ERR3224581_45072||full_2	ERR3224581_45072||full	2	1934	2215	1	D																VRR-NUC domain [PF08774.14]					0	1	2	FALSE	F
ERR3224581_45072||full_3	ERR3224581_45072||full	3	2196	3581	1	D			NP_795678.1	NP_795678.1 putative helicase [Streptococcus phage 315.6]	TRUE	0.51	426	6.158e-131								SNF2-related domain [PF00176.26]		sp|P20703|UVSW_BPT4	Xh	sp|P20703|UVSW_BPT4 ATP-dependent DNA helicase uvsW; Xh	0	1	2	FALSE	F
ERR3224581_45072||full_4	ERR3224581_45072||full	4	3571	3996	1	E																					0	1	2	FALSE	F
ERR3224581_45072||full_5	ERR3224581_45072||full	5	3971	4399	1	D																Protein of unknown function (DUF1492) [PF07374.14]					0	1	2	FALSE	F
ERR3224581_45072||full_6	ERR3224581_45072||full	6	4601	4969	1	C	K07451	5-methylcytosine-specific restriction enzyme A [EC:3.1.21.-]	NP_945113.1	NP_945113.1 HNH endonuclease [Burkholderia phage phi1026b]	FALSE	0.425	84	9.221e-19								HNH endonuclease [PF01844.26]					1	1	2	FALSE	F
ERR3224581_45072||full_7	ERR3224581_45072||full	7	5073	5606	1	D																Phage terminase, small subunit [PF05119.15]					0	2	2	FALSE
ERR3224581_45072||full_8	ERR3224581_45072||full	8	5696	5914	1	E																					0	2	2	FALSE
ERR3224581_45072||full_9	ERR3224581_45072||full	9	5929	6156	1	E																					0	2	2	FALSE
ERR3224581_45072||full_10	ERR3224581_45072||full	10	6169	6405	1	E																					0	2	2	FALSE
ERR3224581_45072||full_11	ERR3224581_45072||full	11	6402	6701	1	E																					0	2	2	FALSE
ERR3224581_45072||full_12	ERR3224581_45072||full	12	6698	6991	1	D																Domain of unknown function (DUF4314) [PF14192.9]					0	1	2	FALSE
ERR3224581_45072||full_13	ERR3224581_45072||full	13	7067	7849	1	C	K00789	S-adenosylmethionine synthetase [EC:2.5.1.6]														S-adenosylmethionine synthetase, N-terminal domain [PF00438.23]					0	1	2	FALSE	M
ERR3224581_45072||full_14	ERR3224581_45072||full	14	7849	9120	1	C	K03497	ParB family transcriptional regulator, chromosome partitioning protein	YP_009221546.1	YP_009221546.1 DNA modification methylase [Verrucomicrobia phage P8625]	FALSE	0.358	229	4.564e-64								DNA methylase [PF01555.21]; ParB/Sulfiredoxin domain [PF02195.21]		sp|P14243|MTC9_CITFR	Xh;Xp	sp|P14243|MTC9_CITFR Modification methylase Cfr9I; XhXp	0	1	2	FALSE
ERR3224581_45072||full_15	ERR3224581_45072||full	15	9089	10687	1	D			YP_004957638.1	YP_004957638.1 terminase large subunit [Nocardia phage NBR1]	FALSE	0.379	344	1.022e-101								Terminase large subunit, endonuclease domain [PF20441.1]; Terminase large subunit, ATPase domain [PF03354.18]		sp|O64206|VG13_BPMD2	Xu	sp|O64206|VG13_BPMD2 Gene 13 protein; Xu	0	0	2	FALSE
ERR3224581_45072||full_16	ERR3224581_45072||full	16	10700	11989	1	D			NP_945033.1	NP_945033.1 portal protein [Burkholderia phage phi1026b]	FALSE	0.407	277	1.991e-80								Phage portal protein [PF04860.15]		sp|Q6QGD5|PORTL_BPT5	Xh;Xs;Xp;Xr	sp|Q6QGD5|PORTL_BPT5 Portal protein; XhXpXrXs	0	0	1	FALSE	V
ERR3224581_45072||full_17	ERR3224581_45072||full	17	11934	12632	1	C	K01358	ATP-dependent Clp protease, protease subunit [EC:3.4.21.92]	NP_835555.1	NP_835555.1 hypothetical protein, similar to scaffolding protein [Staphylococcus phage phiN315]	FALSE	0.389	129	1.172e-32	MER0222576	S14	MER0222576 - family S14 non-peptidase homologues (Clostridium cellulovorans) [S14.UNW]#S14#{peptidase unit: 1-182}~source YP_003845403~	FALSE	0.722	267	1.159e-79	Clp protease [PF00574.26]; Serine dehydrogenase proteinase [PF01972.19]		REFSEQ	Xu	REFSEQ ATP-dependent Clp protease proteolytic subunit; Xu	0	0	1	FALSE	P
ERR3224581_45072||full_18	ERR3224581_45072||full	18	12648	13838	1	D			YP_009010476.1	YP_009010476.1 minor capsid protein [Geobacillus phage GBK2]	FALSE	0.302	131	2.002e-31								Phage capsid family [PF05065.16]		sp|O64210|CAPSD_BPMD2	Xs	sp|O64210|CAPSD_BPMD2 Probable major capsid protein gp17; Xs	0	0	1	FALSE	V
ERR3224581_45072||full_19	ERR3224581_45072||full	19	13851	14144	1	D																Head fiber protein [PF11133.11]					0	1	1	FALSE
ERR3224581_45072||full_20	ERR3224581_45072||full	20	14159	14476	1	D																Phage gp6-like head-tail connector protein [PF05135.16]					0	2	1	FALSE
ERR3224581_45072||full_21	ERR3224581_45072||full	21	14478	14825	1	D																Phage head-tail joining protein [PF05521.14]					0	2	1	FALSE
ERR3224581_45072||full_22	ERR3224581_45072||full	22	14806	15234	1	E																		REFSEQ	Xu	REFSEQ HK97 gp10 family protein; Xu	0	1	1	FALSE
ERR3224581_45072||full_23	ERR3224581_45072||full	23	15231	15575	1	E																					0	2	1	FALSE
ERR3224581_45072||full_24	ERR3224581_45072||full	24	15581	16174	1	D			YP_010106508.1	YP_010106508.1 hypothetical protein KNU92_gp124 [Enterococus phage vipetofem]	FALSE	0.348	108	7.307e-26								Phage tail tube protein [PF04630.15]; Phage tail tube protein [PF06488.14]		REFSEQ	Xu	REFSEQ tail protein; Xu	0	0	1	FALSE
ERR3224581_45072||full_25	ERR3224581_45072||full	25	16174	16542	1	E																					0	1	1	FALSE
ERR3224581_45072||full_26	ERR3224581_45072||full	26	16485	16745	1	E																					0	2	1	FALSE
ERR3224581_45072||full_27	ERR3224581_45072||full	27	16764	19388	1	E			YP_009624271.1	YP_009624271.1 tape measure protein [Microbacterium phage Pikmin]	FALSE	0.279	231	9.059e-61										REFSEQ	Xu	REFSEQ tape measure protein; Xu	0	0	1	FALSE
ERR3224581_45072||full_28	ERR3224581_45072||full	28	19388	20116	1	E			NP_795476.1	NP_795476.1 hypothetical protein SpyM3_0931 [Streptococcus phage 315.2]	FALSE	0.274	95	5.855e-21										sp|O31977|YOMH_BACSU	Xu	sp|O31977|YOMH_BACSU SPbeta prophage-derived uncharacterized protein YomH; Xu	0	0	1	FALSE
ERR3224581_45072||full_29	ERR3224581_45072||full	29	20113	22512	1	D			YP_010106472.1	YP_010106472.1 hypothetical protein KNU91_gp111 [Enterococcus phage nattely]	FALSE	0.282	192	7.894e-49								Prophage endopeptidase tail [PF06605.14]; Chaperone of endosialidase [PF13884.9]; Prophage endopeptidase tail N-terminal domain [PF18994.3]		REFSEQ	Xu	REFSEQ tail protein; Xu	0	0	2	FALSE
ERR3224581_45072||full_30	ERR3224581_45072||full	30	22509	22778	1	E																					0	2	2	FALSE
ERR3224581_45072||full_31	ERR3224581_45072||full	31	22775	23110	1	E																					0	2	2	FALSE
ERR3224581_45072||full_32	ERR3224581_45072||full	32	23110	24336	1	E			YP_010110426.1	YP_010110426.1 hypothetical protein KNV29_gp014 [crAssphage cr106_1]	FALSE	0.491	66	2.375e-10													0	1	2	FALSE
ERR3224581_45072||full_33	ERR3224581_45072||full	33	24333	24686	1	E																					0	1	2	FALSE
ERR3224581_45072||full_34	ERR3224581_45072||full	34	24683	25060	1	E																					0	1	2	FALSE
ERR3224581_45072||full_35	ERR3224581_45072||full	35	25330	26232	1	C	K22300	HTH-type transcriptional regulator, cell division transcriptional repressor														Helix-turn-helix domain [PF12844.10]; Helix-turn-helix [PF01381.25]; Helix-turn-helix domain [PF13560.9]; Cro/C1-type HTH DNA-binding domain [PF13443.9]					1	1	2	FALSE
ERR3224581_45072||full_36	ERR3224581_45072||full	36	26244	28166	1	D																Listeria-Bacteroides repeat domain (List_Bact_rpt) [PF09479.13]					0	2	2	FALSE
ERR3224581_45072||full_37	ERR3224581_45072||full	37	28171	28578	1	E																					0	2	2	FALSE
ERR3224581_45072||full_38	ERR3224581_45072||full	38	28697	29074	1	E																					0	2	2	FALSE
ERR3224581_45072||full_39	ERR3224581_45072||full	39	29196	29390	1	E																					0	2	2	FALSE
ERR3224581_45072||full_40	ERR3224581_45072||full	40	29387	30160	1	C	K09968	uncharacterized protein	YP_009849105.1	YP_009849105.1 G-I-Y Y-I-G endonuclease [Serratia phage Moabite]	FALSE	0.314	121	1.305e-29										REFSEQ	Xu	REFSEQ G-I-Y Y-I-G endonuclease; Xu	0	1	2	FALSE
ERR3224581_45072||full_41	ERR3224581_45072||full	41	30290	30631	1	E																					0	1	2	FALSE
ERR3224581_45072||full_42	ERR3224581_45072||full	42	30615	30794	1	E																					0	2	2	FALSE
ERR3224581_45072||full_43	ERR3224581_45072||full	43	30826	32100	1	C	K06400	site-specific DNA recombinase	YP_009953237.1	YP_009953237.1 serine integrase [Mycobacterium phage LastHope]	FALSE	0.247	95	1.364e-19								Resolvase, N terminal domain [PF00239.24]; Recombinase [PF07508.16]; Recombinase zinc beta ribbon domain [PF13408.9]		sp|P03014|PINE_ECOLI	Xr	sp|P03014|PINE_ECOLI Serine recombinase PinE; Xr	0	1	2	FALSE	V
ERR3224581_45072||full_44	ERR3224581_45072||full	44	32084	33676	1	C	K06400	site-specific DNA recombinase	NP_852555.1	NP_852555.1 Site-specific recombinase [Bacillus phage phBC6A51]	FALSE	0.259	110	6.195e-24								Resolvase, N terminal domain [PF00239.24]; Recombinase [PF07508.16]; Recombinase zinc beta ribbon domain [PF13408.9]		sp|P03014|PINE_ECOLI	Xr	sp|P03014|PINE_ECOLI Serine recombinase PinE; Xr	0	1	4	FALSE	VF
ERR3224581_45072||full_45	ERR3224581_45072||full	45	33754	34386	-1	E																					0	2	4	FALSE	F
ERR3224581_45072||full_46	ERR3224581_45072||full	46	34518	36437	-1	C	K18220	ribosomal protection tetracycline resistance protein	YP_009329269.1	YP_009329269.1 Translation elongation factor EF-1 subunit alpha [Cedratvirus A11]	FALSE	0.287	76	3.948e-13								Elongation factor Tu GTP binding domain [PF00009.30]; Elongation factor G, domain IV [PF03764.21]; Elongation Factor G, domain III [PF14492.9]; Elongation factor G C-terminus [PF00679.27]					0	2	4	FALSE	F
ERR3224581_45072||full_47	ERR3224581_45072||full	47	36863	36985	-1	E																					0	2	4	FALSE	F
ERR3224581_45072||full_48	ERR3224581_45072||full	48	36946	37551	-1	E																					0	2	5	FALSE	F
ERR3275101_274986||full_1	ERR3275101_274986||full	1	3	194	-1	D																Transposase DDE domain group 1 [PF13701.9]					0	2	5	FALSE	F
ERR3275101_274986||full_2	ERR3275101_274986||full	2	403	2787	-1	E																					0	2	4	FALSE	F
ERR3275101_274986||full_3	ERR3275101_274986||full	3	2799	3215	-1	E																					0	1	4	FALSE	F
ERR3275101_274986||full_4	ERR3275101_274986||full	4	3248	5203	-1	E																					0	1	2	FALSE	F
ERR3275101_274986||full_5	ERR3275101_274986||full	5	5212	7005	-1	E																					0	1	2	FALSE
ERR3275101_274986||full_6	ERR3275101_274986||full	6	7002	8840	-1	E																					0	1	2	FALSE
ERR3275101_274986||full_7	ERR3275101_274986||full	7	8837	13795	-1	E																					0	1	2	FALSE
ERR3275101_274986||full_8	ERR3275101_274986||full	8	13799	14590	-1	E																					0	0	2	FALSE
ERR3275101_274986||full_9	ERR3275101_274986||full	9	14671	15186	-1	E																					0	1	1	FALSE
ERR3275101_274986||full_10	ERR3275101_274986||full	10	15186	16535	-1	E																					0	2	1	FALSE
ERR3275101_274986||full_11	ERR3275101_274986||full	11	16541	17434	-1	E																					0	1	1	FALSE
ERR3275101_274986||full_12	ERR3275101_274986||full	12	17462	17827	-1	E																					0	1	1	FALSE
ERR3275101_274986||full_13	ERR3275101_274986||full	13	17829	26990	-1	E			YP_001429638.1	YP_001429638.1 baseplate hub protein [Bacillus phage 0305phi8-36]	FALSE	0.224	206	1.942e-51													0	2	1	FALSE
ERR3275101_274986||full_14	ERR3275101_274986||full	14	27084	37508	-1	E																					0	2	1	FALSE
ERR3275101_274986||full_15	ERR3275101_274986||full	15	37563	44324	-1	E			YP_001429636.1	YP_001429636.1 virion structural protein [Bacillus phage 0305phi8-36]	FALSE	0.183	240	6.871e-62													0	0	1	FALSE
ERR3275101_274986||full_16	ERR3275101_274986||full	16	44346	45278	-1	E			YP_001429635.1	YP_001429635.1 hypothetical tail chaperonin [Bacillus phage 0305phi8-36]	FALSE	0.305	71	2.585e-12													0	0	1	FALSE
ERR3275101_274986||full_17	ERR3275101_274986||full	17	45285	45719	-1	E																					0	0	1	FALSE
ERR3275101_274986||full_18	ERR3275101_274986||full	18	46550	47806	1	E																					0	2	1	FALSE
ERR3275101_274986||full_19	ERR3275101_274986||full	19	47855	48424	-1	E																					0	0	1	FALSE
ERR3275101_274986||full_20	ERR3275101_274986||full	20	48424	50199	-1	E																					0	2	1	FALSE
ERR3275101_274986||full_21	ERR3275101_274986||full	21	50206	52026	-1	E			YP_001429632.1	YP_001429632.1 virion structural protein [Bacillus phage 0305phi8-36]	FALSE	0.418	99	3.355e-20													0	0	1	FALSE
ERR3275101_274986||full_22	ERR3275101_274986||full	22	52136	52705	-1	E			YP_001429631.1	YP_001429631.1 major structural protein [Bacillus phage 0305phi8-36]	FALSE	0.271	82	3.443e-17										REFSEQ	Xu	REFSEQ major structural protein; Xu	0	0	1	FALSE
ERR3275101_274986||full_23	ERR3275101_274986||full	23	53263	54327	-1	E			YP_010111531.1	YP_010111531.1 mobile intron protein [crAssphage cr116_1]	FALSE	0.306	97	1.777e-20													0	1	1	FALSE
ERR3275101_274986||full_24	ERR3275101_274986||full	24	54732	54875	-1	E																					0	1	1	FALSE
ERR3275101_274986||full_25	ERR3275101_274986||full	25	54964	58017	-1	E			YP_001429630.1	YP_001429630.1 tail sheath subunit [Bacillus phage 0305phi8-36]	FALSE	0.244	86	8.07e-16													0	0	1	FALSE
ERR3275101_274986||full_26	ERR3275101_274986||full	26	58043	58714	-1	E																					0	0	1	FALSE
ERR3275101_274986||full_27	ERR3275101_274986||full	27	58711	59733	-1	E																					0	1	1	FALSE
ERR3275101_274986||full_28	ERR3275101_274986||full	28	59730	60188	-1	E																					0	1	1	FALSE
ERR3275101_274986||full_29	ERR3275101_274986||full	29	60189	60842	-1	E																					0	1	1	FALSE
ERR3275101_274986||full_30	ERR3275101_274986||full	30	60847	61665	-1	E																					0	1	1	FALSE
ERR3275101_274986||full_31	ERR3275101_274986||full	31	61677	62168	-1	E																					0	1	1	FALSE
ERR3275101_274986||full_32	ERR3275101_274986||full	32	62171	62419	-1	E																					0	2	1	FALSE
ERR3275101_274986||full_33	ERR3275101_274986||full	33	62419	62799	-1	E																					0	2	1	FALSE
ERR3275101_274986||full_34	ERR3275101_274986||full	34	62923	64176	-1	D			YP_001429616.1	YP_001429616.1 major head protein [Bacillus phage 0305phi8-36]	FALSE	0.383	233	1.252e-65								Phage capsid family [PF05065.16]					0	0	1	FALSE
ERR3275101_274986||full_35	ERR3275101_274986||full	35	64188	65861	-1	E																					0	0	1	FALSE
ERR3275101_274986||full_36	ERR3275101_274986||full	36	65882	67228	-1	E			YP_001429613.1	YP_001429613.1 protease/scaffold [Bacillus phage 0305phi8-36]	FALSE	0.368	114	2.11e-25													0	1	1	FALSE
ERR3275101_274986||full_37	ERR3275101_274986||full	37	67248	69422	-1	D			YP_001429612.1	YP_001429612.1 portal protein [Bacillus phage 0305phi8-36]	FALSE	0.412	288	2.239e-80								Phage portal protein [PF04860.15]		sp|P36272|PORTL_BPP21	Xs;Xp;Xr	sp|P36272|PORTL_BPP21 Portal protein B; XpXrXs	0	0	1	FALSE	V
ERR3275101_274986||full_38	ERR3275101_274986||full	38	69620	69949	1	E																					0	2	1	FALSE
ERR3275101_274986||full_39	ERR3275101_274986||full	39	70081	71118	-1	C	K07488	transposase														ISXO2-like transposase domain [PF12762.10]; InsA N-terminal domain [PF03811.16]					0	2	1	FALSE
ERR3275101_274986||full_40	ERR3275101_274986||full	40	71240	73156	-1	E																					0	1	1	FALSE	F
ERR3275101_274986||full_41	ERR3275101_274986||full	41	73248	75035	-1	C	K06909	phage terminase large subunit	YP_001429607.1	YP_001429607.1 terminase large subunit [Bacillus phage 0305phi8-36]	FALSE	0.309	271	6.104e-76										sp|Q05219|VG13_BPML5	Xu	sp|Q05219|VG13_BPML5 Gene 13 protein; Xu	0	0	4	FALSE	F
ERR3275101_274986||full_42	ERR3275101_274986||full	42	75130	76272	-1	E																					0	2	4	FALSE	F
ERR3275101_274986||full_43	ERR3275101_274986||full	43	76269	76373	-1	E																					0	2	5	FALSE	F
ERR3275103_43825||full_1	ERR3275103_43825||full	1	263	592	-1	E																					0	2	5	FALSE	TF
ERR3275103_43825||full_2	ERR3275103_43825||full	2	790	2964	1	D			YP_001429612.1	YP_001429612.1 portal protein [Bacillus phage 0305phi8-36]	FALSE	0.412	288	2.239e-80								Phage portal protein [PF04860.15]		sp|P36272|PORTL_BPP21	Xs;Xp;Xr	sp|P36272|PORTL_BPP21 Portal protein B; XpXrXs	0	0	4	FALSE	VTF
ERR3275103_43825||full_3	ERR3275103_43825||full	3	2984	4330	1	E			YP_001429613.1	YP_001429613.1 protease/scaffold [Bacillus phage 0305phi8-36]	FALSE	0.368	114	2.11e-25													0	1	1	FALSE	TF
ERR3275103_43825||full_4	ERR3275103_43825||full	4	4351	6024	1	E																					0	0	1	FALSE	TF
ERR3275103_43825||full_5	ERR3275103_43825||full	5	6036	7289	1	D			YP_001429616.1	YP_001429616.1 major head protein [Bacillus phage 0305phi8-36]	FALSE	0.383	233	1.252e-65								Phage capsid family [PF05065.16]					0	0	1	FALSE	T
ERR3275103_43825||full_6	ERR3275103_43825||full	6	7413	7793	1	E																					0	2	1	FALSE	T
ERR3275103_43825||full_7	ERR3275103_43825||full	7	7793	8041	1	E																					0	2	1	FALSE	T
ERR3275103_43825||full_8	ERR3275103_43825||full	8	8044	8535	1	E																					0	1	1	FALSE	T
ERR3275103_43825||full_9	ERR3275103_43825||full	9	8547	9365	1	E																					0	1	1	FALSE	T
ERR3275103_43825||full_10	ERR3275103_43825||full	10	9370	10023	1	E																					0	1	1	FALSE	T
ERR3275103_43825||full_11	ERR3275103_43825||full	11	10024	10482	1	E																					0	1	1	FALSE	T
ERR3275103_43825||full_12	ERR3275103_43825||full	12	10479	11501	1	E																					0	1	1	FALSE	T
ERR3275103_43825||full_13	ERR3275103_43825||full	13	11498	12169	1	E																					0	0	1	FALSE	T
ERR3275103_43825||full_14	ERR3275103_43825||full	14	12195	15248	1	E			YP_001429630.1	YP_001429630.1 tail sheath subunit [Bacillus phage 0305phi8-36]	FALSE	0.244	86	8.07e-16													0	0	1	FALSE	T
ERR3275103_43825||full_15	ERR3275103_43825||full	15	15337	15480	1	E																					0	1	1	FALSE	T
ERR3275103_43825||full_16	ERR3275103_43825||full	16	15885	16949	1	E			YP_010111531.1	YP_010111531.1 mobile intron protein [crAssphage cr116_1]	FALSE	0.306	97	1.777e-20													0	1	1	FALSE	T
ERR3275103_43825||full_17	ERR3275103_43825||full	17	17507	18076	1	E			YP_001429631.1	YP_001429631.1 major structural protein [Bacillus phage 0305phi8-36]	FALSE	0.271	82	3.443e-17										REFSEQ	Xu	REFSEQ major structural protein; Xu	0	0	1	FALSE	T
ERR3275103_43825||full_18	ERR3275103_43825||full	18	18186	20006	1	E			YP_001429632.1	YP_001429632.1 virion structural protein [Bacillus phage 0305phi8-36]	FALSE	0.418	99	3.355e-20													0	0	1	FALSE	T
ERR3275103_43825||full_19	ERR3275103_43825||full	19	20013	21788	1	E																					0	2	1	FALSE	T
ERR3275103_43825||full_20	ERR3275103_43825||full	20	21788	22357	1	E																					0	0	1	FALSE	T
ERR3275103_43825||full_21	ERR3275103_43825||full	21	22406	23662	-1	E																					0	2	1	FALSE	T
ERR3275103_43825||full_22	ERR3275103_43825||full	22	24493	24927	1	E																					0	0	1	FALSE	T
ERR3275103_43825||full_23	ERR3275103_43825||full	23	24934	25866	1	E			YP_001429635.1	YP_001429635.1 hypothetical tail chaperonin [Bacillus phage 0305phi8-36]	FALSE	0.305	71	2.585e-12													0	0	1	FALSE	T
ERR3275103_43825||full_24	ERR3275103_43825||full	24	25888	32649	1	E			YP_001429636.1	YP_001429636.1 virion structural protein [Bacillus phage 0305phi8-36]	FALSE	0.183	240	6.871e-62													0	0	1	FALSE	T
ERR3275103_43825||full_25	ERR3275103_43825||full	25	32704	43128	1	E																					0	2	1	FALSE	T
ERR3275103_43825||full_26	ERR3275103_43825||full	26	43222	52383	1	E			YP_001429638.1	YP_001429638.1 baseplate hub protein [Bacillus phage 0305phi8-36]	FALSE	0.224	206	1.942e-51													0	2	1	FALSE	T
ERR3275103_43825||full_27	ERR3275103_43825||full	27	52385	52750	1	E																					0	1	1	FALSE	T
ERR3275103_43825||full_28	ERR3275103_43825||full	28	52778	53671	1	E																					0	1	1	FALSE	T
ERR3275103_43825||full_29	ERR3275103_43825||full	29	53677	55026	1	E																					0	2	1	FALSE	T
ERR3275103_43825||full_30	ERR3275103_43825||full	30	55026	55541	1	E																					0	1	1	FALSE	T
ERR3275103_43825||full_31	ERR3275103_43825||full	31	55622	56413	1	E																					0	0	2	FALSE	T
ERR3275103_43825||full_32	ERR3275103_43825||full	32	56417	61375	1	E																					0	1	2	FALSE	T
ERR3275103_43825||full_33	ERR3275103_43825||full	33	61372	63210	1	E																					0	1	2	FALSE	T
ERR3275103_43825||full_34	ERR3275103_43825||full	34	63207	65000	1	E																					0	1	2	FALSE	T
ERR3275103_43825||full_35	ERR3275103_43825||full	35	65009	66964	1	E																					0	1	2	FALSE	TF
ERR3275103_43825||full_36	ERR3275103_43825||full	36	66997	67413	1	E																					0	1	4	FALSE	TF
ERR3275103_43825||full_37	ERR3275103_43825||full	37	67425	69809	1	E																					0	2	4	FALSE	TF
ERR3275103_43825||full_38	ERR3275103_43825||full	38	70018	71340	1	C	K07495	putative transposase														Transposase DDE domain group 1 [PF13701.9]; Transposase DDE domain [PF01609.24]					0	2	5	TRUE	TF
ERR3275118_99093||full_1	ERR3275118_99093||full	1	263	592	-1	E																					0	2	5	FALSE	TF
ERR3275118_99093||full_2	ERR3275118_99093||full	2	790	2964	1	D			YP_001429612.1	YP_001429612.1 portal protein [Bacillus phage 0305phi8-36]	FALSE	0.412	288	2.239e-80								Phage portal protein [PF04860.15]		sp|P36272|PORTL_BPP21	Xs;Xp;Xr	sp|P36272|PORTL_BPP21 Portal protein B; XpXrXs	0	0	4	FALSE	VTF
ERR3275118_99093||full_3	ERR3275118_99093||full	3	2984	4330	1	E			YP_001429613.1	YP_001429613.1 protease/scaffold [Bacillus phage 0305phi8-36]	FALSE	0.368	114	2.11e-25													0	1	1	FALSE	TF
ERR3275118_99093||full_4	ERR3275118_99093||full	4	4351	6024	1	E																					0	0	1	FALSE	TF
ERR3275118_99093||full_5	ERR3275118_99093||full	5	6036	7289	1	D			YP_001429616.1	YP_001429616.1 major head protein [Bacillus phage 0305phi8-36]	FALSE	0.383	233	1.252e-65								Phage capsid family [PF05065.16]					0	0	1	FALSE	T
ERR3275118_99093||full_6	ERR3275118_99093||full	6	7413	7793	1	E																					0	2	1	FALSE	T
ERR3275118_99093||full_7	ERR3275118_99093||full	7	7793	8041	1	E																					0	2	1	FALSE	T
ERR3275118_99093||full_8	ERR3275118_99093||full	8	8044	8535	1	E																					0	1	1	FALSE	T
ERR3275118_99093||full_9	ERR3275118_99093||full	9	8547	9365	1	E																					0	1	1	FALSE	T
ERR3275118_99093||full_10	ERR3275118_99093||full	10	9370	10023	1	E																					0	1	1	FALSE	T
ERR3275118_99093||full_11	ERR3275118_99093||full	11	10024	10482	1	E																					0	1	1	FALSE	T
ERR3275118_99093||full_12	ERR3275118_99093||full	12	10479	11501	1	E																					0	1	1	FALSE	T
ERR3275118_99093||full_13	ERR3275118_99093||full	13	11498	12169	1	E																					0	0	1	FALSE	T
ERR3275118_99093||full_14	ERR3275118_99093||full	14	12195	15248	1	E			YP_001429630.1	YP_001429630.1 tail sheath subunit [Bacillus phage 0305phi8-36]	FALSE	0.244	86	8.07e-16													0	0	1	FALSE	T
ERR3275118_99093||full_15	ERR3275118_99093||full	15	15337	15480	1	E																					0	1	1	FALSE	T
ERR3275118_99093||full_16	ERR3275118_99093||full	16	15885	16949	1	E			YP_010111531.1	YP_010111531.1 mobile intron protein [crAssphage cr116_1]	FALSE	0.306	97	1.777e-20													0	1	1	FALSE	T
ERR3275118_99093||full_17	ERR3275118_99093||full	17	17507	18076	1	E			YP_001429631.1	YP_001429631.1 major structural protein [Bacillus phage 0305phi8-36]	FALSE	0.271	82	3.443e-17										REFSEQ	Xu	REFSEQ major structural protein; Xu	0	0	1	FALSE	T
ERR3275118_99093||full_18	ERR3275118_99093||full	18	18186	20006	1	E			YP_001429632.1	YP_001429632.1 virion structural protein [Bacillus phage 0305phi8-36]	FALSE	0.418	99	3.355e-20													0	0	1	FALSE	T
ERR3275118_99093||full_19	ERR3275118_99093||full	19	20013	21788	1	E																					0	2	1	FALSE	T
ERR3275118_99093||full_20	ERR3275118_99093||full	20	21788	22357	1	E																					0	0	1	FALSE	T
ERR3275118_99093||full_21	ERR3275118_99093||full	21	22406	23662	-1	E																					0	2	1	FALSE	T
ERR3275118_99093||full_22	ERR3275118_99093||full	22	24493	24927	1	E																					0	0	1	FALSE	T
ERR3275118_99093||full_23	ERR3275118_99093||full	23	24934	25866	1	E			YP_001429635.1	YP_001429635.1 hypothetical tail chaperonin [Bacillus phage 0305phi8-36]	FALSE	0.305	71	2.585e-12													0	0	1	FALSE	T
ERR3275118_99093||full_24	ERR3275118_99093||full	24	25888	32649	1	E			YP_001429636.1	YP_001429636.1 virion structural protein [Bacillus phage 0305phi8-36]	FALSE	0.183	240	6.871e-62													0	0	1	FALSE	T
ERR3275118_99093||full_25	ERR3275118_99093||full	25	32704	43128	1	E																					0	2	1	FALSE	T
ERR3275118_99093||full_26	ERR3275118_99093||full	26	43222	52383	1	E			YP_001429638.1	YP_001429638.1 baseplate hub protein [Bacillus phage 0305phi8-36]	FALSE	0.224	206	1.942e-51													0	2	1	FALSE	T
ERR3275118_99093||full_27	ERR3275118_99093||full	27	52385	52750	1	E																					0	1	1	FALSE	T
ERR3275118_99093||full_28	ERR3275118_99093||full	28	52778	53671	1	E																					0	1	1	FALSE	T
ERR3275118_99093||full_29	ERR3275118_99093||full	29	53677	55026	1	E																					0	2	1	FALSE	T
ERR3275118_99093||full_30	ERR3275118_99093||full	30	55026	55541	1	E																					0	1	1	FALSE	T
ERR3275118_99093||full_31	ERR3275118_99093||full	31	55622	56413	1	E																					0	0	2	FALSE	T
ERR3275118_99093||full_32	ERR3275118_99093||full	32	56417	61375	1	E																					0	1	2	FALSE	T
ERR3275118_99093||full_33	ERR3275118_99093||full	33	61372	63210	1	E																					0	1	2	FALSE	T
ERR3275118_99093||full_34	ERR3275118_99093||full	34	63207	65000	1	E																					0	1	2	FALSE	T
ERR3275118_99093||full_35	ERR3275118_99093||full	35	65009	66964	1	E																					0	1	2	FALSE	TF
ERR3275118_99093||full_36	ERR3275118_99093||full	36	66997	67413	1	E																					0	1	4	FALSE	TF
ERR3275118_99093||full_37	ERR3275118_99093||full	37	67425	69809	1	E																					0	2	4	FALSE	TF
ERR3275118_99093||full_38	ERR3275118_99093||full	38	70018	71340	1	C	K07495	putative transposase														Transposase DDE domain group 1 [PF13701.9]; Transposase DDE domain [PF01609.24]					0	2	5	TRUE	TF
ERR3275131_308415||full_1	ERR3275131_308415||full	1	3	62	-1	E																					0	2	5	FALSE	F
ERR3275131_308415||full_2	ERR3275131_308415||full	2	100	567	-1	D																Nitroreductase family [PF00881.27]					0	2	4	FALSE	F
ERR3275131_308415||full_3	ERR3275131_308415||full	3	785	1210	-1	E																					0	2	4	FALSE	F
ERR3275131_308415||full_4	ERR3275131_308415||full	4	1229	1819	-1	C	K07273	lysozyme	YP_009600073.1	YP_009600073.1 endolysin [Geobacillus phage TP-84]	FALSE	0.267	71	2.377e-13								Glycosyl hydrolases family 25 [PF01183.23]	GH25 lysozyme (EC 3.2.1.17) [GH25]				0	1	4	FALSE	AF
ERR3275131_308415||full_5	ERR3275131_308415||full	5	1819	2319	-1	D																Bacteriophage holin family [PF05105.15]					0	2	2	FALSE	F
ERR3275131_308415||full_6	ERR3275131_308415||full	6	2346	3005	-1	D			YP_004421731.1	YP_004421731.1 fiber protein [Synechococcus phage S-CBS3]	FALSE	0.449	72	1.667e-13								Major tropism determinant N-terminal domain [PF18454.4]		REFSEQ	Xu	REFSEQ fiber protein; Xu	0	0	2	FALSE	F
ERR3275131_308415||full_7	ERR3275131_308415||full	7	3020	3754	-1	D			YP_009601581.1	YP_009601581.1 minor tail protein [Arthrobacter phage Jawnski]	FALSE	0.361	91	2.439e-19								Major tropism determinant N-terminal domain [PF18454.4]		REFSEQ	Xu	REFSEQ fiber protein; Xu	0	0	1	FALSE	F
ERR3275131_308415||full_8	ERR3275131_308415||full	8	3747	4121	-1	E																					0	1	1	FALSE	F
ERR3275131_308415||full_9	ERR3275131_308415||full	9	4133	4459	-1	E																					0	1	1	FALSE	F
ERR3275131_308415||full_10	ERR3275131_308415||full	10	4471	6483	-1	D																BspA type Leucine rich repeat region (6 copies) [PF13306.9]					0	1	1	FALSE	F
ERR3275131_308415||full_11	ERR3275131_308415||full	11	6497	7336	-1	E																					0	2	1	FALSE
ERR3275131_308415||full_12	ERR3275131_308415||full	12	7326	10658	-1	D			YP_001210242.1	YP_001210242.1 BcepGomrgp22 [Burkholderia phage BcepGomr]	FALSE	0.185	118	1.818e-25								Mycoplasma protein of unknown function, DUF285 [PF03382.17]		REFSEQ	Xu	REFSEQ hypothetical protein; Xu	0	0	1	FALSE
ERR3275131_308415||full_13	ERR3275131_308415||full	13	10660	11070	-1	D									MER0454107	C40	MER0454107 - family C40 unassigned peptidases (Acetonema longum) [C40.UPW]#C40#{peptidase unit: 9-123}~source ZP_08623567~	FALSE	0.514	119	3.82e-30	NlpC/P60 family [PF00877.22]					0	1	1	FALSE	P
ERR3275131_308415||full_14	ERR3275131_308415||full	14	11063	11665	-1	D																Phage minor tail protein L [PF05100.15]; Domain of unknown function (DUF1833) [PF08875.14]		sp|O64332|TIPL_BPN15	Xh;Xs;Xp;Xr	sp|O64332|TIPL_BPN15 Tail tip protein L; XhXpXrXs	0	0	1	FALSE	V
ERR3275131_308415||full_15	ERR3275131_308415||full	15	11667	12032	-1	E																					0	2	1	FALSE
ERR3275131_308415||full_16	ERR3275131_308415||full	16	12032	14872	-1	D			YP_008770583.1	YP_008770583.1 tape measure protein [Bacillus phage Riggi]	FALSE	0.245	153	2.639e-36								Tape measure protein [PF20155.2]					0	0	1	FALSE
ERR3275131_308415||full_17	ERR3275131_308415||full	17	14853	15164	-1	E																					0	2	1	FALSE
ERR3275131_308415||full_18	ERR3275131_308415||full	18	15197	15592	-1	E																					0	2	1	FALSE
ERR3275131_308415||full_19	ERR3275131_308415||full	19	15585	16082	-1	D			YP_008240584.1	YP_008240584.1 major tail protein [Listeria phage LP-037]	FALSE	0.445	90	4.205e-20								Phage tail tube protein [PF06199.14]; Lambda phage tail tube protein, TTP [PF16461.8]		REFSEQ	Xu	REFSEQ phage tail protein; Xu	0	0	1	FALSE
ERR3275131_308415||full_20	ERR3275131_308415||full	20	16085	16489	-1	D																Protein of unknown function (DUF3168) [PF11367.11]; Domain of unknown function (DUF5072) [PF16807.8]		sp|O48448|COMPL_BPSPP	Xs	sp|O48448|COMPL_BPSPP Tail completion protein gp17; Xs	0	0	1	FALSE	V
ERR3275131_308415||full_21	ERR3275131_308415||full	21	16486	16932	-1	D																Bacteriophage HK97-gp10, putative tail-component [PF04883.15]		REFSEQ	Xu	REFSEQ HK97 gp10 family protein; Xu	0	0	1	FALSE
ERR3275131_308415||full_22	ERR3275131_308415||full	22	16936	17256	-1	D																Phage head-tail joining protein [PF05521.14]		sp|O48446|HCP16_BPSPP	Xs;Xp;Xr	sp|O48446|HCP16_BPSPP Head completion protein gp16; XpXrXs	0	2	1	FALSE	V
ERR3275131_308415||full_23	ERR3275131_308415||full	23	17260	17544	-1	D																Phage gp6-like head-tail connector protein [PF05135.16]					0	1	1	FALSE
ERR3275131_308415||full_24	ERR3275131_308415||full	24	17558	18793	-1	D			YP_009010476.1	YP_009010476.1 minor capsid protein [Geobacillus phage GBK2]	FALSE	0.245	120	1.123e-27								Phage capsid family [PF05065.16]		sp|O64210|CAPSD_BPMD2	Xs	sp|O64210|CAPSD_BPMD2 Probable major capsid protein gp17; Xs	0	0	1	FALSE	VF
ERR3275131_308415||full_25	ERR3275131_308415||full	25	18809	19519	-1	C	K01358	ATP-dependent Clp protease, protease subunit [EC:3.4.21.92]	YP_009043932.1	YP_009043932.1 protease-like protein [Vibrio phage X29]	FALSE	0.426	135	1.711e-34	MER0277737	S14	MER0277737 - family S14 non-peptidase homologues (Acidaminococcus intestini) [S14.UNW]#S14#{peptidase unit: 10-187}~source YP_004897266~	FALSE	0.783	287	2.008e-86	Clp protease [PF00574.26]; Serine dehydrogenase proteinase [PF01972.19]		REFSEQ	Xu	REFSEQ ATP-dependent Clp protease proteolytic subunit; Xu	0	0	1	FALSE	PF
ERR3275131_308415||full_26	ERR3275131_308415||full	26	19516	20778	-1	D			NP_945033.1	NP_945033.1 portal protein [Burkholderia phage phi1026b]	FALSE	0.406	257	1.132e-73								Phage portal protein [PF04860.15]		sp|Q6QGD5|PORTL_BPT5	Xh;Xs;Xp;Xr	sp|Q6QGD5|PORTL_BPT5 Portal protein; XhXpXrXs	0	0	4	FALSE	VF
ERR3275131_308415||full_27	ERR3275131_308415||full	27	21227	22081	-1	C	K17836	beta-lactamase class A [EC:3.5.2.6]							MER0095495	S11	MER0095495 - family S11 unassigned peptidases (Actinobacillus pleuropneumoniae) [S11.UPW]#S11#{peptidase unit: 49-288}~source ACE62792~	FALSE	0.538	242	4.014e-70	Beta-lactamase enzyme family [PF13354.9]		sp|P0AD64|BLA1_KLEPN	Xh	sp|P0AD64|BLA1_KLEPN Beta-lactamase SHV-1; Xh	0	2	4	FALSE	PF
ERR3275131_308415||full_28	ERR3275131_308415||full	28	22254	22991	1	D																DDE superfamily endonuclease [PF13546.9]					0	2	5	FALSE	F
ERR3275134_88864||full_1	ERR3275134_88864||full	1	109	963	-1	C	K17836	beta-lactamase class A [EC:3.5.2.6]							MER0095495	S11	MER0095495 - family S11 unassigned peptidases (Actinobacillus pleuropneumoniae) [S11.UPW]#S11#{peptidase unit: 49-288}~source ACE62792~	FALSE	0.538	242	4.014e-70	Beta-lactamase enzyme family [PF13354.9]		sp|P0AD64|BLA1_KLEPN	Xh	sp|P0AD64|BLA1_KLEPN Beta-lactamase SHV-1; Xh	0	2	5	FALSE	PF
ERR3275134_88864||full_2	ERR3275134_88864||full	2	1139	2500	1	D																DDE superfamily endonuclease [PF13546.9]					0	2	4	FALSE	F
ERR3275134_88864||full_3	ERR3275134_88864||full	3	2666	4267	1	D			YP_004957638.1	YP_004957638.1 terminase large subunit [Nocardia phage NBR1]	FALSE	0.368	323	1.487e-94								Terminase large subunit, endonuclease domain [PF20441.1]; Terminase large subunit, ATPase domain [PF03354.18]		sp|Q05219|VG13_BPML5	Xu	sp|Q05219|VG13_BPML5 Gene 13 protein; Xu	0	0	4	FALSE	F
ERR3275134_88864||full_4	ERR3275134_88864||full	4	4461	5294	1	E																					0	2	1	FALSE	F
ERR3275134_88864||full_5	ERR3275134_88864||full	5	5494	6759	1	D			NP_945033.1	NP_945033.1 portal protein [Burkholderia phage phi1026b]	FALSE	0.403	255	5.537e-73								Phage portal protein [PF04860.15]		sp|Q6QGD5|PORTL_BPT5	Xh;Xs;Xp;Xr	sp|Q6QGD5|PORTL_BPT5 Portal protein; XhXpXrXs	0	0	1	FALSE	V
ERR3275134_88864||full_6	ERR3275134_88864||full	6	6756	7457	1	C	K01358	ATP-dependent Clp protease, protease subunit [EC:3.4.21.92]	YP_009043932.1	YP_009043932.1 protease-like protein [Vibrio phage X29]	FALSE	0.397	139	3.648e-36	MER0277737	S14	MER0277737 - family S14 non-peptidase homologues (Acidaminococcus intestini) [S14.UNW]#S14#{peptidase unit: 10-187}~source YP_004897266~	FALSE	0.769	281	1.982e-84	Clp protease [PF00574.26]; Serine dehydrogenase proteinase [PF01972.19]		REFSEQ	Xu	REFSEQ ATP-dependent Clp protease proteolytic subunit; Xu	0	0	1	FALSE	P
ERR3275134_88864||full_7	ERR3275134_88864||full	7	7471	8694	1	D			YP_009010476.1	YP_009010476.1 minor capsid protein [Geobacillus phage GBK2]	FALSE	0.254	133	5.537e-32								Phage capsid family [PF05065.16]		sp|O64210|CAPSD_BPMD2	Xs	sp|O64210|CAPSD_BPMD2 Probable major capsid protein gp17; Xs	0	0	1	FALSE	V
ERR3275134_88864||full_8	ERR3275134_88864||full	8	8714	8992	1	D																Phage gp6-like head-tail connector protein [PF05135.16]					0	1	1	FALSE
ERR3275134_88864||full_9	ERR3275134_88864||full	9	8996	9316	1	D																Phage head-tail joining protein [PF05521.14]		sp|O48446|HCP16_BPSPP	Xs;Xp;Xr	sp|O48446|HCP16_BPSPP Head completion protein gp16; XpXrXs	0	2	1	FALSE	V
ERR3275134_88864||full_10	ERR3275134_88864||full	10	9320	9766	1	D																Bacteriophage HK97-gp10, putative tail-component [PF04883.15]		REFSEQ	Xu	REFSEQ HK97 gp10 family protein; Xu	0	0	1	FALSE
ERR3275134_88864||full_11	ERR3275134_88864||full	11	9763	10164	1	D																Protein of unknown function (DUF3168) [PF11367.11]; Domain of unknown function (DUF5072) [PF16807.8]		sp|O48448|COMPL_BPSPP	Xs	sp|O48448|COMPL_BPSPP Tail completion protein gp17; Xs	0	0	1	FALSE	V
ERR3275134_88864||full_12	ERR3275134_88864||full	12	10167	10850	1	D			YP_008240584.1	YP_008240584.1 major tail protein [Listeria phage LP-037]	FALSE	0.454	92	4.562e-20								Phage tail tube protein [PF06199.14]		REFSEQ	Xu	REFSEQ phage tail protein; Xu	0	0	1	FALSE
ERR3275134_88864||full_13	ERR3275134_88864||full	13	10843	11238	1	E																					0	2	1	FALSE
ERR3275134_88864||full_14	ERR3275134_88864||full	14	11271	11582	1	E																					0	2	1	FALSE	F
ERR3275134_88864||full_15	ERR3275134_88864||full	15	11563	14355	1	D			YP_008770583.1	YP_008770583.1 tape measure protein [Bacillus phage Riggi]	FALSE	0.247	156	2.726e-37								Tape measure protein [PF20155.2]					0	0	1	FALSE	F
ERR3275134_88864||full_16	ERR3275134_88864||full	16	14352	14738	1	E																					0	2	1	FALSE	F
ERR3275134_88864||full_17	ERR3275134_88864||full	17	14740	15348	1	D																Phage minor tail protein L [PF05100.15]; Domain of unknown function (DUF1833) [PF08875.14]		sp|O64332|TIPL_BPN15	Xh;Xs;Xp;Xr	sp|O64332|TIPL_BPN15 Tail tip protein L; XhXpXrXs	0	0	1	FALSE	VF
ERR3275134_88864||full_18	ERR3275134_88864||full	18	15345	15791	1	D									MER0454107	C40	MER0454107 - family C40 unassigned peptidases (Acetonema longum) [C40.UPW]#C40#{peptidase unit: 9-123}~source ZP_08623567~	FALSE	0.527	124	1.44e-31	NlpC/P60 family [PF00877.22]					0	0	4	FALSE	PF
ERR3275134_88864||full_19	ERR3275134_88864||full	19	15742	16452	1	E																					0	2	5	FALSE	F
ERR3515510_205473||full_1	ERR3515510_205473||full	1	52	603	1	D																Phage terminase, small subunit [PF05119.15]					0	2	5	FALSE	F
ERR3515510_205473||full_2	ERR3515510_205473||full	2	604	1860	1	D			YP_009221546.1	YP_009221546.1 DNA modification methylase [Verrucomicrobia phage P8625]	FALSE	0.367	237	7.946e-67								DNA methylase [PF01555.21]; ParB/Sulfiredoxin domain [PF02195.21]		sp|P14243|MTC9_CITFR	Xh;Xp	sp|P14243|MTC9_CITFR Modification methylase Cfr9I; XhXp	0	1	4	FALSE	F
ERR3515510_205473||full_3	ERR3515510_205473||full	3	2013	2711	1	E																					0	2	2	FALSE	F
ERR3515510_205473||full_4	ERR3515510_205473||full	4	2702	2926	1	D																Domain of unknown function (DUF4314) [PF14192.9]					0	2	2	FALSE	F
ERR3515510_205473||full_5	ERR3515510_205473||full	5	2928	3104	1	D																Domain of unknown function (DUF5049) [PF16468.8]					0	2	2	FALSE	F
ERR3515510_205473||full_6	ERR3515510_205473||full	6	3236	3601	1	E																					0	2	2	FALSE	F
ERR3515510_205473||full_7	ERR3515510_205473||full	7	3605	3853	1	E																					0	1	2	FALSE	F
ERR3515510_205473||full_8	ERR3515510_205473||full	8	3969	5576	1	D			YP_004957638.1	YP_004957638.1 terminase large subunit [Nocardia phage NBR1]	FALSE	0.361	317	1.22e-92								Terminase large subunit, endonuclease domain [PF20441.1]; Terminase large subunit, ATPase domain [PF03354.18]		sp|O64206|VG13_BPMD2	Xu	sp|O64206|VG13_BPMD2 Gene 13 protein; Xu	0	0	2	FALSE	F
ERR3515510_205473||full_9	ERR3515510_205473||full	9	5595	6926	1	D			NP_945033.1	NP_945033.1 portal protein [Burkholderia phage phi1026b]	FALSE	0.423	274	3.869e-79								Phage portal protein [PF04860.15]		sp|Q6QGD5|PORTL_BPT5	Xh;Xs;Xp;Xr	sp|Q6QGD5|PORTL_BPT5 Portal protein; XhXpXrXs	0	0	1	FALSE	V
ERR3515510_205473||full_10	ERR3515510_205473||full	10	6923	7651	1	C	K01358	ATP-dependent Clp protease, protease subunit [EC:3.4.21.92]	YP_009043932.1	YP_009043932.1 protease-like protein [Vibrio phage X29]	FALSE	0.414	132	1.856e-33	MER0231540	S14	MER0231540 - family S14 non-peptidase homologues (Ethanoligenens harbinense) [S14.UNW]#S14#{peptidase unit: 3-184}~source YP_004092092~	FALSE	0.889	339	2.3e-104	Clp protease [PF00574.26]; Serine dehydrogenase proteinase [PF01972.19]		REFSEQ	Xu	REFSEQ ATP-dependent Clp protease proteolytic subunit; Xu	0	0	1	FALSE	P
ERR3515510_205473||full_11	ERR3515510_205473||full	11	7667	8881	1	D			YP_009010476.1	YP_009010476.1 minor capsid protein [Geobacillus phage GBK2]	FALSE	0.259	121	4.097e-28								Phage capsid family [PF05065.16]		sp|O64210|CAPSD_BPMD2	Xs	sp|O64210|CAPSD_BPMD2 Probable major capsid protein gp17; Xs	0	0	1	FALSE	V
ERR3515510_205473||full_12	ERR3515510_205473||full	12	8951	9238	1	D																Phage gp6-like head-tail connector protein [PF05135.16]		REFSEQ	Xu	REFSEQ head-tail connector protein; Xu	0	0	1	FALSE
ERR3515510_205473||full_13	ERR3515510_205473||full	13	9238	9570	1	D																Phage head-tail joining protein [PF05521.14]		sp|O48446|HCP16_BPSPP	Xs;Xp;Xr	sp|O48446|HCP16_BPSPP Head completion protein gp16; XpXrXs	0	0	1	FALSE	V
ERR3515510_205473||full_14	ERR3515510_205473||full	14	9567	9950	1	D																Bacteriophage HK97-gp10, putative tail-component [PF04883.15]		REFSEQ	Xu	REFSEQ HK97 gp10 family protein; Xu	0	1	1	FALSE
ERR3515510_205473||full_15	ERR3515510_205473||full	15	9952	10278	1	E																		REFSEQ	Xu	REFSEQ hypothetical protein; Xu	0	1	1	FALSE
ERR3515510_205473||full_16	ERR3515510_205473||full	16	10285	10893	1	D																Phage tail tube protein [PF06488.14]		REFSEQ	Xu	REFSEQ tail protein; Xu	0	0	1	FALSE
ERR3515510_205473||full_17	ERR3515510_205473||full	17	10905	11282	1	E																		REFSEQ	Xu	REFSEQ hypothetical protein; Xu	0	1	1	FALSE
ERR3515510_205473||full_18	ERR3515510_205473||full	18	11279	11443	1	E																					0	1	1	FALSE
ERR3515510_205473||full_19	ERR3515510_205473||full	19	11462	14185	1	E			NP_835564.1	NP_835564.1 hypothetical protein SA1766 [Staphylococcus phage phiN315]	FALSE	0.239	259	1.101e-69										REFSEQ	Xu	REFSEQ tape measure; Xu	0	0	1	FALSE
ERR3515510_205473||full_20	ERR3515510_205473||full	20	14185	14547	1	D																Family of unknown function (DUF6711) [PF20458.1]					0	1	1	FALSE
ERR3515510_205473||full_21	ERR3515510_205473||full	21	14565	16835	1	E																					1	0	2	FALSE
ERR3515510_205473||full_22	ERR3515510_205473||full	22	16828	17937	1	E																					0	2	2	FALSE
ERR3515510_205473||full_23	ERR3515510_205473||full	23	17940	19358	1	E																					0	2	2	FALSE	F
ERR3515510_205473||full_24	ERR3515510_205473||full	24	19355	20161	1	D									MER0057525	U32	MER0057525 - family U32 unassigned peptidases (Dehalococcoides ethenogenes) [U32.UPW]#U32#{peptidase unit: 46-238}~source YP_181787~	TRUE	0.986	404	2.705e-126						0	2	2	FALSE	PF
ERR3515510_205473||full_25	ERR3515510_205473||full	25	20229	20654	1	D			NP_852604.1	NP_852604.1 holin [Bacillus phage phBC6A52]	FALSE	0.429	100	4.832e-24								Bacteriophage holin family [PF05105.15]		sp|Q92FD1|Y175_LISIN	Xh	sp|Q92FD1|Y175_LISIN Uncharacterized protein Lin0175; Xh	0	1	2	FALSE	F
ERR3515510_205473||full_26	ERR3515510_205473||full	26	20644	22122	1	C	K07273	lysozyme	YP_009600073.1	YP_009600073.1 endolysin [Geobacillus phage TP-84]	FALSE	0.334	101	3.301e-21								Glycosyl hydrolases family 25 [PF01183.23]; CW_7 repeat [PF08230.14]; CHAP domain [PF05257.19]; LysM domain [PF01476.23]	GH25 lysozyme (EC 3.2.1.17) [GH25]				0	1	4	FALSE	AF
ERR3515510_205473||full_27	ERR3515510_205473||full	27	22266	22760	-1	C	K19545	lincosamide nucleotidyltransferase A/C/D/E														Aminoglycoside-2''-adenylyltransferase [PF10706.12]; Uncharacterised nucleotidyltransferase [PF14907.9]					0	2	4	FALSE	F
ERR3515510_205473||full_28	ERR3515510_205473||full	28	22784	23821	-1	C	K07488	transposase														ISXO2-like transposase domain [PF12762.10]; InsA N-terminal domain [PF03811.16]					0	2	5	FALSE	F
ERR3525309_19256||full_1	ERR3525309_19256||full	1	3	986	-1	C	K07133	uncharacterized protein														AAA domain [PF13173.9]; Domain of unknown function (DUF4143) [PF13635.9]; ATPase domain predominantly from Archaea [PF01637.21]					0	2	5	FALSE	MKF
ERR3525309_19256||full_2	ERR3525309_19256||full	2	1194	3044	-1	E																					0	2	4	FALSE	F
ERR3525309_19256||full_3	ERR3525309_19256||full	3	3082	4203	-1	D																SPFH domain-Band 7 family [PF13421.9]					0	2	4	FALSE	F
ERR3525309_19256||full_4	ERR3525309_19256||full	4	4228	4419	-1	E																					0	2	4	FALSE	F
ERR3525309_19256||full_5	ERR3525309_19256||full	5	5114	5380	1	D																Excisionase from transposon Tn916 [PF09035.13]					0	2	4	FALSE
ERR3525309_19256||full_6	ERR3525309_19256||full	6	5457	6656	1	C	K14059	integrase	NP_795429.1	NP_795429.1 putative integrase [Streptococcus phage 315.2]	FALSE	0.234	80	6.064e-15								Phage integrase family [PF00589.25]; DNA binding domain of tn916 integrase [PF02920.18]; Phage integrase SAM-like domain [PF13102.9]		sp|P22877|INTR_SACER	Xh;Xr	sp|P22877|INTR_SACER Integrase; XhXr	0	1	4	FALSE	V
ERR3525309_19256||full_7	ERR3525309_19256||full	7	7016	7234	-1	E																					0	2	2	FALSE
ERR3525309_19256||full_8	ERR3525309_19256||full	8	7234	7887	-1	E																					0	2	2	FALSE
ERR3525309_19256||full_9	ERR3525309_19256||full	9	8531	9388	-1	E																					0	2	2	FALSE
ERR3525309_19256||full_10	ERR3525309_19256||full	10	9538	10269	-1	D									MER0908967	M78	MER0908967 - family M78 non-peptidase homologues (Anaerococcus prevotii) [M78.UNW]#M78#{peptidase unit: 104-243}~source F0GWH5~	FALSE	0.285	61	5.881e-09	IrrE N-terminal-like domain [PF06114.16]					0	2	2	FALSE	P
ERR3525309_19256||full_11	ERR3525309_19256||full	11	10275	10649	-1	D																Helix-turn-helix domain [PF13560.9]; Helix-turn-helix domain [PF12844.10]; Helix-turn-helix [PF01381.25]					0	2	2	FALSE
ERR3525309_19256||full_12	ERR3525309_19256||full	12	10913	11158	1	C	K07727	putative transcriptional regulator														Cro/C1-type HTH DNA-binding domain [PF13443.9]					0	1	2	FALSE
ERR3525309_19256||full_13	ERR3525309_19256||full	13	11158	12051	1	C	K00571	site-specific DNA-methyltransferase (adenine-specific) [EC:2.1.1.72]	YP_008241208.1	YP_008241208.1 DNA methylase [Cellulophaga phage phi18:3]	FALSE	0.305	132	1.012e-32								DNA methylase [PF01555.21]		sp|P14243|MTC9_CITFR	Xh;Xp	sp|P14243|MTC9_CITFR Modification methylase Cfr9I; XhXp	0	1	2	FALSE
ERR3525309_19256||full_14	ERR3525309_19256||full	14	12061	12927	1	D			YP_008241208.1	YP_008241208.1 DNA methylase [Cellulophaga phage phi18:3]	FALSE	0.295	116	2.336e-27								DNA methylase [PF01555.21]		sp|P14243|MTC9_CITFR	Xh;Xp	sp|P14243|MTC9_CITFR Modification methylase Cfr9I; XhXp	0	1	2	FALSE
ERR3525309_19256||full_15	ERR3525309_19256||full	15	12902	13432	1	D																Methylase-associated X1 [PF20296.1]					0	2	2	FALSE
ERR3525309_19256||full_16	ERR3525309_19256||full	16	13429	15561	1	D			YP_164247.1	YP_164247.1 helicase [Singapore grouper iridovirus]	FALSE	0.201	68	9.092e-11								Type III restriction enzyme, res subunit [PF04851.18]; SNF2-related domain [PF00176.26]; DEAD/DEAH box helicase [PF00270.32]; Helicase conserved C-terminal domain [PF00271.34]; SWI2/SNF2 ATPase [PF18766.4]		sp|P20703|UVSW_BPT4	Xh	sp|P20703|UVSW_BPT4 ATP-dependent DNA helicase uvsW; Xh	0	1	2	FALSE
ERR3525309_19256||full_17	ERR3525309_19256||full	17	15554	15763	1	E																					0	2	2	FALSE
ERR3525309_19256||full_18	ERR3525309_19256||full	18	15763	17763	1	C	K19171	DNA sulfur modification protein DndD														AAA domain [PF13476.9]; AAA domain [PF13514.9]		sp|P04522|EXO2_BPT4	Xh;Xp	sp|P04522|EXO2_BPT4 Exonuclease subunit 2; XhXp	0	2	2	FALSE
ERR3525309_19256||full_19	ERR3525309_19256||full	19	17780	18142	1	E																					0	2	2	FALSE
ERR3525309_19256||full_20	ERR3525309_19256||full	20	18186	20171	-1	C	K02334	DNA polymerase bacteriophage-type [EC:2.7.7.7]	NP_795675.1	NP_795675.1 putative DNA polymerase A domain [Streptococcus phage 315.6]	TRUE	0.481	580	1.075e-180								DNA polymerase family A [PF00476.23]		sp|P06225|DPOL_BPSP2	Xh;Xr	sp|P06225|DPOL_BPSP2 DNA polymerase; XhXr	0	1	2	FALSE	V
ERR3525309_19256||full_21	ERR3525309_19256||full	21	20143	20328	-1	E																					0	2	2	FALSE
ERR3525309_19256||full_22	ERR3525309_19256||full	22	20316	20549	-1	E																					0	2	2	FALSE
ERR3525309_19256||full_23	ERR3525309_19256||full	23	20606	21181	-1	D			YP_009010737.1	YP_009010737.1 hypothetical protein P2559Y_0027 [Croceibacter phage P2559Y]	FALSE	0.508	162	1.749e-44								Protein of unknown function (DUF2815) [PF10991.11]		sp|Q9T1P8|VP50_BPAPS	Xu	sp|Q9T1P8|VP50_BPAPS Putative protein p50; Xu	0	2	2	FALSE
ERR3525309_19256||full_24	ERR3525309_19256||full	24	21187	22323	-1	D			YP_006383481.1	YP_006383481.1 hypothetical protein PBC1_gp28 [Bacillus phage PBC1]	FALSE	0.432	291	4.164e-86								Protein of unknown function (DUF2800) [PF10926.11]		sp|O64262|VG69_BPMD2	Xu	sp|O64262|VG69_BPMD2 Gene 69 protein; Xu	0	2	2	FALSE
ERR3525309_19256||full_25	ERR3525309_19256||full	25	22316	22612	-1	E																					0	2	2	FALSE
ERR3525309_19256||full_26	ERR3525309_19256||full	26	22845	23186	1	D																Domain of unknown function (DUF4406) [PF14359.9]					0	1	2	FALSE
ERR3525309_19256||full_27	ERR3525309_19256||full	27	23173	23505	1	E																					0	2	2	FALSE
ERR3525309_19256||full_28	ERR3525309_19256||full	28	23562	25832	1	D			YP_009952575.1	YP_009952575.1 DNA primase/helicase [Mycobacterium phage Amelie]	FALSE	0.283	182	1.257e-45								Family of unknown function (DUF5906) [PF19263.2]; Poxvirus D5 protein-like [PF03288.19]; Primase C terminal 1 (PriCT-1) [PF08708.14]; D5 N terminal like [PF08706.14]		sp|P10277|PRIM_BPP4	Xh;Xr	sp|P10277|PRIM_BPP4 Putative P4-specific DNA primase; XhXr	0	1	2	FALSE	V
ERR3525309_19256||full_29	ERR3525309_19256||full	29	26140	26421	1	D			NP_795677.1	NP_795677.1 hypothetical protein SpyM3_1441 [Streptococcus phage 315.6]	FALSE	0.421	70	2.406e-14								VRR-NUC domain [PF08774.14]		sp|Q9T1Q4|VP44_BPAPS	Xu	sp|Q9T1Q4|VP44_BPAPS Putative nuclease p44; Xu	0	1	2	FALSE
ERR3525309_19256||full_30	ERR3525309_19256||full	30	26414	26650	1	E																					0	1	2	FALSE
ERR3525309_19256||full_31	ERR3525309_19256||full	31	26647	28026	1	D			YP_009840417.1	YP_009840417.1 helicase [Bacillus phage Wes44]	TRUE	0.506	425	1.064e-130								SNF2-related domain [PF00176.26]		sp|P20703|UVSW_BPT4	Xh	sp|P20703|UVSW_BPT4 ATP-dependent DNA helicase uvsW; Xh	0	1	2	FALSE
ERR3525309_19256||full_32	ERR3525309_19256||full	32	28067	28528	1	E																					0	1	2	FALSE
ERR3525309_19256||full_33	ERR3525309_19256||full	33	28630	28950	1	D																Family of unknown function (DUF6442) [PF20040.2]					0	2	2	FALSE
ERR3525309_19256||full_34	ERR3525309_19256||full	34	28962	29168	1	C	K07729	putative transcriptional regulator														Helix-turn-helix domain [PF12844.10]; Helix-turn-helix [PF01381.25]; Helix-turn-helix domain [PF13560.9]; Helix-turn-helix domain [PF13744.9]; Antitoxin component of bacterial toxin-antitoxin system, MqsA [PF15731.8]					0	2	2	FALSE
ERR3525309_19256||full_35	ERR3525309_19256||full	35	29292	30077	1	C	K00789	S-adenosylmethionine synthetase [EC:2.5.1.6]														S-adenosylmethionine synthetase, N-terminal domain [PF00438.23]					0	1	2	FALSE	M
ERR3525309_19256||full_36	ERR3525309_19256||full	36	30077	30436	1	C	K07451	5-methylcytosine-specific restriction enzyme A [EC:3.1.21.-]	YP_002922672.1	YP_002922672.1 P58 [Xanthomonas phage phiL7]	FALSE	0.564	88	2.531e-20								HNH endonuclease [PF01844.26]		REFSEQ	Xu	REFSEQ HNH endonuclease; Xu	1	1	2	FALSE
ERR3525309_19256||full_37	ERR3525309_19256||full	37	30726	30929	1	D																Uncharacterized protein containing a Zn-ribbon (DUF2116) [PF09889.12]; Protein kinase G rubredoxin domain [PF16919.8]					0	2	2	FALSE
ERR3525309_19256||full_38	ERR3525309_19256||full	38	30916	32166	1	D			YP_009221546.1	YP_009221546.1 DNA modification methylase [Verrucomicrobia phage P8625]	FALSE	0.286	150	2.144e-37								DNA methylase [PF01555.21]; ParB/Sulfiredoxin domain [PF02195.21]		sp|P14243|MTC9_CITFR	Xh;Xp	sp|P14243|MTC9_CITFR Modification methylase Cfr9I; XhXp	0	1	2	FALSE
ERR3525309_19256||full_39	ERR3525309_19256||full	39	32284	33174	1	E																					0	2	2	FALSE
ERR3525309_19256||full_40	ERR3525309_19256||full	40	33155	33382	1	D																Domain of unknown function (DUF4314) [PF14192.9]					0	2	2	FALSE
ERR3525309_19256||full_41	ERR3525309_19256||full	41	33375	33554	1	D																Domain of unknown function (DUF5049) [PF16468.8]					0	2	2	FALSE
ERR3525309_19256||full_42	ERR3525309_19256||full	42	33719	34192	1	E																					0	2	2	FALSE
ERR3525309_19256||full_43	ERR3525309_19256||full	43	34360	34668	1	E																					0	2	2	FALSE
ERR3525309_19256||full_44	ERR3525309_19256||full	44	34849	35133	1	D																Nucleotide modification associated domain 4 [PF18756.4]					0	2	2	FALSE
ERR3525309_19256||full_45	ERR3525309_19256||full	45	35136	35342	1	E																					0	2	2	FALSE
ERR3525309_19256||full_46	ERR3525309_19256||full	46	35448	35921	1	D			NP_945031.1	NP_945031.1 terminase small subunit P27 family [Burkholderia phage phi1026b]	FALSE	0.348	79	1.085e-16								Phage terminase, small subunit [PF05119.15]		REFSEQ	Xu	REFSEQ terminase small subunit; Xu	0	1	2	FALSE
ERR3525309_19256||full_47	ERR3525309_19256||full	47	35921	37540	1	D			YP_004957638.1	YP_004957638.1 terminase large subunit [Nocardia phage NBR1]	FALSE	0.35	312	1.062e-90								Terminase large subunit, endonuclease domain [PF20441.1]; Terminase large subunit, ATPase domain [PF03354.18]		sp|O64206|VG13_BPMD2	Xu	sp|O64206|VG13_BPMD2 Gene 13 protein; Xu	0	0	2	FALSE
ERR3525309_19256||full_48	ERR3525309_19256||full	48	37655	38935	1	D			NP_945033.1	NP_945033.1 portal protein [Burkholderia phage phi1026b]	FALSE	0.399	264	5.156e-76								Phage portal protein [PF04860.15]		sp|Q6QGD5|PORTL_BPT5	Xh;Xs;Xp;Xr	sp|Q6QGD5|PORTL_BPT5 Portal protein; XhXpXrXs	0	0	1	FALSE	V
ERR3525309_19256||full_49	ERR3525309_19256||full	49	38932	39681	1	C	K01358	ATP-dependent Clp protease, protease subunit [EC:3.4.21.92]	NP_835555.1	NP_835555.1 hypothetical protein, similar to scaffolding protein [Staphylococcus phage phiN315]	FALSE	0.494	139	1.18e-35	MER0491554	S14	MER0491554 - family S14 non-peptidase homologues (Ruminococcus flavefaciens) [S14.UNW]#S14#{peptidase unit: 13-177}~source ZP_06144874~	FALSE	0.787	268	1.283e-79	Clp protease [PF00574.26]; Serine dehydrogenase proteinase [PF01972.19]		REFSEQ	Xu	REFSEQ ATP-dependent Clp protease proteolytic subunit; Xu	0	0	1	FALSE	P
ERR3525309_19256||full_50	ERR3525309_19256||full	50	39719	40975	1	D			YP_009010476.1	YP_009010476.1 minor capsid protein [Geobacillus phage GBK2]	FALSE	0.247	121	9.344e-28								Phage capsid family [PF05065.16]		sp|O64210|CAPSD_BPMD2	Xs	sp|O64210|CAPSD_BPMD2 Probable major capsid protein gp17; Xs	0	0	1	FALSE	V
ERR3525309_19256||full_51	ERR3525309_19256||full	51	40994	41308	1	D																Phage gp6-like head-tail connector protein [PF05135.16]					0	1	1	FALSE
ERR3525309_19256||full_52	ERR3525309_19256||full	52	41308	41646	1	D																Phage head-tail joining protein [PF05521.14]		sp|O48446|HCP16_BPSPP	Xs;Xp;Xr	sp|O48446|HCP16_BPSPP Head completion protein gp16; XpXrXs	0	1	1	FALSE	V
ERR3525309_19256||full_53	ERR3525309_19256||full	53	41651	42034	1	D																Bacteriophage HK97-gp10, putative tail-component [PF04883.15]		REFSEQ	Xu	REFSEQ HK97 gp10 family protein; Xu	0	1	1	FALSE
ERR3525309_19256||full_54	ERR3525309_19256||full	54	42027	42353	1	E																		REFSEQ	Xu	REFSEQ hypothetical protein; Xu	0	1	1	FALSE
ERR3525309_19256||full_55	ERR3525309_19256||full	55	42346	42939	1	D																Phage tail tube protein [PF06488.14]; Phage tail tube protein [PF04630.15]		REFSEQ	Xu	REFSEQ tail protein; Xu	0	0	1	FALSE
ERR3525309_19256||full_56	ERR3525309_19256||full	56	42943	43317	1	E																		REFSEQ	Xu	REFSEQ hypothetical protein; Xu	0	1	1	FALSE
ERR3525309_19256||full_57	ERR3525309_19256||full	57	43512	46520	1	D			YP_003856815.1	YP_003856815.1 putative tape measure protein [Clostridium phage phiCTP1]	FALSE	0.269	267	1.292e-71								Phage-related minor tail protein [PF10145.12]		sp|O64314|TMP_BPP2	Xs	sp|O64314|TMP_BPP2 Probable tape measure protein; Xs	0	0	1	FALSE	V
ERR3525309_19256||full_58	ERR3525309_19256||full	58	46517	47167	1	E																					0	0	4	FALSE	F
ERR3525309_19256||full_59	ERR3525309_19256||full	59	47240	48052	1	D			YP_803294.1	YP_803294.1 hypothetical protein TNAV2c_gp071 [Trichoplusia ni ascovirus 2c]	FALSE	0.243	85	2.297e-17								Enoyl-(Acyl carrier protein) reductase [PF13561.9]; short chain dehydrogenase [PF00106.28]		sp|P37079|SORD_KLEPN	Xh	sp|P37079|SORD_KLEPN Sorbitol-6-phosphate 2-dehydrogenase; Xh	0	2	4	FALSE	MKF
ERR3525309_19256||full_60	ERR3525309_19256||full	60	49210	51129	1	C	K18220	ribosomal protection tetracycline resistance protein	YP_009238667.1	YP_009238667.1 putative translation elongation factor 1-alpha [Brazilian marseillevirus]	FALSE	0.291	72	6.35e-12								Elongation factor Tu GTP binding domain [PF00009.30]; Elongation factor G, domain IV [PF03764.21]; Elongation Factor G, domain III [PF14492.9]; Elongation factor G C-terminus [PF00679.27]					0	2	4	FALSE	F
ERR3525309_19256||full_61	ERR3525309_19256||full	61	51180	51947	1	D																Methyltransferase domain [PF13847.9]; Methyltransferase domain [PF08241.15]; Methyltransferase domain [PF13489.9]; Methyltransferase domain [PF13649.9]; ubiE/COQ5 methyltransferase family [PF01209.21]; Methyltransferase domain [PF08242.15]; Tellurite resistance protein TehB [PF03848.17]; Methyltransferase small domain [PF05175.17]					0	2	5	FALSE	F
ERR4297092_2512||full_1	ERR4297092_2512||full	1	1	909	-1	D			YP_009238667.1	YP_009238667.1 putative translation elongation factor 1-alpha [Brazilian marseillevirus]	FALSE	0.271	69	1.011e-11								Elongation factor Tu GTP binding domain [PF00009.30]					0		5	FALSE	F
ERR4297092_2512||full_2	ERR4297092_2512||full	2	1276	1650	-1	D																Transposon-encoded protein TnpV [PF14198.9]					0	1	4	FALSE	F
ERR4297092_2512||full_3	ERR4297092_2512||full	3	1631	4522	-1	E																					0	2	2	FALSE	F
ERR4297092_2512||full_4	ERR4297092_2512||full	4	4526	6418	-1	E																					0	2	2	FALSE	F
ERR4297092_2512||full_5	ERR4297092_2512||full	5	6420	7610	-1	D																Family of unknown function (DUF6361) [PF19888.2]					0	2	2	FALSE
ERR4297092_2512||full_6	ERR4297092_2512||full	6	7642	9126	-1	C	K01154	type I restriction enzyme, S subunit [EC:3.1.21.3]														Type I restriction modification DNA specificity domain [PF01420.22]					0	2	2	FALSE
ERR4297092_2512||full_7	ERR4297092_2512||full	7	9123	10538	-1	C	K03427	type I restriction enzyme M protein [EC:2.1.1.72]														N-6 DNA Methylase [PF02384.19]; Putative RNA methylase family UPF0020 [PF01170.21]; MmeI, DNA-methyltransferase domain [PF20473.1]		REFSEQ	Xu	REFSEQ type 1 restriction enzyme; Xu	0	2	2	FALSE
ERR4297092_2512||full_8	ERR4297092_2512||full	8	10540	13302	-1	C	K01153	type I restriction enzyme, R subunit [EC:3.1.21.3]														Type III restriction enzyme, res subunit [PF04851.18]; SWI2/SNF2 ATPase [PF18766.4]; EcoEI R protein C-terminal [PF08463.13]		sp|P20703|UVSW_BPT4	Xh	sp|P20703|UVSW_BPT4 ATP-dependent DNA helicase uvsW; Xh	0	1	2	FALSE
ERR4297092_2512||full_9	ERR4297092_2512||full	9	13356	13604	-1	C	K07727	putative transcriptional regulator														Cro/C1-type HTH DNA-binding domain [PF13443.9]					0	1	2	FALSE
ERR4297092_2512||full_10	ERR4297092_2512||full	10	13594	15276	-1	D																Uncharacterised protein conserved in bacteria (DUF2326) [PF10088.12]					0	2	2	FALSE
ERR4297092_2512||full_11	ERR4297092_2512||full	11	15266	15487	-1	D																ABC-three component (ABC-3C) system Middle Component 7 [PF20292.1]					0	2	2	FALSE
ERR4297092_2512||full_12	ERR4297092_2512||full	12	15471	16673	-1	D																C-terminal domain 11 of the ABC-three component (ABC-3C) systems [PF20277.1]					1	2	2	FALSE
ERR4297092_2512||full_13	ERR4297092_2512||full	13	17142	17861	1	E																					0	2	2	FALSE
ERR4297092_2512||full_14	ERR4297092_2512||full	14	17917	18201	-1	E																					0	2	2	FALSE
ERR4297092_2512||full_15	ERR4297092_2512||full	15	18205	19149	-1	C	K03497	ParB family transcriptional regulator, chromosome partitioning protein														ParB/Sulfiredoxin domain [PF02195.21]					0	1	2	FALSE
ERR4297092_2512||full_16	ERR4297092_2512||full	16	19130	19930	-1	C	K03496	chromosome partitioning protein														AAA domain [PF13614.9]; NUBPL iron-transfer P-loop NTPase [PF10609.12]; Cellulose biosynthesis protein BcsQ [PF06564.15]; ATPase MipZ [PF09140.14]; Anion-transporting ATPase [PF02374.18]; VirC1 protein [PF07015.14]; CobQ/CobB/MinD/ParA nucleotide binding domain [PF01656.26]		sp|P07620|PARA_ECOLX	Xh	sp|P07620|PARA_ECOLX Plasmid partition protein A; Xh	0	1	2	FALSE
ERR4297092_2512||full_17	ERR4297092_2512||full	17	19930	20247	-1	C	K19048	toxic protein SymE														Toxin SymE, type I toxin-antitoxin system [PF08845.13]					0	2	2	FALSE
ERR4297092_2512||full_18	ERR4297092_2512||full	18	20495	20686	-1	E																					0	2	2	FALSE
ERR4297092_2512||full_19	ERR4297092_2512||full	19	20718	22262	-1	C	K06400	site-specific DNA recombinase														Recombinase [PF07508.16]; Resolvase, N terminal domain [PF00239.24]		sp|P03014|PINE_ECOLI	Xr	sp|P03014|PINE_ECOLI Serine recombinase PinE; Xr	0	1	2	FALSE	V
ERR4297092_2512||full_20	ERR4297092_2512||full	20	22259	23956	-1	C	K06400	site-specific DNA recombinase	NP_852555.1	NP_852555.1 Site-specific recombinase [Bacillus phage phBC6A51]	FALSE	0.214	106	1.753e-22								Resolvase, N terminal domain [PF00239.24]; Recombinase [PF07508.16]; Recombinase zinc beta ribbon domain [PF13408.9]		sp|P03014|PINE_ECOLI	Xr	sp|P03014|PINE_ECOLI Serine recombinase PinE; Xr	0	1	2	FALSE	V
ERR4297092_2512||full_21	ERR4297092_2512||full	21	23957	25606	-1	C	K06400	site-specific DNA recombinase	YP_009817083.1	YP_009817083.1 integrase [Arthrobacter phage Liebe]	FALSE	0.182	70	2.598e-11								Resolvase, N terminal domain [PF00239.24]; Recombinase [PF07508.16]; Recombinase zinc beta ribbon domain [PF13408.9]		sp|P03014|PINE_ECOLI	Xr	sp|P03014|PINE_ECOLI Serine recombinase PinE; Xr	0	1	2	FALSE	V
ERR4297092_2512||full_22	ERR4297092_2512||full	22	25745	25984	-1	E																					0	2	2	FALSE
ERR4297092_2512||full_23	ERR4297092_2512||full	23	26117	27610	-1	C	K02395	peptidoglycan hydrolase FlgJ	NP_795599.1	NP_795599.1 putative cell wall hydrolase, lysin [Streptococcus phage 315.4]	FALSE	0.35	86	1.628e-16								Mannosyl-glycoprotein endo-beta-N-acetylglucosaminidase [PF01832.23]; N-acetylmuramoyl-L-alanine amidase [PF01510.28]	GH73 lysozyme (EC 3.2.1.17); mannosyl-glycoprotein endo-beta-N-acetylglucosaminidase (EC 3.2.1.96); peptidoglycan hydrolase with endo-beta-N-acetylglucosaminidase specificity (EC 3.2.1.-) [GH73]	sp|Q9I4P4|FLGJ_PSEAE	Xh	sp|Q9I4P4|FLGJ_PSEAE Peptidoglycan hydrolase FlgJ; Xh	0	1	2	FALSE	MKA	peptidoglycan hydrolase FlgJGH73 lysozyme (EC 3.2.1.17); mannosyl-glycoprotein endo-beta-N-acetylglucosaminidase (EC 3.2.1.96); peptidoglycan hydrolase with endo-beta-N-acetylglucosaminidase specificity (EC 3.2.1.-) [GH73]NP_795599.1 putative cell wall hydrolase, lysin [Streptococcus phage 315.4]Mannosyl-glycoprotein endo-beta-N-acetylglucosaminidase [PF01832.23]; N-acetylmuramoyl-L-alanine amida…
ERR4297092_2512||full_24	ERR4297092_2512||full	24	27610	28041	-1	D			YP_006383474.1	YP_006383474.1 holin [Bacillus phage PBC1]	FALSE	0.476	111	1.059e-27								Bacteriophage holin family [PF05105.15]		sp|Q92FD1|Y175_LISIN	Xh	sp|Q92FD1|Y175_LISIN Uncharacterized protein Lin0175; Xh	0	1	2	FALSE
ERR4297092_2512||full_25	ERR4297092_2512||full	25	28123	29523	-1	E																					0	2	2	FALSE
ERR4297092_2512||full_26	ERR4297092_2512||full	26	29534	31417	-1	E																					0	0	2	FALSE
ERR4297092_2512||full_27	ERR4297092_2512||full	27	31429	31791	-1	E																					0	2	1	FALSE
ERR4297092_2512||full_28	ERR4297092_2512||full	28	31793	34618	-1	D			YP_003856815.1	YP_003856815.1 putative tape measure protein [Clostridium phage phiCTP1]	FALSE	0.317	333	2.586e-93								Phage-related minor tail protein [PF10145.12]		sp|O64314|TMP_BPP2	Xs	sp|O64314|TMP_BPP2 Probable tape measure protein; Xs	0	0	1	FALSE	V
ERR4297092_2512||full_29	ERR4297092_2512||full	29	34636	34800	-1	E																					0	1	1	FALSE
ERR4297092_2512||full_30	ERR4297092_2512||full	30	34797	35177	-1	E																		REFSEQ	Xu	REFSEQ hypothetical protein; Xu	0	1	1	FALSE
ERR4297092_2512||full_31	ERR4297092_2512||full	31	35234	36094	-1	D																Phage tail tube protein [PF06488.14]; Phage tail tube protein [PF04630.15]; Cadherin-like beta sandwich domain [PF12733.10]		REFSEQ	Xu	REFSEQ tail protein; Xu	0	0	1	FALSE
ERR4297092_2512||full_32	ERR4297092_2512||full	32	36113	36430	-1	E																		REFSEQ	Xu	REFSEQ hypothetical protein; Xu	0	1	1	FALSE
ERR4297092_2512||full_33	ERR4297092_2512||full	33	36420	36599	-1	E																					0	2	1	FALSE
ERR4297092_2512||full_34	ERR4297092_2512||full	34	36602	36985	-1	D																Bacteriophage HK97-gp10, putative tail-component [PF04883.15]		REFSEQ	Xu	REFSEQ HK97 gp10 family protein; Xu	0	1	1	FALSE
ERR4297092_2512||full_35	ERR4297092_2512||full	35	36982	37323	-1	D																Phage head-tail joining protein [PF05521.14]		sp|O48446|HCP16_BPSPP	Xs;Xp;Xr	sp|O48446|HCP16_BPSPP Head completion protein gp16; XpXrXs	0	0	1	FALSE	V
ERR4297092_2512||full_36	ERR4297092_2512||full	36	37323	37598	-1	D																Phage gp6-like head-tail connector protein [PF05135.16]		REFSEQ	Xu	REFSEQ head-tail connector protein; Xu	0	1	1	FALSE
ERR4297092_2512||full_37	ERR4297092_2512||full	37	37650	38291	-1	E																					0	2	1	FALSE
ERR4297092_2512||full_38	ERR4297092_2512||full	38	38355	39536	-1	D			YP_009010476.1	YP_009010476.1 minor capsid protein [Geobacillus phage GBK2]	FALSE	0.321	145	4.857e-36								Phage capsid family [PF05065.16]		sp|O64210|CAPSD_BPMD2	Xs	sp|O64210|CAPSD_BPMD2 Probable major capsid protein gp17; Xs	0	0	1	FALSE	V
ERR4297092_2512||full_39	ERR4297092_2512||full	39	39551	40255	-1	C	K01358	ATP-dependent Clp protease, protease subunit [EC:3.4.21.92]	YP_009043932.1	YP_009043932.1 protease-like protein [Vibrio phage X29]	FALSE	0.421	123	2.492e-30	MER1014849	S14	MER1014849 - family S14 non-peptidase homologues (Eubacterium sp. CAG:786) [S14.UNW]#S14#{peptidase unit: 22-188}~source R5GJ44~	FALSE	0.854	290	1.081e-87	Clp protease [PF00574.26]; Serine dehydrogenase proteinase [PF01972.19]		REFSEQ	Xu	REFSEQ ATP-dependent Clp protease proteolytic subunit; Xu	0	0	1	FALSE	P
ERR4297092_2512||full_40	ERR4297092_2512||full	40	40260	41603	-1	D			NP_945033.1	NP_945033.1 portal protein [Burkholderia phage phi1026b]	FALSE	0.406	272	2.854e-78								Phage portal protein [PF04860.15]		sp|Q6QGD5|PORTL_BPT5	Xh;Xs;Xp;Xr	sp|Q6QGD5|PORTL_BPT5 Portal protein; XhXpXrXs	0	0	1	FALSE	V
ERR4297092_2512||full_41	ERR4297092_2512||full	41	41690	43315	-1	D			YP_004957638.1	YP_004957638.1 terminase large subunit [Nocardia phage NBR1]	FALSE	0.334	291	1.09e-83								Terminase large subunit, endonuclease domain [PF20441.1]; Terminase large subunit, ATPase domain [PF03354.18]		sp|O64206|VG13_BPMD2	Xu	sp|O64206|VG13_BPMD2 Gene 13 protein; Xu	0	0	2	FALSE
ERR4297092_2512||full_42	ERR4297092_2512||full	42	43315	43785	-1	D			YP_007673311.1	YP_007673311.1 hypothetical protein TVGG_00055 [Tetraselmis viridis virus S20]	FALSE	0.353	67	1.669e-12								Phage terminase, small subunit [PF05119.15]		REFSEQ	Xu	REFSEQ terminase small subunit; Xu	0	1	2	FALSE
ERR4297092_2512||full_43	ERR4297092_2512||full	43	43895	44302	-1	C	K07451	5-methylcytosine-specific restriction enzyme A [EC:3.1.21.-]	YP_009200923.1	YP_009200923.1 HNH endonuclease [Enterococcus phage IME-EFm5]	FALSE	0.332	63	2.611e-11								HNH endonuclease [PF01844.26]		REFSEQ	Xu	REFSEQ HNH endonuclease; Xu	1	1	2	FALSE
ERR4297092_2512||full_44	ERR4297092_2512||full	44	44372	44803	-1	D																Protein of unknown function (DUF1492) [PF07374.14]					0	1	2	FALSE
ERR4297092_2512||full_45	ERR4297092_2512||full	45	44807	45091	-1	E																					0	1	2	FALSE
ERR4297092_2512||full_46	ERR4297092_2512||full	46	45081	46454	-1	D			YP_009840417.1	YP_009840417.1 helicase [Bacillus phage Wes44]	TRUE	0.539	462	1.553e-143								SNF2-related domain [PF00176.26]; Helicase conserved C-terminal domain [PF00271.34]		sp|P20703|UVSW_BPT4	Xh	sp|P20703|UVSW_BPT4 ATP-dependent DNA helicase uvsW; Xh	0	1	2	FALSE
ERR4297092_2512||full_47	ERR4297092_2512||full	47	46435	46845	-1	D			NP_795677.1	NP_795677.1 hypothetical protein SpyM3_1441 [Streptococcus phage 315.6]	FALSE	0.45	75	1.618e-15								VRR-NUC domain [PF08774.14]		sp|Q9T1Q4|VP44_BPAPS	Xu	sp|Q9T1Q4|VP44_BPAPS Putative nuclease p44; Xu	0	1	2	FALSE
ERR4297092_2512||full_48	ERR4297092_2512||full	48	47051	49309	-1	D			YP_009952575.1	YP_009952575.1 DNA primase/helicase [Mycobacterium phage Amelie]	FALSE	0.284	184	2.891e-46								Family of unknown function (DUF5906) [PF19263.2]; D5 N terminal like [PF08706.14]; Poxvirus D5 protein-like [PF03288.19]; Primase C terminal 1 (PriCT-1) [PF08708.14]		sp|P10277|PRIM_BPP4	Xh;Xr	sp|P10277|PRIM_BPP4 Putative P4-specific DNA primase; XhXr	0	1	2	FALSE	V
ERR4297092_2512||full_49	ERR4297092_2512||full	49	49804	50163	1	E																					0	2	2	FALSE
ERR4297092_2512||full_50	ERR4297092_2512||full	50	50156	51289	1	D			YP_009010736.1	YP_009010736.1 hypothetical protein P2559Y_0026 [Croceibacter phage P2559Y]	FALSE	0.447	307	2.013e-91								Protein of unknown function (DUF2800) [PF10926.11]		sp|O64262|VG69_BPMD2	Xu	sp|O64262|VG69_BPMD2 Gene 69 protein; Xu	0	2	2	FALSE
ERR4297092_2512||full_51	ERR4297092_2512||full	51	51286	51852	1	D			YP_009010737.1	YP_009010737.1 hypothetical protein P2559Y_0027 [Croceibacter phage P2559Y]	FALSE	0.553	187	2.759e-53								Protein of unknown function (DUF2815) [PF10991.11]		sp|Q9T1P8|VP50_BPAPS	Xu	sp|Q9T1P8|VP50_BPAPS Putative protein p50; Xu	0	2	2	FALSE
ERR4297092_2512||full_52	ERR4297092_2512||full	52	51923	52138	1	E																					0	2	2	FALSE	F
ERR4297092_2512||full_53	ERR4297092_2512||full	53	52194	52550	1	E																					0	2	2	FALSE	F
ERR4297092_2512||full_54	ERR4297092_2512||full	54	52576	54561	1	C	K02334	DNA polymerase bacteriophage-type [EC:2.7.7.7]	NP_795675.1	NP_795675.1 putative DNA polymerase A domain [Streptococcus phage 315.6]	TRUE	0.482	585	2.519e-182								DNA polymerase family A [PF00476.23]		sp|P06225|DPOL_BPSP2	Xh;Xr	sp|P06225|DPOL_BPSP2 DNA polymerase; XhXr	0	1	4	FALSE	VF
ERR4297092_2512||full_55	ERR4297092_2512||full	55	54605	55258	-1	E																					0	2	4	FALSE	F
ERR4297092_2512||full_56	ERR4297092_2512||full	56	55709	55882	-1	D																Cysteine-rich KTR [PF14205.9]					0	2	4	FALSE	F
ERR4297092_2512||full_57	ERR4297092_2512||full	57	55934	56944	-1	D																Elongation factor G, domain IV [PF03764.21]; Elongation factor G C-terminus [PF00679.27]; Elongation Factor G, domain III [PF14492.9]					0		4	FALSE	F
SRR12529377_1697565||full_1	SRR12529377_1697565||full	1	3	128	1	E																					0	2	5	FALSE	F
SRR12529377_1697565||full_2	SRR12529377_1697565||full	2	460	4206	1	C	K01200	pullulanase [EC:3.2.1.41]														Alpha amylase, catalytic domain [PF00128.27]; Carbohydrate-binding module 48 (Isoamylase N-terminal domain) [PF02922.21]; Dockerin type I domain [PF00404.21]; MucBP domain [PF06458.15]	GH13 alpha-amylase (EC 3.2.1.1); pullulanase (EC 3.2.1.41); cyclomaltodextrin glucanotransferase (EC 2.4.1.19); cyclomaltodextrinase (EC 3.2.1.54); trehalose-6-phosphate hydrolase (EC 3.2.1.93); oligo-alpha-glucosidase (EC 3.2.1.10); maltogenic amylase (EC 3.2.1.133); neopullulanase (EC 3.2.1.135); alpha-glucosidase (EC 3.2.1.20); maltotetraose-forming alpha-amylase (EC 3.2.1.60); isoamylase (EC …				0	2	4	FALSE	MF
SRR12529377_1697565||full_3	SRR12529377_1697565||full	3	4330	4848	1	C	K07474	phage terminase small subunit														Terminase small subunit [PF03592.19]					0	1	4	FALSE	F
SRR12529377_1697565||full_4	SRR12529377_1697565||full	4	4841	6085	1	C	K06909	phage terminase large subunit	YP_003856795.1	YP_003856795.1 putative terminase large subunit [Clostridium phage phiCTP1]	TRUE	0.506	382	1.216e-116								Terminase large subunit, T4likevirus-type, N-terminal [PF03237.18]; Phage terminase large subunit [PF04466.16]; Terminase RNaseH-like domain [PF17289.5]; Terminase RNAseH like domain [PF17288.5]		sp|Q05219|VG13_BPML5	Xu	sp|Q05219|VG13_BPML5 Gene 13 protein; Xu	0	0	2	FALSE	F
SRR12529377_1697565||full_5	SRR12529377_1697565||full	5	6095	7240	1	D																Phage portal protein [PF04860.15]					0	2	1	FALSE
SRR12529377_1697565||full_6	SRR12529377_1697565||full	6	7233	8213	1	E																					0	1	1	FALSE
SRR12529377_1697565||full_7	SRR12529377_1697565||full	7	8228	8563	1	E																					0	2	1	FALSE
SRR12529377_1697565||full_8	SRR12529377_1697565||full	8	8582	9589	1	E			YP_009224017.1	YP_009224017.1 hypothetical protein AXJ13_gp011 [Achromobacter phage JWF]	FALSE	0.193	66	1.078e-10										REFSEQ	Xu	REFSEQ capsid protein; Xu	0	1	1	FALSE
SRR12529377_1697565||full_9	SRR12529377_1697565||full	9	9602	9958	1	E																					0	2	1	FALSE
SRR12529377_1697565||full_10	SRR12529377_1697565||full	10	9958	10314	1	E																					0	2	1	FALSE
SRR12529377_1697565||full_11	SRR12529377_1697565||full	11	10301	10738	1	E																					0	2	1	FALSE
SRR12529377_1697565||full_12	SRR12529377_1697565||full	12	10735	11097	1	E																					0	2	1	FALSE
SRR12529377_1697565||full_13	SRR12529377_1697565||full	13	11090	11200	1	E																					0	2	1	FALSE
SRR12529377_1697565||full_14	SRR12529377_1697565||full	14	11197	11709	1	E																					0	2	1	FALSE
SRR12529377_1697565||full_15	SRR12529377_1697565||full	15	11703	12617	1	E																					0	2	1	FALSE
SRR12529377_1697565||full_16	SRR12529377_1697565||full	16	12619	12948	1	E																					0	2	1	FALSE
SRR12529377_1697565||full_17	SRR12529377_1697565||full	17	12945	13283	1	E																					0	2	1	FALSE
SRR12529377_1697565||full_18	SRR12529377_1697565||full	18	13300	14331	1	D																Baseplate J-like protein [PF04865.17]		sp|P51767|BPJ_BPP2	Xh;Xs	sp|P51767|BPJ_BPP2 Baseplate protein J; XhXs	0	0	4	FALSE	V
SRR12529377_1697565||full_19	SRR12529377_1697565||full	19	14328	14804	1	D																Bacteriophage Mu-like, Gp48 [PF10076.12]					0	2	4	FALSE
SRR12529377_1697565||full_20	SRR12529377_1697565||full	20	15342	17483	-1	C	K18348	serine/alanine racemase [EC:5.1.1.18 5.1.1.1]	YP_009174129.1	YP_009174129.1 putative alanine racemase [Yellowstone lake mimivirus]	FALSE	0.305	158	2.49e-38								Alanine racemase, N-terminal domain [PF01168.23]; Alanine racemase, C-terminal domain [PF00842.24]					0	2	4	FALSE	F
SRR12529377_1697565||full_21	SRR12529377_1697565||full	21	17476	18240	-1	C	K18866	zinc D-Ala-D-Ala dipeptidase/carboxypeptidase [EC:3.4.13.22 3.4.17.14]							MER0013474	M15B	MER0013474 - van XYc peptidase (Enterococcus faecalis) [M15.003]#M15B#{peptidase unit: 1-254}~source Q9KHL8~	TRUE	0.917	489	3.865e-156	D-alanyl-D-alanine carboxypeptidase [PF02557.20]					0	2	4	FALSE	PF
SRR12529377_1697565||full_22	SRR12529377_1697565||full	22	18237	19286	-1	C	K18856	D-alanine---D-serine ligase [EC:6.3.2.35]														D-ala D-ala ligase C-terminus [PF07478.16]; D-ala D-ala ligase N-terminus [PF01820.24]; ATP-grasp domain [PF13535.9]; ATP-grasp domain [PF02655.17]; RimK-like ATP-grasp domain [PF08443.14]; Carbamoyl-phosphate synthase L chain, ATP binding domain [PF02786.20]; ATP-grasp domain [PF02222.25]					0	2	4	FALSE	F
SRR12529377_1697565||full_23	SRR12529377_1697565||full	23	19288	20112	-1	C	K18346	vancomycin resistance protein VanW														VanW like protein [PF04294.16]					0	2	4	FALSE	F
SRR12529377_1697565||full_24	SRR12529377_1697565||full	24	20284	20865	-1	D																VanZ like family [PF04892.15]					0	2	5	FALSE	F
SRR12529378_201484||full_1	SRR12529378_201484||full	1	2	94	-1	E																					0	2	5	FALSE	F
SRR12529378_201484||full_2	SRR12529378_201484||full	2	477	4031	-1	D																SIR2-like domain [PF13289.9]					0	2	4	FALSE	F
SRR12529378_201484||full_3	SRR12529378_201484||full	3	4424	4855	-1	E																					0	2	4	FALSE	F
SRR12529378_201484||full_4	SRR12529378_201484||full	4	4842	6251	-1	E																					0	2	4	FALSE	F
SRR12529378_201484||full_5	SRR12529378_201484||full	5	6258	7364	-1	E																					0	2	4	FALSE
SRR12529378_201484||full_6	SRR12529378_201484||full	6	7456	8526	-1	D																Histidine phosphatase superfamily (branch 2) [PF00328.25]					0	2	4	FALSE
SRR12529378_201484||full_7	SRR12529378_201484||full	7	8738	8884	1	E																					0	2	4	FALSE
SRR12529378_201484||full_8	SRR12529378_201484||full	8	8920	9150	-1	E																					0	2	4	FALSE
SRR12529378_201484||full_9	SRR12529378_201484||full	9	9147	9356	-1	E																					0	2	4	FALSE
SRR12529378_201484||full_10	SRR12529378_201484||full	10	9672	12311	-1	D																Adenosine deaminase [PF00962.25]					0	2	4	FALSE
SRR12529378_201484||full_11	SRR12529378_201484||full	11	12308	12634	-1	E																					0	2	4	FALSE
SRR12529378_201484||full_12	SRR12529378_201484||full	12	13074	14480	1	D																Phage integrase family [PF00589.25]; Arm DNA-binding domain [PF17293.5]; Phage integrase SAM-like domain [PF13102.9]		sp|P22877|INTR_SACER	Xh;Xr	sp|P22877|INTR_SACER Integrase; XhXr	0	1	4	FALSE	V
SRR12529378_201484||full_13	SRR12529378_201484||full	13	15716	16516	-1	C	K00561	23S rRNA (adenine-N6)-dimethyltransferase [EC:2.1.1.184]														Ribosomal RNA adenine dimethylase [PF00398.23]					0	2	2	FALSE
SRR12529378_201484||full_14	SRR12529378_201484||full	14	16542	17291	-1	C	K07482	transposase, IS30 family	NP_040341.1	NP_040341.1 putative transposase [Spiroplasma phage R8A2B]	FALSE	0.304	98	6.05e-22										sp|Q45618|TRA6_GEOSE	Xr	sp|Q45618|TRA6_GEOSE Putative transposase for insertion sequence element IS5376; Xr	0	1	2	FALSE	V
SRR12529378_201484||full_15	SRR12529378_201484||full	15	17957	18817	-1	D																D12 class N6 adenine-specific DNA methyltransferase [PF02086.18]		sp|P12427|DMA_BPT2	Xh;Xp;Xr	sp|P12427|DMA_BPT2 DNA adenine methylase; XhXpXr	0	1	2	FALSE	V
SRR12529378_201484||full_16	SRR12529378_201484||full	16	18801	19439	-1	C	K00560	thymidylate synthase [EC:2.1.1.45]	YP_009300771.1	YP_009300771.1 thymidylate synthase [Arthrobacter phage Mudcat]	FALSE	0.238	68	5.47e-12								Thymidylate synthase [PF00303.22]					0	1	2	FALSE	M
SRR12529378_201484||full_17	SRR12529378_201484||full	17	19654	20115	-1	E																					0	1	2	FALSE
SRR12529378_201484||full_18	SRR12529378_201484||full	18	20118	21776	-1	C	K00986	RNA-directed DNA polymerase [EC:2.7.7.49]	YP_010110233.1	YP_010110233.1 RNA binding protein [crAssphage cr50_1]	FALSE	0.322	169	1.613e-42								Reverse transcriptase (RNA-dependent DNA polymerase) [PF00078.30]		REFSEQ	Xu	REFSEQ reverse transcriptase; Xu	0	1	2	FALSE
SRR12529378_201484||full_19	SRR12529378_201484||full	19	21905	28651	-1	E			YP_010113513.1	YP_010113513.1 hypothetical protein KNV62_gp15 [crAssphage cr273_1]	FALSE	0.155	130	9.858e-29													0	1	2	FALSE
SRR12529378_201484||full_20	SRR12529378_201484||full	20	28700	28954	-1	E																					0	2	2	FALSE
SRR12529378_201484||full_21	SRR12529378_201484||full	21	28962	29672	-1	E																					0	2	2	FALSE
SRR12529378_201484||full_22	SRR12529378_201484||full	22	29679	29954	-1	E																					0	1	2	FALSE
SRR12529378_201484||full_23	SRR12529378_201484||full	23	29951	30730	-1	E																					0	2	2	FALSE
SRR12529378_201484||full_24	SRR12529378_201484||full	24	30736	31212	-1	E																					0	2	2	FALSE
SRR12529378_201484||full_25	SRR12529378_201484||full	25	31209	31997	-1	E			YP_009854525.1	YP_009854525.1 nucleotidyltransferase [Flavobacterium phage vB_FspM_lotta8-1]	FALSE	0.273	111	4.611e-26										REFSEQ	Xu	REFSEQ nucleotidyltransferase; Xu	0	1	2	FALSE
SRR12529378_201484||full_26	SRR12529378_201484||full	26	31999	32385	-1	E																					0	2	2	FALSE
SRR12529378_201484||full_27	SRR12529378_201484||full	27	32354	32692	-1	E																					0	1	2	FALSE
SRR12529378_201484||full_28	SRR12529378_201484||full	28	32718	33170	-1	C	K08640	zinc D-Ala-D-Ala carboxypeptidase [EC:3.4.17.14]	YP_002221548.1	YP_002221548.1 putative peptidase [Bacteroides phage B40-8]	FALSE	0.505	120	7.341e-31	MER0233695	M15A	MER0233695 - zinc D-Ala-D-Ala carboxypeptidase ({Streptomyces}-type) (Bacteroides stercoris) [M15.001]#M15A#{peptidase unit: 2-132}~source EDS16181~	FALSE	0.491	126	2.362e-32	Peptidase M15 [PF08291.14]; Bacterial protein of unknown function (DUF882) [PF05951.16]		REFSEQ	Xu	REFSEQ hypothetical protein; Xu	0	1	2	FALSE	P
SRR12529378_201484||full_29	SRR12529378_201484||full	29	33187	33459	-1	E																					0	2	2	FALSE
SRR12529378_201484||full_30	SRR12529378_201484||full	30	33476	33994	-1	E																					0	1	2	FALSE
SRR12529378_201484||full_31	SRR12529378_201484||full	31	33994	34950	-1	E																		REFSEQ	Xu	REFSEQ structural protein; Xu	0	1	2	FALSE
SRR12529378_201484||full_32	SRR12529378_201484||full	32	34953	35582	-1	D																Domain of unknown function (DUF6046) [PF19512.2]					0	2	2	FALSE
SRR12529378_201484||full_33	SRR12529378_201484||full	33	35619	37331	-1	E			NP_835564.1	NP_835564.1 hypothetical protein SA1766 [Staphylococcus phage phiN315]	FALSE	0.21	63	3.147e-09													0	1	2	FALSE
SRR12529378_201484||full_34	SRR12529378_201484||full	34	37480	37641	-1	E																					0	2	2	FALSE
SRR12529378_201484||full_35	SRR12529378_201484||full	35	37641	37940	-1	E																					0	2	2	FALSE
SRR12529378_201484||full_36	SRR12529378_201484||full	36	37966	38373	-1	E																		REFSEQ	Xu	REFSEQ hypothetical protein; Xu	0	1	2	FALSE
SRR12529378_201484||full_37	SRR12529378_201484||full	37	38386	39537	-1	D			YP_009854514.1	YP_009854514.1 structural protein [Flavobacterium phage vB_FspM_lotta8-1]	FALSE	0.198	81	2.972e-15								Protein of unknown function (DUF2586) [PF10758.12]					0	1	2	FALSE
SRR12529378_201484||full_38	SRR12529378_201484||full	38	39657	40556	-1	E			YP_009854513.1	YP_009854513.1 structural protein [Flavobacterium phage vB_FspM_lotta8-1]	FALSE	0.342	169	1.819e-45										sp|P19727|CAPSB_BPT7	Xs;Xr	sp|P19727|CAPSB_BPT7 Minor capsid protein; XrXs	0	1	2	FALSE	V
SRR12529378_201484||full_39	SRR12529378_201484||full	39	40578	41552	-1	C	K06904	uncharacterized protein							MER1077699	S78	MER1077699 - prohead peptidase (bacteriophage T5) (Methylobacterium mesophilicum) [S78.002]#S78#{peptidase unit: 61-190}~source M7Z9E4~	FALSE	0.32	64	1.496e-09	Caudovirus prohead serine protease [PF04586.20]		sp|D3WAC4|PRO_BPLP2	Xh;Xs	sp|D3WAC4|PRO_BPLP2 Probable capsid maturation protease; XhXs	0	0	2	FALSE	VP
SRR12529378_201484||full_40	SRR12529378_201484||full	40	41679	42176	1	D																Putative ATPase subunit of terminase (gpP-like) [PF06056.15]; Protein of unknown function (DUF1804) [PF08822.14]					0	1	1	FALSE
SRR12529378_201484||full_41	SRR12529378_201484||full	41	42181	43731	1	E			YP_009595159.1	YP_009595159.1 hypothetical protein FDG96_gp14 [Bacillus phage Mgbh1]	FALSE	0.178	83	1.281e-15										sp|P10310|TERL_BPT3	Xh;Xr	sp|P10310|TERL_BPT3 Terminase, large subunit; XhXr	0	0	1	FALSE	V
SRR12529378_201484||full_42	SRR12529378_201484||full	42	43734	44150	1	D																Bacteriophage Mu, Gp36 [PF07030.15]					0	1	1	FALSE
SRR12529378_201484||full_43	SRR12529378_201484||full	43	44181	45491	1	D			YP_009854558.1	YP_009854558.1 hypothetical protein HWC86_gp27 [Flavobacterium phage vB_FspM_pippi8-1]	FALSE	0.244	112	7.829e-25								Protein of unknown function (DUF935) [PF06074.15]		sp|P44225|VG29_HAEIN	Xu	sp|P44225|VG29_HAEIN Mu-like prophage FluMu protein gp29; Xu	0	0	2	FALSE
SRR12529378_201484||full_44	SRR12529378_201484||full	44	45728	46657	1	D																Phage Mu protein F like protein [PF04233.17]					0	1	2	FALSE
SRR12529378_201484||full_45	SRR12529378_201484||full	45	46763	47209	1	D																Phage virion morphogenesis family [PF05069.16]		sp|P36934|VPS_BPP2	Xu	sp|P36934|VPS_BPP2 Tail completion protein S; Xu	0	1	2	FALSE
SRR12529378_201484||full_46	SRR12529378_201484||full	46	47240	47728	1	E																					0	1	2	FALSE
SRR12529378_201484||full_47	SRR12529378_201484||full	47	47725	47973	-1	E																					0	2	2	FALSE
SRR12529378_201484||full_48	SRR12529378_201484||full	48	47989	48342	-1	E																					0	2	2	FALSE
SRR12529378_201484||full_49	SRR12529378_201484||full	49	48351	48590	-1	E																					0	2	2	FALSE
SRR12529378_201484||full_50	SRR12529378_201484||full	50	48712	49197	-1	E																					0	1	2	FALSE
SRR12529378_201484||full_51	SRR12529378_201484||full	51	49321	49959	-1	D																Protein of unknown function (DUF3164) [PF11363.11]					0	1	2	FALSE
SRR12529378_201484||full_52	SRR12529378_201484||full	52	49996	50298	-1	D																Domain of unknown function (DUF4406) [PF14359.9]					0	2	2	FALSE
SRR12529378_201484||full_53	SRR12529378_201484||full	53	50295	50573	-1	E																					0	2	2	FALSE
SRR12529378_201484||full_54	SRR12529378_201484||full	54	50630	51250	-1	E																					0	1	2	FALSE
SRR12529378_201484||full_55	SRR12529378_201484||full	55	51250	52158	-1	D																AAA domain [PF13401.9]					0	1	2	FALSE
SRR12529378_201484||full_56	SRR12529378_201484||full	56	52182	54248	-1	E																					0	1	2	FALSE	F
SRR12529378_201484||full_57	SRR12529378_201484||full	57	54252	54452	-1	E																					0	1	2	FALSE	F
SRR12529378_201484||full_58	SRR12529378_201484||full	58	54771	55025	-1	E																					0	2	2	FALSE	F
SRR12529378_201484||full_59	SRR12529378_201484||full	59	55022	55285	-1	E																					0	2	2	FALSE	F
SRR12529378_201484||full_60	SRR12529378_201484||full	60	55282	55509	-1	E																					0	2	2	FALSE	F
SRR12529378_201484||full_61	SRR12529378_201484||full	61	55506	55829	-1	E																					0	2	2	FALSE	F
SRR12529378_201484||full_62	SRR12529378_201484||full	62	55966	56346	1	D																Bacteriophage CI repressor helix-turn-helix domain [PF07022.16]					0	1	5	FALSE	F
SRR12529380_590248||full_1	SRR12529380_590248||full	1	906	1772	-1	C	K01624	fructose-bisphosphate aldolase, class II [EC:4.1.2.13]														Fructose-bisphosphate aldolase class-II [PF01116.23]					0	2	5	FALSE	MKF
SRR12529380_590248||full_2	SRR12529380_590248||full	2	2051	3733	1	D			YP_009001035.1	YP_009001035.1 PDZ serine protease [Pithovirus sibericum]	FALSE	0.216	60	2.83e-08	MER0407467	S01C	MER0407467 - subfamily S1C unassigned peptidases (Ruminococcus bromii) [S01.UPC]#S01C#{peptidase unit: 307-577}~source YP_007780840~	TRUE	0.688	373	1.348e-110	Trypsin-like peptidase domain [PF13365.9]; PDZ domain [PF13180.9]; Peptidase family M50 [PF02163.25]		REFSEQ	Xu	REFSEQ trypsin-like peptidase domain-containing protein; Xu	0	1	4	FALSE	PF
SRR12529380_590248||full_3	SRR12529380_590248||full	3	3811	4686	-1	C	K04070	putative pyruvate formate lyase activating enzyme [EC:1.97.1.4]														4Fe-4S single cluster domain [PF13353.9]; Radical SAM superfamily [PF04055.24]					0	2	2	FALSE	MF
SRR12529380_590248||full_4	SRR12529380_590248||full	4	4723	4971	-1	D																Family of unknown function (DUF6514) [PF20124.2]					0	2	2	FALSE	F
SRR12529380_590248||full_5	SRR12529380_590248||full	5	5240	6244	1	C	K25156	viologen exporter family transport system ATP-binding protein	YP_009329403.1	YP_009329403.1 ABC2 type transporter superfamily protein, partial [Cedratvirus A11]	FALSE	0.281	95	5.685e-20								ABC transporter [PF00005.30]		sp|P44662|Y361_HAEIN	Xh	sp|P44662|Y361_HAEIN Probable iron transport system ATP-binding protein HI_0361; Xh	0	1	2	FALSE
SRR12529380_590248||full_6	SRR12529380_590248||full	6	6244	7062	1	C	K25155	viologen exporter family transport system permease protein														ABC-2 family transporter protein [PF06182.14]					0	2	2	FALSE
SRR12529380_590248||full_7	SRR12529380_590248||full	7	7065	7886	1	C	K25154	viologen exporter family transport system permease protein														ABC-2 family transporter protein [PF06182.14]					0	2	2	FALSE
SRR12529380_590248||full_8	SRR12529380_590248||full	8	8218	11964	1	C	K01200	pullulanase [EC:3.2.1.41]														Alpha amylase, catalytic domain [PF00128.27]; Carbohydrate-binding module 48 (Isoamylase N-terminal domain) [PF02922.21]; Dockerin type I domain [PF00404.21]; MucBP domain [PF06458.15]	GH13 alpha-amylase (EC 3.2.1.1); pullulanase (EC 3.2.1.41); cyclomaltodextrin glucanotransferase (EC 2.4.1.19); cyclomaltodextrinase (EC 3.2.1.54); trehalose-6-phosphate hydrolase (EC 3.2.1.93); oligo-alpha-glucosidase (EC 3.2.1.10); maltogenic amylase (EC 3.2.1.133); neopullulanase (EC 3.2.1.135); alpha-glucosidase (EC 3.2.1.20); maltotetraose-forming alpha-amylase (EC 3.2.1.60); isoamylase (EC …				0	2	2	FALSE	M
SRR12529380_590248||full_9	SRR12529380_590248||full	9	12088	12606	1	C	K07474	phage terminase small subunit														Terminase small subunit [PF03592.19]					0	1	2	FALSE
SRR12529380_590248||full_10	SRR12529380_590248||full	10	12599	13843	1	C	K06909	phage terminase large subunit	YP_003856795.1	YP_003856795.1 putative terminase large subunit [Clostridium phage phiCTP1]	TRUE	0.506	382	1.216e-116								Terminase large subunit, T4likevirus-type, N-terminal [PF03237.18]; Phage terminase large subunit [PF04466.16]; Terminase RNaseH-like domain [PF17289.5]; Terminase RNAseH like domain [PF17288.5]		sp|Q05219|VG13_BPML5	Xu	sp|Q05219|VG13_BPML5 Gene 13 protein; Xu	0	0	2	FALSE
SRR12529380_590248||full_11	SRR12529380_590248||full	11	13853	14998	1	D																Phage portal protein [PF04860.15]					0	2	1	FALSE
SRR12529380_590248||full_12	SRR12529380_590248||full	12	14991	15971	1	E																					0	1	1	FALSE
SRR12529380_590248||full_13	SRR12529380_590248||full	13	15986	16321	1	E																					0	2	1	FALSE
SRR12529380_590248||full_14	SRR12529380_590248||full	14	16340	17347	1	E			YP_009224017.1	YP_009224017.1 hypothetical protein AXJ13_gp011 [Achromobacter phage JWF]	FALSE	0.193	66	1.078e-10										REFSEQ	Xu	REFSEQ capsid protein; Xu	0	1	1	FALSE
SRR12529380_590248||full_15	SRR12529380_590248||full	15	17360	17716	1	E																					0	2	1	FALSE
SRR12529380_590248||full_16	SRR12529380_590248||full	16	17716	18072	1	E																					0	2	1	FALSE
SRR12529380_590248||full_17	SRR12529380_590248||full	17	18059	18496	1	E																					0	2	1	FALSE
SRR12529380_590248||full_18	SRR12529380_590248||full	18	18493	18855	1	E																					0	2	1	FALSE
SRR12529380_590248||full_19	SRR12529380_590248||full	19	18848	18958	1	E																					0	2	1	FALSE
SRR12529380_590248||full_20	SRR12529380_590248||full	20	18955	19467	1	E																					0	2	1	FALSE
SRR12529380_590248||full_21	SRR12529380_590248||full	21	19461	20375	1	E																					0	2	1	FALSE
SRR12529380_590248||full_22	SRR12529380_590248||full	22	20377	20706	1	E																					0	2	1	FALSE
SRR12529380_590248||full_23	SRR12529380_590248||full	23	20703	21041	1	E																					0	2	1	FALSE
SRR12529380_590248||full_24	SRR12529380_590248||full	24	21058	22089	1	D																Baseplate J-like protein [PF04865.17]		sp|P51767|BPJ_BPP2	Xh;Xs	sp|P51767|BPJ_BPP2 Baseplate protein J; XhXs	0	0	4	FALSE	V
SRR12529380_590248||full_25	SRR12529380_590248||full	25	22086	22562	1	D																Bacteriophage Mu-like, Gp48 [PF10076.12]					0	2	4	FALSE
SRR12529380_590248||full_26	SRR12529380_590248||full	26	23100	25241	-1	C	K18348	serine/alanine racemase [EC:5.1.1.18 5.1.1.1]	YP_009174129.1	YP_009174129.1 putative alanine racemase [Yellowstone lake mimivirus]	FALSE	0.305	158	2.49e-38								Alanine racemase, N-terminal domain [PF01168.23]; Alanine racemase, C-terminal domain [PF00842.24]; Acyltransferase family [PF01757.25]					0	2	4	FALSE	F
SRR12529380_590248||full_27	SRR12529380_590248||full	27	25234	25998	-1	C	K18866	zinc D-Ala-D-Ala dipeptidase/carboxypeptidase [EC:3.4.13.22 3.4.17.14]							MER0013474	M15B	MER0013474 - van XYc peptidase (Enterococcus faecalis) [M15.003]#M15B#{peptidase unit: 1-254}~source Q9KHL8~	TRUE	0.917	489	3.865e-156	D-alanyl-D-alanine carboxypeptidase [PF02557.20]					0	2	4	FALSE	PF
SRR12529380_590248||full_28	SRR12529380_590248||full	28	25995	27044	-1	C	K18856	D-alanine---D-serine ligase [EC:6.3.2.35]														D-ala D-ala ligase C-terminus [PF07478.16]; D-ala D-ala ligase N-terminus [PF01820.24]; ATP-grasp domain [PF13535.9]; ATP-grasp domain [PF02655.17]; RimK-like ATP-grasp domain [PF08443.14]; Carbamoyl-phosphate synthase L chain, ATP binding domain [PF02786.20]; ATP-grasp domain [PF02222.25]					0	2	4	FALSE	F
SRR12529380_590248||full_29	SRR12529380_590248||full	29	27046	27870	-1	C	K18346	vancomycin resistance protein VanW														VanW like protein [PF04294.16]					0	2	4	FALSE	F
SRR12529380_590248||full_30	SRR12529380_590248||full	30	28042	28623	-1	D																VanZ like family [PF04892.15]					0	2	5	FALSE	F
SRR12529381_382437||full_1	SRR12529381_382437||full	1	69	650	1	D																VanZ like family [PF04892.15]					0	2	5	FALSE	F
SRR12529381_382437||full_2	SRR12529381_382437||full	2	719	874	1	E																					0	2	4	FALSE	F
SRR12529381_382437||full_3	SRR12529381_382437||full	3	822	1646	1	C	K18346	vancomycin resistance protein VanW														VanW like protein [PF04294.16]					0	2	4	FALSE	F
SRR12529381_382437||full_4	SRR12529381_382437||full	4	1648	2697	1	C	K18856	D-alanine---D-serine ligase [EC:6.3.2.35]														D-ala D-ala ligase C-terminus [PF07478.16]; D-ala D-ala ligase N-terminus [PF01820.24]; ATP-grasp domain [PF13535.9]; ATP-grasp domain [PF02655.17]; RimK-like ATP-grasp domain [PF08443.14]; Carbamoyl-phosphate synthase L chain, ATP binding domain [PF02786.20]; ATP-grasp domain [PF02222.25]					0	2	4	FALSE	F
SRR12529381_382437||full_5	SRR12529381_382437||full	5	2694	3458	1	C	K18866	zinc D-Ala-D-Ala dipeptidase/carboxypeptidase [EC:3.4.13.22 3.4.17.14]							MER0013474	M15B	MER0013474 - van XYc peptidase (Enterococcus faecalis) [M15.003]#M15B#{peptidase unit: 1-254}~source Q9KHL8~	TRUE	0.917	489	3.865e-156	D-alanyl-D-alanine carboxypeptidase [PF02557.20]					0	2	4	FALSE	PF
SRR12529381_382437||full_6	SRR12529381_382437||full	6	3448	5592	1	C	K18348	serine/alanine racemase [EC:5.1.1.18 5.1.1.1]	YP_009174129.1	YP_009174129.1 putative alanine racemase [Yellowstone lake mimivirus]	FALSE	0.305	158	2.508e-38								Alanine racemase, N-terminal domain [PF01168.23]; Alanine racemase, C-terminal domain [PF00842.24]; Acyltransferase family [PF01757.25]					0	2	4	FALSE	F
SRR12529381_382437||full_7	SRR12529381_382437||full	7	5903	5995	1	E																					0	2	4	FALSE
SRR12529381_382437||full_8	SRR12529381_382437||full	8	6130	6606	-1	D																Bacteriophage Mu-like, Gp48 [PF10076.12]					0	2	4	FALSE
SRR12529381_382437||full_9	SRR12529381_382437||full	9	6603	7634	-1	D																Baseplate J-like protein [PF04865.17]		sp|P51767|BPJ_BPP2	Xh;Xs	sp|P51767|BPJ_BPP2 Baseplate protein J; XhXs	0	0	4	FALSE	V
SRR12529381_382437||full_10	SRR12529381_382437||full	10	7651	7989	-1	E																					0	2	1	FALSE
SRR12529381_382437||full_11	SRR12529381_382437||full	11	7986	8315	-1	E																					0	2	1	FALSE
SRR12529381_382437||full_12	SRR12529381_382437||full	12	8317	9231	-1	E																					0	2	1	FALSE
SRR12529381_382437||full_13	SRR12529381_382437||full	13	9225	9737	-1	E																					0	2	1	FALSE
SRR12529381_382437||full_14	SRR12529381_382437||full	14	9734	9844	-1	E																					0	2	1	FALSE
SRR12529381_382437||full_15	SRR12529381_382437||full	15	9837	10199	-1	E																					0	2	1	FALSE
SRR12529381_382437||full_16	SRR12529381_382437||full	16	10196	10633	-1	E																					0	2	1	FALSE
SRR12529381_382437||full_17	SRR12529381_382437||full	17	10620	10976	-1	E																					0	2	1	FALSE
SRR12529381_382437||full_18	SRR12529381_382437||full	18	10976	11332	-1	E																					0	2	1	FALSE
SRR12529381_382437||full_19	SRR12529381_382437||full	19	11345	12352	-1	E			YP_009224017.1	YP_009224017.1 hypothetical protein AXJ13_gp011 [Achromobacter phage JWF]	FALSE	0.193	66	1.078e-10										REFSEQ	Xu	REFSEQ capsid protein; Xu	0	1	1	FALSE
SRR12529381_382437||full_20	SRR12529381_382437||full	20	12371	12706	-1	E																					0	2	1	FALSE
SRR12529381_382437||full_21	SRR12529381_382437||full	21	12721	13701	-1	E																					0	1	1	FALSE
SRR12529381_382437||full_22	SRR12529381_382437||full	22	13694	14839	-1	D																Phage portal protein [PF04860.15]					0	2	1	FALSE
SRR12529381_382437||full_23	SRR12529381_382437||full	23	14849	16093	-1	C	K06909	phage terminase large subunit	YP_003856795.1	YP_003856795.1 putative terminase large subunit [Clostridium phage phiCTP1]	TRUE	0.506	382	1.216e-116								Terminase large subunit, T4likevirus-type, N-terminal [PF03237.18]; Phage terminase large subunit [PF04466.16]; Terminase RNaseH-like domain [PF17289.5]; Terminase RNAseH like domain [PF17288.5]		sp|Q05219|VG13_BPML5	Xu	sp|Q05219|VG13_BPML5 Gene 13 protein; Xu	0	0	2	FALSE
SRR12529381_382437||full_24	SRR12529381_382437||full	24	16086	16604	-1	C	K07474	phage terminase small subunit														Terminase small subunit [PF03592.19]					0	1	2	FALSE
SRR12529381_382437||full_25	SRR12529381_382437||full	25	16728	20474	-1	C	K01200	pullulanase [EC:3.2.1.41]														Alpha amylase, catalytic domain [PF00128.27]; Carbohydrate-binding module 48 (Isoamylase N-terminal domain) [PF02922.21]; Dockerin type I domain [PF00404.21]; MucBP domain [PF06458.15]	GH13 alpha-amylase (EC 3.2.1.1); pullulanase (EC 3.2.1.41); cyclomaltodextrin glucanotransferase (EC 2.4.1.19); cyclomaltodextrinase (EC 3.2.1.54); trehalose-6-phosphate hydrolase (EC 3.2.1.93); oligo-alpha-glucosidase (EC 3.2.1.10); maltogenic amylase (EC 3.2.1.133); neopullulanase (EC 3.2.1.135); alpha-glucosidase (EC 3.2.1.20); maltotetraose-forming alpha-amylase (EC 3.2.1.60); isoamylase (EC …				0	2	2	FALSE	M
SRR12529381_382437||full_26	SRR12529381_382437||full	26	20806	21627	-1	C	K25154	viologen exporter family transport system permease protein														ABC-2 family transporter protein [PF06182.14]					0	2	2	FALSE
SRR12529381_382437||full_27	SRR12529381_382437||full	27	21630	22448	-1	C	K25155	viologen exporter family transport system permease protein														ABC-2 family transporter protein [PF06182.14]					0	2	2	FALSE
SRR12529381_382437||full_28	SRR12529381_382437||full	28	22448	23452	-1	C	K25156	viologen exporter family transport system ATP-binding protein	YP_009329403.1	YP_009329403.1 ABC2 type transporter superfamily protein, partial [Cedratvirus A11]	FALSE	0.281	95	5.685e-20								ABC transporter [PF00005.30]		sp|P44662|Y361_HAEIN	Xh	sp|P44662|Y361_HAEIN Probable iron transport system ATP-binding protein HI_0361; Xh	0	1	2	FALSE	F
SRR12529381_382437||full_29	SRR12529381_382437||full	29	23721	23969	1	D																Family of unknown function (DUF6514) [PF20124.2]					0	2	2	FALSE	F
SRR12529381_382437||full_30	SRR12529381_382437||full	30	24078	24881	1	C	K04070	putative pyruvate formate lyase activating enzyme [EC:1.97.1.4]														4Fe-4S single cluster domain [PF13353.9]; Radical SAM superfamily [PF04055.24]					0	2	2	FALSE	MF
SRR12529381_382437||full_31	SRR12529381_382437||full	31	24959	26641	-1	D			YP_009001035.1	YP_009001035.1 PDZ serine protease [Pithovirus sibericum]	FALSE	0.216	60	2.83e-08	MER0407467	S01C	MER0407467 - subfamily S1C unassigned peptidases (Ruminococcus bromii) [S01.UPC]#S01C#{peptidase unit: 307-577}~source YP_007780840~	TRUE	0.688	373	1.348e-110	Trypsin-like peptidase domain [PF13365.9]; PDZ domain [PF13180.9]; Peptidase family M50 [PF02163.25]		REFSEQ	Xu	REFSEQ trypsin-like peptidase domain-containing protein; Xu	0	1	4	FALSE	PF
SRR12529381_382437||full_32	SRR12529381_382437||full	32	26920	27786	1	C	K01624	fructose-bisphosphate aldolase, class II [EC:4.1.2.13]														Fructose-bisphosphate aldolase class-II [PF01116.23]					0	2	5	FALSE	MKF
SRR12529381_6541||full_1	SRR12529381_6541||full	1	854	1234	-1	D																Bacteriophage CI repressor helix-turn-helix domain [PF07022.16]					0	1	5	FALSE	F
SRR12529381_6541||full_2	SRR12529381_6541||full	2	1371	1694	1	E																					0	2	2	FALSE	F
SRR12529381_6541||full_3	SRR12529381_6541||full	3	1694	1918	1	E																					0	2	2	FALSE	F
SRR12529381_6541||full_4	SRR12529381_6541||full	4	1915	2178	1	E																					0	2	2	FALSE	F
SRR12529381_6541||full_5	SRR12529381_6541||full	5	2175	2429	1	E																					0	2	2	FALSE	F
SRR12529381_6541||full_6	SRR12529381_6541||full	6	2721	2948	1	E																					0	1	2	FALSE	F
SRR12529381_6541||full_7	SRR12529381_6541||full	7	2952	5018	1	E																					0	1	2	FALSE	F
SRR12529381_6541||full_8	SRR12529381_6541||full	8	5042	5950	1	D																AAA domain [PF13401.9]					0	1	2	FALSE
SRR12529381_6541||full_9	SRR12529381_6541||full	9	5950	6570	1	E																					0	1	2	FALSE
SRR12529381_6541||full_10	SRR12529381_6541||full	10	6597	6905	1	E																					0	2	2	FALSE
SRR12529381_6541||full_11	SRR12529381_6541||full	11	6902	7204	1	D																Domain of unknown function (DUF4406) [PF14359.9]					0	2	2	FALSE
SRR12529381_6541||full_12	SRR12529381_6541||full	12	7217	7879	1	D																Protein of unknown function (DUF3164) [PF11363.11]					0	1	2	FALSE
SRR12529381_6541||full_13	SRR12529381_6541||full	13	8003	8488	1	E																					0	1	2	FALSE
SRR12529381_6541||full_14	SRR12529381_6541||full	14	8610	8849	1	E																					0	2	2	FALSE
SRR12529381_6541||full_15	SRR12529381_6541||full	15	8879	9211	1	E																					0	2	2	FALSE
SRR12529381_6541||full_16	SRR12529381_6541||full	16	9227	9475	1	E																					0	2	2	FALSE
SRR12529381_6541||full_17	SRR12529381_6541||full	17	9472	9960	-1	E																					0	1	2	FALSE
SRR12529381_6541||full_18	SRR12529381_6541||full	18	9991	10437	-1	D																Phage virion morphogenesis family [PF05069.16]		sp|P36934|VPS_BPP2	Xu	sp|P36934|VPS_BPP2 Tail completion protein S; Xu	0	1	2	FALSE
SRR12529381_6541||full_19	SRR12529381_6541||full	19	10543	11472	-1	D																Phage Mu protein F like protein [PF04233.17]					0	1	2	FALSE
SRR12529381_6541||full_20	SRR12529381_6541||full	20	11709	13019	-1	D			YP_009854558.1	YP_009854558.1 hypothetical protein HWC86_gp27 [Flavobacterium phage vB_FspM_pippi8-1]	FALSE	0.244	112	7.829e-25								Protein of unknown function (DUF935) [PF06074.15]		sp|P44225|VG29_HAEIN	Xu	sp|P44225|VG29_HAEIN Mu-like prophage FluMu protein gp29; Xu	0	0	2	FALSE
SRR12529381_6541||full_21	SRR12529381_6541||full	21	13050	13466	-1	D																Bacteriophage Mu, Gp36 [PF07030.15]					0	1	1	FALSE
SRR12529381_6541||full_22	SRR12529381_6541||full	22	13469	15019	-1	E			YP_009595159.1	YP_009595159.1 hypothetical protein FDG96_gp14 [Bacillus phage Mgbh1]	FALSE	0.178	83	1.281e-15										sp|P10310|TERL_BPT3	Xh;Xr	sp|P10310|TERL_BPT3 Terminase, large subunit; XhXr	0	0	1	FALSE	V
SRR12529381_6541||full_23	SRR12529381_6541||full	23	15024	15521	-1	D																Putative ATPase subunit of terminase (gpP-like) [PF06056.15]; Protein of unknown function (DUF1804) [PF08822.14]					0	1	1	FALSE
SRR12529381_6541||full_24	SRR12529381_6541||full	24	15669	16622	1	C	K06904	uncharacterized protein							MER1077699	S78	MER1077699 - prohead peptidase (bacteriophage T5) (Methylobacterium mesophilicum) [S78.002]#S78#{peptidase unit: 61-190}~source M7Z9E4~	FALSE	0.32	64	1.402e-09	Caudovirus prohead serine protease [PF04586.20]		sp|D3WAC4|PRO_BPLP2	Xh;Xs	sp|D3WAC4|PRO_BPLP2 Probable capsid maturation protease; XhXs	0	0	2	FALSE	VP
SRR12529381_6541||full_25	SRR12529381_6541||full	25	16644	17543	1	E			YP_009854513.1	YP_009854513.1 structural protein [Flavobacterium phage vB_FspM_lotta8-1]	FALSE	0.342	169	1.819e-45										sp|P19727|CAPSB_BPT7	Xs;Xr	sp|P19727|CAPSB_BPT7 Minor capsid protein; XrXs	0	1	2	FALSE	V
SRR12529381_6541||full_26	SRR12529381_6541||full	26	17624	18814	1	D			YP_009854514.1	YP_009854514.1 structural protein [Flavobacterium phage vB_FspM_lotta8-1]	FALSE	0.202	87	4.453e-17								Protein of unknown function (DUF2586) [PF10758.12]					0	1	2	FALSE
SRR12529381_6541||full_27	SRR12529381_6541||full	27	18827	19234	1	E																		REFSEQ	Xu	REFSEQ hypothetical protein; Xu	0	1	2	FALSE
SRR12529381_6541||full_28	SRR12529381_6541||full	28	19260	19559	1	E																					0	2	2	FALSE
SRR12529381_6541||full_29	SRR12529381_6541||full	29	19559	19720	1	E																					0	2	2	FALSE
SRR12529381_6541||full_30	SRR12529381_6541||full	30	19721	19825	-1	E																					0	2	2	FALSE
SRR12529381_6541||full_31	SRR12529381_6541||full	31	19869	21581	1	E			NP_835564.1	NP_835564.1 hypothetical protein SA1766 [Staphylococcus phage phiN315]	FALSE	0.21	63	3.147e-09													0	1	2	FALSE
SRR12529381_6541||full_32	SRR12529381_6541||full	32	21597	22247	1	D																Domain of unknown function (DUF6046) [PF19512.2]					0	2	2	FALSE
SRR12529381_6541||full_33	SRR12529381_6541||full	33	22250	23206	1	E																		REFSEQ	Xu	REFSEQ structural protein; Xu	0	1	2	FALSE
SRR12529381_6541||full_34	SRR12529381_6541||full	34	23206	23724	1	E																					0	1	2	FALSE
SRR12529381_6541||full_35	SRR12529381_6541||full	35	23729	24013	1	E																					0	2	2	FALSE
SRR12529381_6541||full_36	SRR12529381_6541||full	36	24030	24482	1	C	K08640	zinc D-Ala-D-Ala carboxypeptidase [EC:3.4.17.14]	YP_002221548.1	YP_002221548.1 putative peptidase [Bacteroides phage B40-8]	FALSE	0.505	120	7.341e-31	MER0233695	M15A	MER0233695 - zinc D-Ala-D-Ala carboxypeptidase ({Streptomyces}-type) (Bacteroides stercoris) [M15.001]#M15A#{peptidase unit: 2-132}~source EDS16181~	FALSE	0.491	126	2.362e-32	Peptidase M15 [PF08291.14]; Bacterial protein of unknown function (DUF882) [PF05951.16]		REFSEQ	Xu	REFSEQ hypothetical protein; Xu	0	1	2	FALSE	P
SRR12529381_6541||full_37	SRR12529381_6541||full	37	24508	24846	1	E																					0	1	2	FALSE
SRR12529381_6541||full_38	SRR12529381_6541||full	38	24815	25201	1	E																					0	2	2	FALSE
SRR12529381_6541||full_39	SRR12529381_6541||full	39	25203	25991	1	E			YP_009854525.1	YP_009854525.1 nucleotidyltransferase [Flavobacterium phage vB_FspM_lotta8-1]	FALSE	0.273	111	4.611e-26										REFSEQ	Xu	REFSEQ nucleotidyltransferase; Xu	0	1	2	FALSE
SRR12529381_6541||full_40	SRR12529381_6541||full	40	25988	26464	1	E																					0	2	2	FALSE
SRR12529381_6541||full_41	SRR12529381_6541||full	41	26470	27249	1	E																					0	2	2	FALSE
SRR12529381_6541||full_42	SRR12529381_6541||full	42	27246	27521	1	E																					0	1	2	FALSE
SRR12529381_6541||full_43	SRR12529381_6541||full	43	27528	28238	1	E																					0	2	2	FALSE
SRR12529381_6541||full_44	SRR12529381_6541||full	44	28246	28500	1	E																					0	2	2	FALSE
SRR12529381_6541||full_45	SRR12529381_6541||full	45	28549	35295	1	E			YP_010113513.1	YP_010113513.1 hypothetical protein KNV62_gp15 [crAssphage cr273_1]	FALSE	0.155	130	9.858e-29													0	1	2	FALSE
SRR12529381_6541||full_46	SRR12529381_6541||full	46	35424	37082	1	C	K00986	RNA-directed DNA polymerase [EC:2.7.7.49]	YP_010110233.1	YP_010110233.1 RNA binding protein [crAssphage cr50_1]	FALSE	0.322	169	1.613e-42								Reverse transcriptase (RNA-dependent DNA polymerase) [PF00078.30]		REFSEQ	Xu	REFSEQ reverse transcriptase; Xu	0	1	2	FALSE
SRR12529381_6541||full_47	SRR12529381_6541||full	47	37085	37546	1	E																					0	1	2	FALSE
SRR12529381_6541||full_48	SRR12529381_6541||full	48	37761	38399	1	C	K00560	thymidylate synthase [EC:2.1.1.45]	YP_009300771.1	YP_009300771.1 thymidylate synthase [Arthrobacter phage Mudcat]	FALSE	0.238	68	5.47e-12								Thymidylate synthase [PF00303.22]					0	1	2	FALSE	MF
SRR12529381_6541||full_49	SRR12529381_6541||full	49	38392	39243	1	D																D12 class N6 adenine-specific DNA methyltransferase [PF02086.18]		sp|P12427|DMA_BPT2	Xh;Xp;Xr	sp|P12427|DMA_BPT2 DNA adenine methylase; XhXpXr	0	1	2	FALSE	VF
SRR12529381_6541||full_50	SRR12529381_6541||full	50	39678	40658	1	C	K07482	transposase, IS30 family	NP_040341.1	NP_040341.1 putative transposase [Spiroplasma phage R8A2B]	FALSE	0.25	99	2.501e-21										sp|Q45618|TRA6_GEOSE	Xr	sp|Q45618|TRA6_GEOSE Putative transposase for insertion sequence element IS5376; Xr	0	1	4	FALSE	VF
SRR12529381_6541||full_51	SRR12529381_6541||full	51	40684	41484	1	C	K00561	23S rRNA (adenine-N6)-dimethyltransferase [EC:2.1.1.184]														Ribosomal RNA adenine dimethylase [PF00398.23]					0	2	4	FALSE	F
SRR12529381_6541||full_52	SRR12529381_6541||full	52	42054	42662	-1	E																					0	2	4	FALSE	F
SRR12529381_6541||full_53	SRR12529381_6541||full	53	42664	43161	-1	E																					0	2	5	FALSE	F
SRR8387718_532344||full_1	SRR8387718_532344||full	1	938	2551	1	C	K18218	tetracycline resistance efflux pump														Na+/H+ antiporter family [PF03553.17]					0	2	5	FALSE	F
SRR8387718_532344||full_2	SRR8387718_532344||full	2	2725	3024	-1	E																					0	1	4	FALSE	F
SRR8387718_532344||full_3	SRR8387718_532344||full	3	3025	3255	1	E																					0	2	2	FALSE	F
SRR8387718_532344||full_4	SRR8387718_532344||full	4	3732	5168	-1	D																Regulator of chromosome condensation (RCC1) repeat [PF13540.9]					0	2	2	FALSE	F
SRR8387718_532344||full_5	SRR8387718_532344||full	5	5180	6559	-1	D																DHHW protein [PF14286.9]; SGNH hydrolase-like domain, acetyltransferase AlgX [PF16822.8]					0	2	2	FALSE
SRR8387718_532344||full_6	SRR8387718_532344||full	6	6562	8040	-1	C	K19294	alginate O-acetyltransferase complex protein AlgI														MBOAT, membrane-bound O-acyltransferase family [PF03062.22]					0	2	2	FALSE
SRR8387718_532344||full_7	SRR8387718_532344||full	7	8078	9196	-1	C	K05884	L-2-hydroxycarboxylate dehydrogenase (NAD+) [EC:1.1.1.337]														Malate/L-lactate dehydrogenase [PF02615.17]					0	2	2	FALSE	M
SRR8387718_532344||full_8	SRR8387718_532344||full	8	9217	10713	-1	C	K00864	glycerol kinase [EC:2.7.1.30]														FGGY family of carbohydrate kinases, N-terminal domain [PF00370.24]; FGGY family of carbohydrate kinases, C-terminal domain [PF02782.19]					0	2	2	FALSE
SRR8387718_532344||full_9	SRR8387718_532344||full	9	10796	11389	1	D																Lamin Tail Domain [PF00932.22]					0	2	2	FALSE
SRR8387718_532344||full_10	SRR8387718_532344||full	10	11382	11837	1	C	K00567	methylated-DNA-[protein]-cysteine S-methyltransferase [EC:2.1.1.63]	YP_003987220.1	YP_003987220.1 probable methylated-DNA--protein-cysteine methyltransferase [Acanthamoeba polyphaga mimivirus]	FALSE	0.412	76	1.078e-15								6-O-methylguanine DNA methyltransferase, DNA binding domain [PF01035.23]; 6-O-methylguanine DNA methyltransferase, ribonuclease-like domain [PF02870.18]		sp|Q5UNU9|MGMT_MIMIV	Xu	sp|Q5UNU9|MGMT_MIMIV Probable methylated-DNA--protein-cysteine methyltransferase; Xu	0	2	2	FALSE
SRR8387718_532344||full_11	SRR8387718_532344||full	11	11885	13546	-1	D																PT repeat [PF04886.15]					0	1	2	FALSE
SRR8387718_532344||full_12	SRR8387718_532344||full	12	13711	14391	1	C	K04652	hydrogenase nickel incorporation protein HypB														CobW/HypB/UreG, nucleotide-binding domain [PF02492.22]					0	2	2	FALSE
SRR8387718_532344||full_13	SRR8387718_532344||full	13	14617	17538	1	D																Dihydroprymidine dehydrogenase domain II, 4Fe-4S cluster [PF14691.9]; Pyridine nucleotide-disulphide oxidoreductase [PF07992.17]; NAD(P)-binding Rossmann-like domain [PF13450.9]; Flavin-binding monooxygenase-like [PF00743.22]; HI0933-like protein [PF03486.17]; FAD binding domain [PF01494.22]; FAD dependent oxidoreductase [PF01266.27]; 4Fe-4S dicluster domain [PF14697.9]; FAD dependent oxidoreduct…					0	2	2	FALSE
SRR8387718_532344||full_14	SRR8387718_532344||full	14	17540	17887	1	C	K04651	hydrogenase nickel incorporation protein HypA/HybF														Hydrogenase/urease nickel incorporation, metallochaperone, hypA [PF01155.22]					0	2	2	FALSE
SRR8387718_532344||full_15	SRR8387718_532344||full	15	18199	19566	-1	D																Putative threonine/serine exporter [PF06738.15]; Threonine/Serine exporter, ThrE [PF12821.10]					0	2	2	FALSE
SRR8387718_532344||full_16	SRR8387718_532344||full	16	19718	20182	1	D																Aminoacyl-tRNA editing domain [PF04073.18]					0	2	2	FALSE
SRR8387718_532344||full_17	SRR8387718_532344||full	17	20319	21818	1	D																GlcNAc-PI de-N-acetylase [PF02585.20]					0	2	2	FALSE	MK
SRR8387718_532344||full_18	SRR8387718_532344||full	18	21823	23334	1	D																Leucine-rich repeat [PF14580.9]; Leucine rich repeat [PF13855.9]; Leucine Rich repeats (2 copies) [PF12799.10]					0	2	2	FALSE
SRR8387718_532344||full_19	SRR8387718_532344||full	19	23366	24490	1	E																					0	2	2	FALSE
SRR8387718_532344||full_20	SRR8387718_532344||full	20	24578	25693	1	D																Phosphodiester glycosidase [PF09992.12]					0	2	2	FALSE
SRR8387718_532344||full_21	SRR8387718_532344||full	21	26136	26660	1	E																					0	2	2	FALSE
SRR8387718_532344||full_22	SRR8387718_532344||full	22	26887	28107	1	C	K08217	MFS transporter, DHA3 family, macrolide efflux protein														Transmembrane secretion effector [PF05977.16]; Major Facilitator Superfamily [PF07690.19]					0	2	2	FALSE
SRR8387718_532344||full_23	SRR8387718_532344||full	23	28174	28371	-1	E																					0	2	2	FALSE
SRR8387718_532344||full_24	SRR8387718_532344||full	24	28375	28743	1	E																					0	2	2	FALSE
SRR8387718_532344||full_25	SRR8387718_532344||full	25	29376	29597	1	E																					0	2	2	FALSE
SRR8387718_532344||full_26	SRR8387718_532344||full	26	29630	31324	1	E																					0	2	2	FALSE
SRR8387718_532344||full_27	SRR8387718_532344||full	27	31486	33072	-1	C	K06400	site-specific DNA recombinase	NP_852555.1	NP_852555.1 Site-specific recombinase [Bacillus phage phBC6A51]	FALSE	0.261	104	4.354e-22								Resolvase, N terminal domain [PF00239.24]; Recombinase [PF07508.16]		sp|P03014|PINE_ECOLI	Xr	sp|P03014|PINE_ECOLI Serine recombinase PinE; Xr	0	1	2	FALSE	V
SRR8387718_532344||full_28	SRR8387718_532344||full	28	33069	34280	-1	C	K06400	site-specific DNA recombinase	NP_852555.1	NP_852555.1 Site-specific recombinase [Bacillus phage phBC6A51]	FALSE	0.237	104	2.39e-22								Resolvase, N terminal domain [PF00239.24]; Recombinase [PF07508.16]; Recombinase zinc beta ribbon domain [PF13408.9]		sp|P03014|PINE_ECOLI	Xr	sp|P03014|PINE_ECOLI Serine recombinase PinE; Xr	0	1	2	FALSE	V
SRR8387718_532344||full_29	SRR8387718_532344||full	29	34351	34557	-1	D																SHOCT domain [PF20612.1]					0	2	2	FALSE
SRR8387718_532344||full_30	SRR8387718_532344||full	30	34550	35053	-1	E																					0	1	2	FALSE
SRR8387718_532344||full_31	SRR8387718_532344||full	31	35059	35850	-1	D									MER0719322	C40	MER0719322 - family C40 unassigned peptidases (Clostridium sp. CAG:226) [C40.UPW]#C40#{peptidase unit: 57-166}~source R5B8G4~	FALSE	0.362	70	1.177e-11	Putative peptidoglycan binding domain [PF01471.21]; Mannosyl-glycoprotein endo-beta-N-acetylglucosaminidase [PF01832.23]					0	1	2	FALSE	MKP
SRR8387718_532344||full_32	SRR8387718_532344||full	32	35840	36265	-1	D			YP_006383474.1	YP_006383474.1 holin [Bacillus phage PBC1]	FALSE	0.444	109	3.442e-27								Bacteriophage holin family [PF05105.15]		sp|Q92FD1|Y175_LISIN	Xh	sp|Q92FD1|Y175_LISIN Uncharacterized protein Lin0175; Xh	0	1	2	FALSE
SRR8387718_532344||full_33	SRR8387718_532344||full	33	36280	38349	-1	D			NP_795649.1	NP_795649.1 putative minor structural protein [Streptococcus phage 315.5]	FALSE	0.241	172	6.75e-43								Siphovirus protein of unknown function (DUF859) [PF05895.15]		sp|P10928|BP10_BPT4	Xh;Xs	sp|P10928|BP10_BPT4 Baseplate wedge protein gp10; XhXs	0	0	2	FALSE	V
SRR8387718_532344||full_34	SRR8387718_532344||full	34	38354	40003	-1	E			YP_009807306.1	YP_009807306.1 putative tail protein [Eggerthella phage PMBT5]	FALSE	0.183	81	7.906e-15										REFSEQ	Xu	REFSEQ tail protein; Xu	0	0	1	FALSE
SRR8387718_532344||full_35	SRR8387718_532344||full	35	40000	40638	-1	E																					0	0	1	FALSE
SRR8387718_532344||full_36	SRR8387718_532344||full	36	40635	43229	-1	E			YP_009624271.1	YP_009624271.1 tape measure protein [Microbacterium phage Pikmin]	TRUE	0.45	552	8.862e-168										REFSEQ	Xu	REFSEQ tape measure protein; Xu	0	0	1	FALSE
SRR8387718_532344||full_37	SRR8387718_532344||full	37	43445	43819	-1	E																					0	1	1	FALSE
SRR8387718_532344||full_38	SRR8387718_532344||full	38	43831	44457	-1	D			YP_010106477.1	YP_010106477.1 hypothetical protein KNU91_gp116 [Enterococcus phage nattely]	FALSE	0.344	111	6.416e-27								Phage tail tube protein [PF04630.15]		REFSEQ	Xu	REFSEQ tail protein; Xu	0	0	1	FALSE
SRR8387718_532344||full_39	SRR8387718_532344||full	39	44458	44808	-1	E																					0	2	1	FALSE
SRR8387718_532344||full_40	SRR8387718_532344||full	40	44805	45215	-1	E																					0	1	1	FALSE
SRR8387718_532344||full_41	SRR8387718_532344||full	41	45223	45564	-1	D																Phage head-tail joining protein [PF05521.14]					0	2	1	FALSE
SRR8387718_532344||full_42	SRR8387718_532344||full	42	45567	45878	-1	D																Phage gp6-like head-tail connector protein [PF05135.16]		REFSEQ	Xu	REFSEQ head-tail connector protein; Xu	0	2	1	FALSE
SRR8387718_532344||full_43	SRR8387718_532344||full	43	45897	46157	-1	D																Head fiber protein [PF11133.11]					0	1	1	FALSE
SRR8387718_532344||full_44	SRR8387718_532344||full	44	46170	47354	-1	D			YP_009010476.1	YP_009010476.1 minor capsid protein [Geobacillus phage GBK2]	FALSE	0.324	145	4.968e-36								Phage capsid family [PF05065.16]		sp|O64210|CAPSD_BPMD2	Xs	sp|O64210|CAPSD_BPMD2 Probable major capsid protein gp17; Xs	0	0	1	FALSE	V
SRR8387718_532344||full_45	SRR8387718_532344||full	45	47371	48042	-1	C	K01358	ATP-dependent Clp protease, protease subunit [EC:3.4.21.92]	NP_835555.1	NP_835555.1 hypothetical protein, similar to scaffolding protein [Staphylococcus phage phiN315]	FALSE	0.352	117	9.903e-29	MER1018028	S14	MER1018028 - family S14 non-peptidase homologues () [S14.UNW]#S14#{peptidase unit: 2-168}~source R9IP59~	FALSE	0.783	266	1.47e-79	Clp protease [PF00574.26]; Serine dehydrogenase proteinase [PF01972.19]		REFSEQ	Xu	REFSEQ ATP-dependent Clp protease proteolytic subunit; Xu	0	0	1	FALSE	P
SRR8387718_532344||full_46	SRR8387718_532344||full	46	48020	49270	-1	D			NP_945033.1	NP_945033.1 portal protein [Burkholderia phage phi1026b]	FALSE	0.423	282	4.105e-82								Phage portal protein [PF04860.15]		sp|Q6QGD5|PORTL_BPT5	Xh;Xs;Xp;Xr	sp|Q6QGD5|PORTL_BPT5 Portal protein; XhXpXrXs	0	0	1	FALSE	V
SRR8387718_532344||full_47	SRR8387718_532344||full	47	49367	50959	-1	D			YP_004957638.1	YP_004957638.1 terminase large subunit [Nocardia phage NBR1]	FALSE	0.358	320	1.611e-93								Terminase large subunit, endonuclease domain [PF20441.1]; Terminase large subunit, ATPase domain [PF03354.18]		sp|O64206|VG13_BPMD2	Xu	sp|O64206|VG13_BPMD2 Gene 13 protein; Xu	0	0	4	FALSE	F
SRR8387718_532344||full_48	SRR8387718_532344||full	48	51073	51348	-1	D																Nucleotide modification associated domain 4 [PF18756.4]					0	2	4	FALSE	F
SRR8387718_532344||full_49	SRR8387718_532344||full	49	51362	51589	-1	E																					0	2	4	FALSE	F
SRR8387718_532344||full_50	SRR8387718_532344||full	50	51708	51827	-1	D																Domain of unknown function (DUF5049) [PF16468.8]					0	2	4	FALSE	F
SRR8387718_532344||full_51	SRR8387718_532344||full	51	51767	52072	-1	E																					0	2	4	FALSE	F
SRR8387718_532344||full_52	SRR8387718_532344||full	52	52368	53447	-1	D																Aminotransferase class I and II [PF00155.24]; Bacterial regulatory proteins, gntR family [PF00392.24]					0	2	4	FALSE	MKF
SRR8387718_532344||full_53	SRR8387718_532344||full	53	53553	54134	1	D																ECF-type riboflavin transporter, S component [PF07155.15]					0	2	5	FALSE	F
SRR8397909_59780||full_1	SRR8397909_59780||full	1	48	1388	-1	C	K01443	N-acetylglucosamine-6-phosphate deacetylase [EC:3.5.1.25]							MER0870097	M38	MER0870097 - family M38 unassigned peptidases (Selenomonas sp. oral taxon 149) [M38.UPW]#M38#{peptidase unit: 27-364}~source E0P0J5~	TRUE	0.519	362	9.716e-109	Amidohydrolase family [PF01979.23]	CE9 N-acetylglucosamine 6-phosphate deacetylase (EC 3.5.1.25); N-acetylglucosamine 6-phosphate deacetylase (EC 3.5.1.80) [CE9]				0	2	5	FALSE	MPF
SRR8397909_59780||full_2	SRR8397909_59780||full	2	1743	2249	1	E																					0	2	4	FALSE	F
SRR8397909_59780||full_3	SRR8397909_59780||full	3	2307	3344	1	C	K07488	transposase														ISXO2-like transposase domain [PF12762.10]; InsA N-terminal domain [PF03811.16]					0	2	4	FALSE	F
SRR8397909_59780||full_4	SRR8397909_59780||full	4	3368	3862	1	C	K19545	lincosamide nucleotidyltransferase A/C/D/E														Aminoglycoside-2''-adenylyltransferase [PF10706.12]; Uncharacterised nucleotidyltransferase [PF14907.9]					0	2	4	FALSE	F
SRR8397909_59780||full_5	SRR8397909_59780||full	5	4006	5484	-1	C	K07273	lysozyme	YP_009600073.1	YP_009600073.1 endolysin [Geobacillus phage TP-84]	FALSE	0.334	101	3.301e-21								Glycosyl hydrolases family 25 [PF01183.23]; CW_7 repeat [PF08230.14]; CHAP domain [PF05257.19]; LysM domain [PF01476.23]	GH25 lysozyme (EC 3.2.1.17) [GH25]				0	1	4	FALSE	AF
SRR8397909_59780||full_6	SRR8397909_59780||full	6	5474	5899	-1	D			NP_852604.1	NP_852604.1 holin [Bacillus phage phBC6A52]	FALSE	0.429	100	4.832e-24								Bacteriophage holin family [PF05105.15]		sp|Q92FD1|Y175_LISIN	Xh	sp|Q92FD1|Y175_LISIN Uncharacterized protein Lin0175; Xh	0	1	2	FALSE
SRR8397909_59780||full_7	SRR8397909_59780||full	7	5967	6773	-1	D									MER0057525	U32	MER0057525 - family U32 unassigned peptidases (Dehalococcoides ethenogenes) [U32.UPW]#U32#{peptidase unit: 46-238}~source YP_181787~	TRUE	0.986	404	2.705e-126						0	2	2	FALSE	P
SRR8397909_59780||full_8	SRR8397909_59780||full	8	6770	8188	-1	E																					0	2	2	FALSE
SRR8397909_59780||full_9	SRR8397909_59780||full	9	8191	9300	-1	E																					0	2	2	FALSE
SRR8397909_59780||full_10	SRR8397909_59780||full	10	9293	11563	-1	E																					1	0	2	FALSE
SRR8397909_59780||full_11	SRR8397909_59780||full	11	11581	11943	-1	D																Family of unknown function (DUF6711) [PF20458.1]					0	1	1	FALSE
SRR8397909_59780||full_12	SRR8397909_59780||full	12	11943	14666	-1	E			NP_835564.1	NP_835564.1 hypothetical protein SA1766 [Staphylococcus phage phiN315]	FALSE	0.239	259	1.101e-69										REFSEQ	Xu	REFSEQ tape measure; Xu	0	0	1	FALSE
SRR8397909_59780||full_13	SRR8397909_59780||full	13	14685	14849	-1	E																					0	1	1	FALSE
SRR8397909_59780||full_14	SRR8397909_59780||full	14	14846	15223	-1	E																		REFSEQ	Xu	REFSEQ hypothetical protein; Xu	0	1	1	FALSE
SRR8397909_59780||full_15	SRR8397909_59780||full	15	15235	15843	-1	D																Phage tail tube protein [PF06488.14]		REFSEQ	Xu	REFSEQ tail protein; Xu	0	0	1	FALSE
SRR8397909_59780||full_16	SRR8397909_59780||full	16	15850	16176	-1	E																		REFSEQ	Xu	REFSEQ hypothetical protein; Xu	0	1	1	FALSE
SRR8397909_59780||full_17	SRR8397909_59780||full	17	16178	16561	-1	D																Bacteriophage HK97-gp10, putative tail-component [PF04883.15]		REFSEQ	Xu	REFSEQ HK97 gp10 family protein; Xu	0	1	1	FALSE
SRR8397909_59780||full_18	SRR8397909_59780||full	18	16536	16889	-1	D																Phage head-tail joining protein [PF05521.14]		sp|O48446|HCP16_BPSPP	Xs;Xp;Xr	sp|O48446|HCP16_BPSPP Head completion protein gp16; XpXrXs	0	0	1	FALSE	V
SRR8397909_59780||full_19	SRR8397909_59780||full	19	16889	17176	-1	D																Phage gp6-like head-tail connector protein [PF05135.16]		REFSEQ	Xu	REFSEQ head-tail connector protein; Xu	0	0	1	FALSE
SRR8397909_59780||full_20	SRR8397909_59780||full	20	17246	18460	-1	D			YP_009010476.1	YP_009010476.1 minor capsid protein [Geobacillus phage GBK2]	FALSE	0.259	121	4.097e-28								Phage capsid family [PF05065.16]		sp|O64210|CAPSD_BPMD2	Xs	sp|O64210|CAPSD_BPMD2 Probable major capsid protein gp17; Xs	0	0	1	FALSE	V
SRR8397909_59780||full_21	SRR8397909_59780||full	21	18476	19204	-1	C	K01358	ATP-dependent Clp protease, protease subunit [EC:3.4.21.92]	YP_009043932.1	YP_009043932.1 protease-like protein [Vibrio phage X29]	FALSE	0.414	132	1.856e-33	MER0231540	S14	MER0231540 - family S14 non-peptidase homologues (Ethanoligenens harbinense) [S14.UNW]#S14#{peptidase unit: 3-184}~source YP_004092092~	FALSE	0.889	339	2.3e-104	Clp protease [PF00574.26]; Serine dehydrogenase proteinase [PF01972.19]		REFSEQ	Xu	REFSEQ ATP-dependent Clp protease proteolytic subunit; Xu	0	0	1	FALSE	P
SRR8397909_59780||full_22	SRR8397909_59780||full	22	19280	20533	-1	D			NP_945033.1	NP_945033.1 portal protein [Burkholderia phage phi1026b]	FALSE	0.423	274	1.583e-79								Phage portal protein [PF04860.15]		sp|Q6QGD5|PORTL_BPT5	Xh;Xs;Xp;Xr	sp|Q6QGD5|PORTL_BPT5 Portal protein; XhXpXrXs	0	0	1	FALSE	V
SRR8397909_59780||full_23	SRR8397909_59780||full	23	20552	22159	-1	D			YP_004957638.1	YP_004957638.1 terminase large subunit [Nocardia phage NBR1]	FALSE	0.36	316	4.213e-92								Terminase large subunit, endonuclease domain [PF20441.1]; Terminase large subunit, ATPase domain [PF03354.18]		sp|O64206|VG13_BPMD2	Xu	sp|O64206|VG13_BPMD2 Gene 13 protein; Xu	0	0	2	FALSE
SRR8397909_59780||full_24	SRR8397909_59780||full	24	22275	22523	-1	E																					0	1	2	FALSE
SRR8397909_59780||full_25	SRR8397909_59780||full	25	22527	22892	-1	E																					0	2	2	FALSE
SRR8397909_59780||full_26	SRR8397909_59780||full	26	23024	23200	-1	D																Domain of unknown function (DUF5049) [PF16468.8]					0	2	2	FALSE
SRR8397909_59780||full_27	SRR8397909_59780||full	27	23202	23426	-1	D																Domain of unknown function (DUF4314) [PF14192.9]					0	2	2	FALSE
SRR8397909_59780||full_28	SRR8397909_59780||full	28	23417	24115	-1	E																					0	2	2	FALSE
SRR8397909_59780||full_29	SRR8397909_59780||full	29	24268	25524	-1	D			YP_009221546.1	YP_009221546.1 DNA modification methylase [Verrucomicrobia phage P8625]	FALSE	0.367	237	7.946e-67								DNA methylase [PF01555.21]; ParB/Sulfiredoxin domain [PF02195.21]		sp|P14243|MTC9_CITFR	Xh;Xp	sp|P14243|MTC9_CITFR Modification methylase Cfr9I; XhXp	0	1	2	FALSE
SRR8397909_59780||full_30	SRR8397909_59780||full	30	25525	26076	-1	D																Phage terminase, small subunit [PF05119.15]					0	2	2	FALSE
SRR8397909_59780||full_31	SRR8397909_59780||full	31	26179	26526	-1	C	K07451	5-methylcytosine-specific restriction enzyme A [EC:3.1.21.-]	NP_945113.1	NP_945113.1 HNH endonuclease [Burkholderia phage phi1026b]	FALSE	0.374	76	3.831e-16								HNH endonuclease [PF01844.26]		REFSEQ	Xu	REFSEQ HNH endonuclease; Xu	1	1	2	FALSE
SRR8397909_59780||full_32	SRR8397909_59780||full	32	26689	27117	-1	D																Protein of unknown function (DUF1492) [PF07374.14]		sp|Q03182|RINA_BPPHA	Xu	sp|Q03182|RINA_BPPHA Transcriptional activator rinA; Xu	0	1	2	FALSE
SRR8397909_59780||full_33	SRR8397909_59780||full	33	27114	27338	-1	E																					0	1	2	FALSE
SRR8397909_59780||full_34	SRR8397909_59780||full	34	27338	28690	-1	D			YP_009840417.1	YP_009840417.1 helicase [Bacillus phage Wes44]	TRUE	0.518	442	1.036e-136								SNF2-related domain [PF00176.26]; Type III restriction enzyme, res subunit [PF04851.18]		sp|P20703|UVSW_BPT4	Xh	sp|P20703|UVSW_BPT4 ATP-dependent DNA helicase uvsW; Xh	0	1	2	FALSE
SRR8397909_59780||full_35	SRR8397909_59780||full	35	28671	28952	-1	D			YP_009010740.1	YP_009010740.1 VRR-NUC domain protein [Croceibacter phage P2559Y]	FALSE	0.458	74	5.362e-16								VRR-NUC domain [PF08774.14]		sp|Q9T1Q4|VP44_BPAPS	Xu	sp|Q9T1Q4|VP44_BPAPS Putative nuclease p44; Xu	0	1	2	FALSE
SRR8397909_59780||full_36	SRR8397909_59780||full	36	29093	31366	-1	D			YP_009952575.1	YP_009952575.1 DNA primase/helicase [Mycobacterium phage Amelie]	FALSE	0.343	171	2.835e-42								Family of unknown function (DUF5906) [PF19263.2]; D5 N terminal like [PF08706.14]; Primase C terminal 1 (PriCT-1) [PF08708.14]		sp|P10277|PRIM_BPP4	Xh;Xr	sp|P10277|PRIM_BPP4 Putative P4-specific DNA primase; XhXr	0	1	2	FALSE	V
SRR8397909_59780||full_37	SRR8397909_59780||full	37	31366	31695	-1	E																					0	2	2	FALSE
SRR8397909_59780||full_38	SRR8397909_59780||full	38	31688	32122	-1	D			YP_010050933.1	YP_010050933.1 hydrolase [Gordonia phage Dardanus]	FALSE	0.353	60	4.255e-10								Domain of unknown function (DUF4406) [PF14359.9]					0	1	2	FALSE
SRR8397909_59780||full_39	SRR8397909_59780||full	39	32208	34196	-1	C	K02334	DNA polymerase bacteriophage-type [EC:2.7.7.7]	NP_795675.1	NP_795675.1 putative DNA polymerase A domain [Streptococcus phage 315.6]	TRUE	0.527	655	1.194e-206								DNA polymerase family A [PF00476.23]		sp|P06225|DPOL_BPSP2	Xh;Xr	sp|P06225|DPOL_BPSP2 DNA polymerase; XhXr	0	1	2	FALSE	V
SRR8397909_59780||full_40	SRR8397909_59780||full	40	34260	34502	-1	E																					0	2	2	FALSE
SRR8397909_59780||full_41	SRR8397909_59780||full	41	34516	35088	-1	D			YP_009010737.1	YP_009010737.1 hypothetical protein P2559Y_0027 [Croceibacter phage P2559Y]	FALSE	0.586	199	1.729e-57								Protein of unknown function (DUF2815) [PF10991.11]		sp|Q9T1P8|VP50_BPAPS	Xu	sp|Q9T1P8|VP50_BPAPS Putative protein p50; Xu	0	2	2	FALSE
SRR8397909_59780||full_42	SRR8397909_59780||full	42	35081	36220	-1	D			YP_009010736.1	YP_009010736.1 hypothetical protein P2559Y_0026 [Croceibacter phage P2559Y]	FALSE	0.455	315	4.15e-94								Protein of unknown function (DUF2800) [PF10926.11]		sp|O64262|VG69_BPMD2	Xu	sp|O64262|VG69_BPMD2 Gene 69 protein; Xu	0	2	2	FALSE
SRR8397909_59780||full_43	SRR8397909_59780||full	43	36210	36545	-1	E																					0	2	2	FALSE
SRR8397909_59780||full_44	SRR8397909_59780||full	44	36845	37357	-1	E																					0	2	2	FALSE
SRR8397909_59780||full_45	SRR8397909_59780||full	45	37577	37780	-1	E																					0	2	2	FALSE
SRR8397909_59780||full_46	SRR8397909_59780||full	46	38119	38973	1	D																Ig-like domain from next to BRCA1 gene [PF16158.8]					0	2	2	FALSE
SRR8397909_59780||full_47	SRR8397909_59780||full	47	38990	39229	1	D																Helix-turn-helix domain [PF12728.10]					0	2	2	FALSE
SRR8397909_59780||full_48	SRR8397909_59780||full	48	39312	41315	1	C	K03427	type I restriction enzyme M protein [EC:2.1.1.72]														N-6 DNA Methylase [PF02384.19]; HsdM N-terminal domain [PF12161.11]; MmeI, DNA-methyltransferase domain [PF20473.1]					0	2	2	FALSE
SRR8397909_59780||full_49	SRR8397909_59780||full	49	41318	42679	1	C	K01154	type I restriction enzyme, S subunit [EC:3.1.21.3]																			0	2	2	FALSE
SRR8397909_59780||full_50	SRR8397909_59780||full	50	42682	45741	1	C	K01153	type I restriction enzyme, R subunit [EC:3.1.21.3]														SWI2/SNF2 ATPase [PF18766.4]; Type I restriction enzyme R protein N terminus (HSDR_N) [PF04313.17]; Type III restriction enzyme, res subunit [PF04851.18]		sp|P20703|UVSW_BPT4	Xh	sp|P20703|UVSW_BPT4 ATP-dependent DNA helicase uvsW; Xh	0	2	2	FALSE
SRR8397909_59780||full_51	SRR8397909_59780||full	51	45763	46689	1	D																HamA [PF08878.14]					0	2	2	FALSE
SRR8397909_59780||full_52	SRR8397909_59780||full	52	46686	49394	1	D																Helicase conserved C-terminal domain [PF00271.34]; DEAD/DEAH box helicase [PF00270.32]		sp|P20703|UVSW_BPT4	Xh	sp|P20703|UVSW_BPT4 ATP-dependent DNA helicase uvsW; Xh	0	2	2	FALSE
SRR8397909_59780||full_53	SRR8397909_59780||full	53	49401	51929	1	D																Domain of unknown function (DUF4268) [PF14088.9]; Protein of unknown function DUF262 [PF03235.17]; Protein of unknown function (DUF1524) [PF07510.14]					0	2	2	FALSE	F
SRR8397909_59780||full_54	SRR8397909_59780||full	54	52022	52573	1	E																					0	2	2	FALSE	F
SRR8397909_59780||full_55	SRR8397909_59780||full	55	52615	53157	1	E			YP_009100956.1	YP_009100956.1 hypothetical protein N22_049 [Idiomarinaceae phage 1N2-2]	FALSE	0.538	74	1.294e-14													0	1	2	FALSE	F
SRR8397909_59780||full_56	SRR8397909_59780||full	56	54070	54564	-1	D			YP_009010739.1	YP_009010739.1 virulence-associated protein E [Croceibacter phage P2559Y]	FALSE	0.398	106	1.45e-25								Virulence-associated protein E [PF05272.14]					0	1	5	FALSE	F
SRR948121_214078||full_1	SRR948121_214078||full	1	91	1128	1	C	K07488	transposase														ISXO2-like transposase domain [PF12762.10]; InsA N-terminal domain [PF03811.16]					0	2	5	FALSE	F
SRR948121_214078||full_2	SRR948121_214078||full	2	1152	1646	1	C	K19545	lincosamide nucleotidyltransferase A/C/D/E														Aminoglycoside-2''-adenylyltransferase [PF10706.12]; Uncharacterised nucleotidyltransferase [PF14907.9]					0	2	4	FALSE	F
SRR948121_214078||full_3	SRR948121_214078||full	3	1704	2336	-1	D																Bacteriophage Mu-like, Gp48 [PF10076.12]		REFSEQ	Xu	REFSEQ DUF2313 domain-containing protein; Xu	0	1	4	FALSE	F
SRR948121_214078||full_4	SRR948121_214078||full	4	2333	3379	-1	D			YP_009841792.1	YP_009841792.1 hypothetical protein HWB91_gp04 [Bacillus phage vB_BboS-125]	FALSE	0.247	113	5.762e-26								Baseplate J-like protein [PF04865.17]		sp|P51767|BPJ_BPP2	Xh;Xs	sp|P51767|BPJ_BPP2 Baseplate protein J; XhXs	0	0	2	FALSE	VF
SRR948121_214078||full_5	SRR948121_214078||full	5	3372	3809	-1	D																Protein of unknown function (DUF2634) [PF10934.11]		REFSEQ	Xu	REFSEQ DUF2634 domain-containing protein; Xu	0	1	1	FALSE	F
SRR948121_214078||full_6	SRR948121_214078||full	6	3806	4201	-1	D																Protein of unknown function (DUF2577) [PF10844.11]					0	2	1	FALSE	F
SRR948121_214078||full_7	SRR948121_214078||full	7	4194	5150	-1	E																		sp|P08558|BP44_BPMU	Xh;Xs;Xp;Xr	sp|P08558|BP44_BPMU Baseplate hub protein gp44; XhXpXrXs	0	1	1	FALSE	VF
SRR948121_214078||full_8	SRR948121_214078||full	8	5147	5857	-1	E																		sp|P51772|BPX_BPP2	Xh;Xs	sp|P51772|BPX_BPP2 Baseplate protein X; XhXs	0	1	1	FALSE	V
SRR948121_214078||full_9	SRR948121_214078||full	9	5859	8411	-1	D			YP_003856815.1	YP_003856815.1 putative tape measure protein [Clostridium phage phiCTP1]	FALSE	0.395	215	9.734e-56								Phage-related minor tail protein [PF10145.12]		sp|O64314|TMP_BPP2	Xs	sp|O64314|TMP_BPP2 Probable tape measure protein; Xs	0	0	1	FALSE	VF
SRR948121_214078||full_10	SRR948121_214078||full	10	8612	8965	-1	D																Phage XkdN-like tail assembly chaperone protein, TAC [PF08890.14]					0	2	1	FALSE	F
SRR948121_214078||full_11	SRR948121_214078||full	11	9023	9478	-1	D																Phage tail tube protein [PF09393.13]		sp|P45929|YQBM_BACSU	Xu	sp|P45929|YQBM_BACSU Uncharacterized protein YqbM; Xu	0	1	1	FALSE	F
SRR948121_214078||full_12	SRR948121_214078||full	12	9496	10626	-1	D																Phage tail sheath C-terminal domain [PF17482.5]		sp|P85225|VPN1_BPPHE	Xs	sp|P85225|VPN1_BPPHE Putative tail sheath protein; Xs	0	0	2	FALSE	VF
SRR948121_214078||full_13	SRR948121_214078||full	13	10632	11081	-1	E																					0	2	2	FALSE	F
SRR948121_214078||full_14	SRR948121_214078||full	14	11078	11485	-1	D																Bacteriophage HK97-gp10, putative tail-component [PF04883.15]		REFSEQ	Xu	REFSEQ HK97 gp10 family protein; Xu	0	1	2	FALSE	F
SRR948121_214078||full_15	SRR948121_214078||full	15	11482	11853	-1	E																		REFSEQ	Xu	REFSEQ hypothetical protein; Xu	0	1	4	FALSE	F
SRR948121_214078||full_16	SRR948121_214078||full	16	11850	12221	-1	E																					0	2	4	FALSE	F
SRR948121_214078||full_17	SRR948121_214078||full	17	12396	12524	-1	E																					0	2	5	FALSE	F
SRR9651407_382444||full_1	SRR9651407_382444||full	1	1	504	1	E																		sp|Q8QL48|Y306_SIRV1	Xu	sp|Q8QL48|Y306_SIRV1 Uncharacterized protein 306; Xu	0	1	5	FALSE	F
SRR9651407_382444||full_2	SRR9651407_382444||full	2	485	1144	1	C	K06920	7-cyano-7-deazaguanine synthase [EC:6.3.4.20]	YP_009859597.1	YP_009859597.1 QueC [Alteromonas phage vB_AcoS-R7M]	FALSE	0.322	113	3.634e-27								Queuosine biosynthesis protein QueC [PF06508.16]		sp|Q1GEY7|QUEC_RUEST	Xh	sp|Q1GEY7|QUEC_RUEST 7-cyano-7-deazaguanine synthase; Xh	0	2	2	FALSE	MKF
SRR9651407_382444||full_3	SRR9651407_382444||full	3	1147	1716	1	C	K10026	7-carboxy-7-deazaguanine synthase [EC:4.3.99.3]	YP_009201628.1	YP_009201628.1 organic radical activating enzyme [Enterobacteria phage 9g] [Escherichia phage slur01]	FALSE	0.29	94	2.248e-21								4Fe-4S single cluster domain [PF13353.9]; Radical SAM superfamily [PF04055.24]; 4Fe-4S single cluster domain [PF13394.9]		sp|A2BJ90|QUEE_HYPBU	Xh	sp|A2BJ90|QUEE_HYPBU 7-carboxy-7-deazaguanine synthase; Xh	0	1	2	FALSE	F
SRR9651407_382444||full_4	SRR9651407_382444||full	4	1771	2112	1	C	K01737	6-pyruvoyltetrahydropterin/6-carboxytetrahydropterin synthase [EC:4.2.3.12 4.1.2.50]	YP_009819762.1	YP_009819762.1 QueD-like queosine biosynthesis protein [Arthrobacter phage Sonali]	FALSE	0.411	66	9.463e-13								6-pyruvoyl tetrahydropterin synthase [PF01242.22]		sp|Q1RHI6|QUED_RICBR	Xh	sp|Q1RHI6|QUED_RICBR 6-carboxy-5,6,7,8-tetrahydropterin synthase; Xh	0	1	2	FALSE	MKF
SRR9651407_382444||full_5	SRR9651407_382444||full	5	2090	2653	1	C	K01495	GTP cyclohydrolase IA [EC:3.5.4.16]	YP_009603587.1	YP_009603587.1 putative GTP cyclohydrolase [Pseudomonas phage PaMx25]	FALSE	0.424	115	1.346e-28								GTP cyclohydrolase I [PF01227.25]		sp|A4J5D0|GCH1_DESRM	Xh	sp|A4J5D0|GCH1_DESRM GTP cyclohydrolase 1; Xh	0	2	2	FALSE	MKF
SRR9651407_382444||full_6	SRR9651407_382444||full	6	2617	3168	-1	E																		REFSEQ	Xu	REFSEQ hypothetical protein; Xu	0	0	2	FALSE	F
SRR9651407_382444||full_7	SRR9651407_382444||full	7	3194	3409	1	D																Helix-turn-helix domain [PF12728.10]					0	2	1	FALSE	F
SRR9651407_382444||full_8	SRR9651407_382444||full	8	3413	3865	1	E																					0	2	1	FALSE	F
SRR9651407_382444||full_9	SRR9651407_382444||full	9	3909	5243	1	D			YP_009210037.1	YP_009210037.1 large terminase subunit [Bacillus phage Palmer]	FALSE	0.405	310	1.459e-91								Terminase RNaseH-like domain [PF17289.5]; Terminase large subunit, T4likevirus-type, N-terminal [PF03237.18]		sp|P10310|TERL_BPT3	Xh;Xr	sp|P10310|TERL_BPT3 Terminase, large subunit; XhXr	0	0	1	FALSE	VF
SRR9651407_382444||full_10	SRR9651407_382444||full	10	5258	6499	1	C	K09961	uncharacterized protein	YP_005098311.1	YP_005098311.1 portal protein [Synechococcus phage S-CBS4]	FALSE	0.181	72	2.649e-12								Protein of unknown function (DUF1073) [PF06381.14]		sp|P44183|Y1409_HAEIN	Xu	sp|P44183|Y1409_HAEIN Uncharacterized protein HI_1409; Xu	0	0	1	FALSE	F
SRR9651407_382444||full_11	SRR9651407_382444||full	11	6503	9169	1	D																Phage Mu protein F like protein [PF04233.17]					0	0	4	FALSE	F
SRR9651407_382444||full_12	SRR9651407_382444||full	12	9300	10262	1	C	K17836	beta-lactamase class A [EC:3.5.2.6]							MER0949037	S11	MER0949037 - family S11 unassigned peptidases (Bacteroides sp. 1_1_6) [S11.UPW]#S11#{peptidase unit: 33-291}~source C6IKY5~	FALSE	0.443	203	4.358e-56	Beta-lactamase enzyme family [PF13354.9]		sp|P0AD64|BLA1_KLEPN	Xh	sp|P0AD64|BLA1_KLEPN Beta-lactamase SHV-1; Xh	0	2	5	FALSE	PF

## Sheet: arg_contigs_manual_curation
Suppl. Table 5. Manual curation summary																																Suppl. Table S5. Antibiotic reistance genes and annotations
contig_id	contig_assessement	ARG_position	notes	Column1	Column2
ERR2027906_269396||full	virus	at the end	ARG next to hallmarks
ERR3201412_101594||full	virus	at the end	ARG next to virus-like genes, contig contains many hallmarks	similar	with RM system
ERR3220197_780130||full	virus	near the end	contigs contains few hallmarks
ERR3220225_327791||full	virus	near the end	between virus-like and hallmarks (portal)
ERR3224581_45072||full	virus	near the end	contigs contains few hallmarks
ERR3275101_274986||full	virus	not near end	between hallmarks (portal and terminase)
ERR3275103_43825||full	virus	at the end	ARG next to hallmarks
ERR3275131_308415||full	virus	near the end	ARG next to hallmarks
ERR3275134_88864||full	virus	at the end	ARG next to hallmarks
ERR3515510_205473||full	virus	near the end	ARG next to virus-like genes, contig contains many hallmarks
ERR4297092_2512||full	virus	at the end	ARG next to virus-like genes, contig contains many hallmarks	similar, shorter than 101594	with RM system
SRR12529377_1697565||full	virus	near the end	ARG close to hallmark
SRR12529378_201484||full	virus	not near end	flanked by virus-like genes
SRR12529380_590248||full	virus	near the end	near virus-like genes	simiar to 382437
SRR12529381_382437||full	virus	near the end	near virus-like genes	similar to 590248
SRR8387718_532344||full	virus	not near end	ARG doesn’t flanked by virus-like genes
SRR8397909_59780||full	virus	near the end	ARG next to virus-like genes, contig contains many hallmarks	similar to 2512	with RM system
ERR3275118_99093||full	virus	at the end	ARG next to hallmarks
ERR3525309_19256||full	virus	near the end	near virus-like genes
SRR12529381_6541||full	likely-virus	near the end	ARG next to transposase, virus-like (by the hit)
SRR948121_214078||full	virus	near the end	ARG next to virus-like genes, contig contains many hallmarks
SRR9651407_382444||full	likely-virus	at the end	ARG next to virus-like genes, contig contains many hallmarks
